# Supplementary material for: Representativeness of variation benchmark datasets
Source: BMC Bioinformatics. 2018 Nov 29;19:461. doi: 10.1186/s12859-018-2478-6 (PMC6267811; doi:10.1186/s12859-018-2478-6)
Supplement: Supplementary file 2 — Reference data for 5734 Pfam domains and their frequencies in the entire human proteome. (TSV 56 kb) [file 12859_2018_2478_MOESM2_ESM.tsv]

Pfam ID	freq
PF00001	285
PF00002	49
PF00003	22
PF00004	46
PF00005	49
PF00006	5
PF00007	14
PF00008	65
PF00010	107
PF00011	10
PF00012	15
PF00013	35
PF00014	18
PF00017	100
PF00018	98
PF00019	37
PF00020	22
PF00021	18
PF00022	32
PF00023	41
PF00024	8
PF00025	30
PF00026	10
PF00027	31
PF00028	114
PF00029	21
PF00030	15
PF00031	18
PF00032	1
PF00033	1
PF00034	1
PF00035	17
PF00036	13
PF00037	1
PF00038	73
PF00039	4
PF00040	13
PF00041	135
PF00042	12
PF00043	13
PF00044	2
PF00045	23
PF00046	222
PF00047	75
PF00048	44
PF00049	10
PF00050	14
PF00051	18
PF00052	8
PF00053	31
PF00054	10
PF00055	16
PF00056	8
PF00057	43
PF00058	14
PF00059	85
PF00060	18
PF00061	33
PF00062	8
PF00063	39
PF00066	6
PF00067	60
PF00068	9
PF00069	350
PF00071	137
PF00074	15
PF00075	10
PF00076	204
PF00077	13
PF00078	12
PF00079	38
PF00080	3
PF00081	1
PF00082	10
PF00083	36
PF00084	51
PF00085	29
PF00086	17
PF00088	8
PF00089	119
PF00090	56
PF00091	23
PF00092	46
PF00093	27
PF00094	17
PF00095	14
PF00097	28
PF00098	29
PF00100	17
PF00102	38
PF00103	6
PF00104	48
PF00105	46
PF00106	44
PF00107	16
PF00108	6
PF00109	3
PF00110	19
PF00111	4
PF00112	13
PF00113	4
PF00115	1
PF00116	1
PF00117	5
PF00118	16
PF00119	1
PF00120	2
PF00121	1
PF00122	36
PF00123	6
PF00125	44
PF00128	6
PF00129	86
PF00130	49
PF00131	14
PF00132	5
PF00133	6
PF00134	34
PF00135	15
PF00136	4
PF00137	5
PF00143	16
PF00144	2
PF00145	4
PF00146	1
PF00147	24
PF00149	28
PF00151	10
PF00152	5
PF00153	53
PF00155	17
PF00156	5
PF00157	16
PF00159	4
PF00160	23
PF00162	2
PF00163	2
PF00164	2
PF00166	1
PF00167	22
PF00168	124
PF00169	178
PF00170	28
PF00171	19
PF00173	15
PF00174	1
PF00175	12
PF00176	32
PF00177	2
PF00178	28
PF00179	39
PF00180	5
PF00181	2
PF00183	11
PF00184	2
PF00185	2
PF00186	2
PF00188	15
PF00189	1
PF00191	14
PF00193	14
PF00194	18
PF00198	4
PF00199	1
PF00200	20
PF00201	21
PF00202	5
PF00203	1
PF00204	2
PF00205	2
PF00206	3
PF00207	12
PF00208	2
PF00209	19
PF00210	5
PF00211	19
PF00212	3
PF00213	1
PF00214	6
PF00215	1
PF00217	4
PF00219	20
PF00220	2
PF00221	1
PF00224	2
PF00225	45
PF00226	45
PF00227	19
PF00229	16
PF00230	15
PF00231	1
PF00232	5
PF00233	21
PF00235	4
PF00236	1
PF00237	2
PF00238	2
PF00240	42
PF00241	10
PF00243	4
PF00244	7
PF00245	4
PF00246	23
PF00248	18
PF00249	25
PF00250	49
PF00252	3
PF00253	2
PF00254	17
PF00255	8
PF00258	8
PF00260	1
PF00261	4
PF00262	4
PF00264	3
PF00265	1
PF00266	6
PF00268	2
PF00270	68
PF00271	106
PF00273	4
PF00274	3
PF00276	2
PF00277	3
PF00278	3
PF00281	1
PF00282	9
PF00285	2
PF00287	5
PF00288	5
PF00289	5
PF00291	7
PF00292	9
PF00293	20
PF00294	3
PF00297	3
PF00298	2
PF00300	12
PF00303	1
PF00305	6
PF00306	1
PF00307	66
PF00312	2
PF00313	8
PF00316	2
PF00317	1
PF00318	2
PF00319	5
PF00320	14
PF00322	3
PF00323	5
PF00324	9
PF00326	9
PF00327	3
PF00328	8
PF00329	1
PF00330	3
PF00333	2
PF00334	10
PF00335	33
PF00337	16
PF00338	3
PF00339	10
PF00340	9
PF00341	9
PF00342	1
PF00343	3
PF00344	2
PF00346	1
PF00347	1
PF00348	4
PF00349	5
PF00350	15
PF00351	4
PF00352	3
PF00354	12
PF00355	4
PF00357	8
PF00361	3
PF00362	8
PF00363	1
PF00364	9
PF00365	3
PF00366	2
PF00368	1
PF00370	7
PF00373	47
PF00375	7
PF00377	2
PF00378	14
PF00380	2
PF00382	2
PF00383	4
PF00384	1
PF00385	24
PF00386	31
PF00387	15
PF00388	16
PF00389	4
PF00390	3
PF00393	1
PF00394	2
PF00396	1
PF00397	37
PF00398	3
PF00400	217
PF00402	6
PF00403	4
PF00405	3
PF00408	4
PF00410	1
PF00411	2
PF00412	69
PF00413	23
PF00414	1
PF00415	20
PF00416	1
PF00418	3
PF00429	10
PF00431	48
PF00432	3
PF00433	29
PF00435	23
PF00436	1
PF00438	2
PF00439	38
PF00441	12
PF00443	74
PF00444	1
PF00445	1
PF00446	2
PF00447	6
PF00448	2
PF00450	3
PF00452	10
PF00453	1
PF00454	19
PF00456	3
PF00458	5
PF00459	5
PF00462	7
PF00464	2
PF00465	1
PF00466	4
PF00467	9
PF00468	1
PF00471	1
PF00472	4
PF00473	4
PF00474	12
PF00476	3
PF00478	4
PF00479	2
PF00480	1
PF00481	19
PF00483	3
PF00485	3
PF00487	8
PF00488	5
PF00489	1
PF00490	1
PF00491	3
PF00493	9
PF00494	2
PF00498	30
PF00499	1
PF00501	30
PF00503	17
PF00505	50
PF00507	1
PF00510	1
PF00514	28
PF00515	19
PF00517	12
PF00520	106
PF00521	2
PF00525	3
PF00530	19
PF00531	31
PF00533	10
PF00534	6
PF00535	26
PF00536	62
PF00538	12
PF00542	1
PF00549	4
PF00550	5
PF00551	4
PF00552	8
PF00554	10
PF00557	9
PF00560	14
PF00561	22
PF00562	3
PF00564	14
PF00565	1
PF00566	54
PF00567	14
PF00568	11
PF00569	17
PF00570	3
PF00571	18
PF00572	2
PF00573	2
PF00574	1
PF00575	8
PF00576	1
PF00578	5
PF00579	4
PF00581	24
PF00583	20
PF00584	1
PF00586	3
PF00587	8
PF00588	3
PF00590	1
PF00591	1
PF00594	12
PF00595	129
PF00596	4
PF00605	9
PF00607	11
PF00609	10
PF00610	22
PF00611	21
PF00612	42
PF00613	9
PF00614	4
PF00615	35
PF00616	15
PF00617	29
PF00618	20
PF00619	27
PF00620	65
PF00621	70
PF00622	90
PF00623	3
PF00625	26
PF00626	14
PF00627	26
PF00628	52
PF00629	18
PF00630	11
PF00631	16
PF00632	28
PF00633	2
PF00634	1
PF00635	5
PF00636	2
PF00637	6
PF00638	11
PF00639	1
PF00640	26
PF00641	16
PF00642	39
PF00643	67
PF00644	16
PF00645	2
PF00646	16
PF00647	1
PF00648	15
PF00650	15
PF00651	129
PF00652	23
PF00653	8
PF00654	9
PF00657	2
PF00658	5
PF00659	4
PF00662	1
PF00664	24
PF00665	9
PF00667	6
PF00670	3
PF00673	1
PF00675	7
PF00676	6
PF00679	6
PF00681	6
PF00682	3
PF00683	7
PF00684	4
PF00685	33
PF00686	3
PF00687	3
PF00688	23
PF00689	17
PF00690	18
PF00692	3
PF00694	3
PF00696	1
PF00698	2
PF00701	2
PF00703	1
PF00704	7
PF00705	1
PF00707	1
PF00708	2
PF00709	2
PF00710	1
PF00711	4
PF00714	1
PF00715	1
PF00717	5
PF00719	2
PF00723	3
PF00725	4
PF00726	4
PF00727	1
PF00728	3
PF00730	3
PF00731	1
PF00732	1
PF00733	2
PF00735	13
PF00736	2
PF00743	6
PF00748	1
PF00749	3
PF00750	2
PF00751	7
PF00752	5
PF00753	9
PF00754	23
PF00755	7
PF00756	1
PF00757	7
PF00758	2
PF00762	1
PF00763	4
PF00764	1
PF00766	1
PF00769	4
PF00777	20
PF00778	7
PF00779	9
PF00780	15
PF00781	15
PF00782	43
PF00784	9
PF00786	14
PF00787	50
PF00788	35
PF00789	13
PF00790	9
PF00791	12
PF00792	7
PF00794	7
PF00795	8
PF00797	2
PF00801	7
PF00804	8
PF00805	1
PF00806	2
PF00808	7
PF00809	1
PF00810	3
PF00811	1
PF00812	8
PF00814	2
PF00817	4
PF00821	2
PF00822	35
PF00827	1
PF00828	2
PF00829	1
PF00830	1
PF00831	1
PF00832	3
PF00833	1
PF00834	2
PF00835	2
PF00836	5
PF00837	3
PF00838	3
PF00839	1
PF00841	1
PF00849	4
PF00850	11
PF00852	8
PF00853	3
PF00854	5
PF00855	22
PF00856	39
PF00857	2
PF00858	9
PF00859	4
PF00860	3
PF00861	1
PF00864	7
PF00865	1
PF00867	4
PF00868	9
PF00870	3
PF00875	2
PF00876	3
PF00878	1
PF00879	5
PF00880	4
PF00881	1
PF00882	1
PF00883	2
PF00884	17
PF00886	1
PF00887	7
PF00888	10
PF00889	1
PF00890	1
PF00891	2
PF00892	5
PF00895	1
PF00899	10
PF00900	3
PF00903	3
PF00904	1
PF00907	17
PF00909	5
PF00916	11
PF00917	4
PF00918	2
PF00919	2
PF00923	1
PF00927	9
PF00928	10
PF00929	10
PF00930	6
PF00931	1
PF00932	5
PF00935	2
PF00939	5
PF00940	1
PF00941	2
PF00953	1
PF00955	10
PF00956	20
PF00957	10
PF00958	1
PF00962	6
PF00965	4
PF00969	21
PF00970	5
PF00975	2
PF00976	1
PF00984	1
PF00988	2
PF00989	19
PF00992	6
PF00993	6
PF00994	2
PF00995	8
PF00996	4
PF00997	1
PF00999	15
PF01000	2
PF01007	16
PF01008	4
PF01011	1
PF01012	2
PF01015	1
PF01016	1
PF01017	7
PF01018	2
PF01019	9
PF01020	1
PF01023	28
PF01025	2
PF01026	3
PF01027	6
PF01028	2
PF01030	7
PF01031	6
PF01033	8
PF01034	10
PF01035	1
PF01039	4
PF01040	3
PF01042	1
PF01044	5
PF01048	4
PF01049	23
PF01053	1
PF01055	7
PF01056	4
PF01058	1
PF01059	1
PF01061	5
PF01062	4
PF01063	2
PF01064	9
PF01066	5
PF01067	13
PF01068	3
PF01070	2
PF01071	1
PF01073	6
PF01074	5
PF01079	3
PF01080	2
PF01082	4
PF01084	3
PF01085	3
PF01086	2
PF01087	1
PF01088	4
PF01090	1
PF01091	2
PF01092	1
PF01093	2
PF01094	36
PF01096	6
PF01099	10
PF01101	5
PF01103	1
PF01105	9
PF01106	1
PF01108	12
PF01109	1
PF01110	1
PF01111	2
PF01112	3
PF01114	1
PF01115	1
PF01119	4
PF01120	2
PF01121	2
PF01122	3
PF01124	6
PF01125	1
PF01126	2
PF01127	1
PF01128	1
PF01129	4
PF01130	3
PF01131	2
PF01133	1
PF01134	1
PF01137	2
PF01138	7
PF01139	1
PF01140	1
PF01142	2
PF01144	2
PF01145	11
PF01146	3
PF01149	1
PF01150	8
PF01151	7
PF01153	6
PF01154	2
PF01157	1
PF01158	1
PF01159	1
PF01160	3
PF01161	3
PF01165	1
PF01166	4
PF01167	5
PF01168	1
PF01169	1
PF01170	3
PF01171	1
PF01172	1
PF01175	1
PF01176	3
PF01179	3
PF01180	2
PF01182	4
PF01186	5
PF01187	3
PF01189	9
PF01191	1
PF01192	1
PF01193	2
PF01194	1
PF01195	1
PF01196	1
PF01198	1
PF01199	1
PF01200	1
PF01201	2
PF01202	2
PF01204	1
PF01205	1
PF01207	4
PF01208	1
PF01209	1
PF01210	2
PF01212	1
PF01213	2
PF01214	1
PF01215	1
PF01216	2
PF01217	16
PF01218	1
PF01221	3
PF01222	3
PF01223	6
PF01227	1
PF01229	1
PF01230	3
PF01231	2
PF01233	2
PF01234	3
PF01237	12
PF01238	1
PF01239	3
PF01242	1
PF01243	1
PF01244	3
PF01245	1
PF01246	2
PF01247	1
PF01248	11
PF01249	1
PF01250	1
PF01251	1
PF01253	4
PF01254	1
PF01255	2
PF01256	1
PF01259	1
PF01261	1
PF01262	1
PF01263	1
PF01265	1
PF01266	9
PF01267	3
PF01268	2
PF01269	2
PF01271	3
PF01273	14
PF01275	3
PF01279	2
PF01280	1
PF01281	1
PF01282	1
PF01283	2
PF01284	26
PF01285	4
PF01286	1
PF01287	3
PF01290	5
PF01291	2
PF01294	1
PF01296	2
PF01299	5
PF01300	1
PF01301	4
PF01302	10
PF01315	2
PF01321	2
PF01323	1
PF01327	1
PF01329	2
PF01331	1
PF01335	7
PF01336	8
PF01342	8
PF01344	63
PF01347	2
PF01351	1
PF01352	361
PF01359	1
PF01363	29
PF01365	6
PF01368	1
PF01369	15
PF01370	3
PF01379	1
PF01380	2
PF01381	1
PF01384	2
PF01387	3
PF01388	15
PF01390	21
PF01391	76
PF01392	23
PF01393	3
PF01394	2
PF01396	1
PF01398	12
PF01399	17
PF01400	6
PF01401	2
PF01403	31
PF01404	14
PF01406	2
PF01408	4
PF01409	2
PF01410	11
PF01411	3
PF01412	30
PF01413	6
PF01414	4
PF01415	2
PF01416	3
PF01417	6
PF01419	2
PF01421	38
PF01422	2
PF01423	19
PF01424	11
PF01425	3
PF01426	11
PF01428	8
PF01429	9
PF01431	7
PF01432	3
PF01433	14
PF01434	3
PF01435	2
PF01436	8
PF01437	26
PF01442	4
PF01448	13
PF01451	1
PF01454	30
PF01457	1
PF01459	5
PF01462	24
PF01463	12
PF01465	10
PF01466	1
PF01467	7
PF01470	2
PF01471	20
PF01472	2
PF01476	5
PF01477	21
PF01479	3
PF01480	5
PF01483	7
PF01485	13
PF01490	17
PF01491	1
PF01494	5
PF01496	4
PF01500	9
PF01501	10
PF01504	9
PF01505	1
PF01507	1
PF01509	3
PF01510	4
PF01512	1
PF01513	2
PF01521	2
PF01527	1
PF01529	24
PF01530	6
PF01531	2
PF01532	7
PF01534	11
PF01535	1
PF01536	1
PF01541	1
PF01545	10
PF01546	5
PF01549	2
PF01551	1
PF01553	16
PF01554	2
PF01556	9
PF01557	4
PF01562	40
PF01565	4
PF01566	2
PF01569	18
PF01571	4
PF01575	2
PF01576	19
PF01582	20
PF01585	34
PF01586	4
PF01588	2
PF01590	7
PF01591	4
PF01592	1
PF01593	10
PF01594	1
PF01595	3
PF01596	3
PF01597	2
PF01599	1
PF01602	14
PF01603	5
PF01607	2
PF01608	4
PF01612	5
PF01619	2
PF01624	3
PF01625	1
PF01630	5
PF01632	1
PF01636	3
PF01641	3
PF01642	1
PF01648	1
PF01650	2
PF01652	4
PF01655	1
PF01658	1
PF01661	9
PF01663	10
PF01667	2
PF01669	1
PF01687	1
PF01693	2
PF01694	9
PF01699	9
PF01702	2
PF01704	3
PF01709	1
PF01712	4
PF01713	1
PF01715	1
PF01722	3
PF01725	1
PF01728	5
PF01729	1
PF01731	3
PF01733	4
PF01734	9
PF01735	6
PF01738	2
PF01740	11
PF01743	1
PF01746	3
PF01747	2
PF01749	7
PF01751	4
PF01753	19
PF01754	7
PF01755	3
PF01756	4
PF01758	6
PF01759	17
PF01762	16
PF01764	2
PF01765	1
PF01769	3
PF01770	4
PF01773	3
PF01775	1
PF01776	2
PF01777	1
PF01778	2
PF01779	1
PF01780	2
PF01781	1
PF01783	1
PF01784	1
PF01791	1
PF01794	12
PF01795	2
PF01798	3
PF01799	2
PF01805	6
PF01808	1
PF01812	2
PF01813	1
PF01814	1
PF01821	5
PF01822	5
PF01823	11
PF01825	33
PF01826	13
PF01833	20
PF01834	2
PF01835	10
PF01839	19
PF01840	3
PF01841	11
PF01842	1
PF01843	6
PF01844	1
PF01846	6
PF01847	2
PF01849	7
PF01851	2
PF01852	15
PF01853	5
PF01857	3
PF01858	3
PF01866	2
PF01868	1
PF01869	1
PF01871	2
PF01873	2
PF01875	1
PF01876	1
PF01878	1
PF01883	2
PF01885	1
PF01896	1
PF01900	2
PF01902	1
PF01907	1
PF01909	10
PF01912	1
PF01916	1
PF01918	2
PF01920	5
PF01922	1
PF01923	1
PF01926	17
PF01927	1
PF01928	1
PF01929	1
PF01931	1
PF01936	1
PF01937	2
PF01938	2
PF01940	1
PF01951	1
PF01956	2
PF01958	1
PF01963	3
PF01965	1
PF01966	1
PF01967	1
PF01968	1
PF01974	2
PF01979	10
PF01980	1
PF01981	2
PF01984	1
PF01990	1
PF01991	2
PF01992	2
PF01997	2
PF02002	1
PF02005	2
PF02008	11
PF02010	5
PF02014	3
PF02017	5
PF02019	2
PF02020	7
PF02022	9
PF02023	60
PF02024	1
PF02025	1
PF02026	3
PF02029	2
PF02033	1
PF02036	5
PF02037	17
PF02038	8
PF02044	2
PF02045	1
PF02046	2
PF02055	1
PF02057	1
PF02058	2
PF02059	1
PF02060	6
PF02063	2
PF02064	2
PF02070	1
PF02072	1
PF02077	1
PF02078	3
PF02079	1
PF02083	2
PF02089	2
PF02096	2
PF02099	4
PF02100	3
PF02101	1
PF02104	1
PF02106	1
PF02109	1
PF02114	4
PF02115	3
PF02121	5
PF02126	1
PF02127	1
PF02130	1
PF02135	2
PF02136	8
PF02137	6
PF02138	9
PF02140	5
PF02141	16
PF02142	3
PF02144	1
PF02145	10
PF02146	7
PF02148	14
PF02149	5
PF02150	2
PF02155	1
PF02157	1
PF02158	3
PF02159	1
PF02161	1
PF02163	1
PF02165	1
PF02166	1
PF02167	1
PF02170	9
PF02171	8
PF02172	2
PF02173	3
PF02174	12
PF02176	5
PF02177	3
PF02178	1
PF02179	4
PF02180	3
PF02181	15
PF02182	2
PF02184	1
PF02185	5
PF02186	1
PF02187	6
PF02188	7
PF02189	6
PF02190	6
PF02191	13
PF02192	3
PF02194	4
PF02195	1
PF02196	6
PF02197	7
PF02198	11
PF02199	3
PF02201	5
PF02204	10
PF02205	14
PF02207	6
PF02208	3
PF02209	8
PF02210	37
PF02212	7
PF02213	3
PF02214	50
PF02218	2
PF02219	1
PF02221	4
PF02225	18
PF02229	1
PF02230	3
PF02233	1
PF02234	3
PF02237	1
PF02244	8
PF02245	1
PF02251	3
PF02252	3
PF02256	2
PF02257	9
PF02259	5
PF02260	5
PF02262	3
PF02263	11
PF02267	2
PF02268	1
PF02269	2
PF02270	1
PF02271	1
PF02272	1
PF02275	2
PF02284	1
PF02285	2
PF02290	1
PF02291	2
PF02295	2
PF02296	2
PF02297	3
PF02301	4
PF02310	2
PF02312	1
PF02318	11
PF02319	11
PF02320	2
PF02330	1
PF02337	11
PF02338	13
PF02344	1
PF02347	1
PF02348	1
PF02350	1
PF02351	6
PF02354	3
PF02359	2
PF02366	2
PF02368	2
PF02372	2
PF02373	23
PF02374	1
PF02375	10
PF02376	7
PF02377	4
PF02383	5
PF02390	1
PF02391	1
PF02394	2
PF02403	1
PF02404	1
PF02412	5
PF02423	1
PF02434	5
PF02436	1
PF02437	7
PF02441	1
PF02450	2
PF02453	4
PF02460	9
PF02463	7
PF02466	8
PF02469	4
PF02475	2
PF02485	8
PF02487	1
PF02492	5
PF02493	16
PF02494	3
PF02513	5
PF02515	2
PF02516	2
PF02517	1
PF02518	14
PF02525	2
PF02535	14
PF02536	4
PF02538	1
PF02540	2
PF02544	5
PF02545	1
PF02567	1
PF02574	3
PF02578	1
PF02580	2
PF02582	1
PF02585	1
PF02586	1
PF02594	1
PF02597	1
PF02598	1
PF02602	1
PF02607	1
PF02617	2
PF02628	1
PF02629	2
PF02630	2
PF02636	1
PF02637	1
PF02661	1
PF02666	1
PF02668	2
PF02671	3
PF02676	1
PF02678	1
PF02686	1
PF02689	1
PF02690	3
PF02696	1
PF02709	7
PF02714	3
PF02724	1
PF02727	3
PF02728	3
PF02729	2
PF02731	1
PF02732	5
PF02733	1
PF02734	1
PF02735	2
PF02736	14
PF02737	4
PF02738	2
PF02740	1
PF02744	1
PF02746	1
PF02747	1
PF02749	1
PF02750	3
PF02751	1
PF02752	10
PF02755	7
PF02758	22
PF02759	19
PF02760	4
PF02761	3
PF02762	3
PF02765	1
PF02769	4
PF02770	15
PF02771	11
PF02772	2
PF02773	2
PF02775	2
PF02776	2
PF02777	1
PF02778	1
PF02779	8
PF02780	5
PF02781	2
PF02782	6
PF02784	3
PF02785	5
PF02786	7
PF02787	2
PF02789	1
PF02790	1
PF02791	4
PF02792	2
PF02793	22
PF02798	15
PF02799	2
PF02800	2
PF02801	2
PF02803	6
PF02806	4
PF02807	4
PF02809	8
PF02812	2
PF02815	10
PF02816	6
PF02817	3
PF02818	1
PF02820	10
PF02822	1
PF02823	1
PF02824	5
PF02825	9
PF02826	4
PF02827	3
PF02828	10
PF02833	2
PF02836	2
PF02837	2
PF02840	1
PF02841	9
PF02843	1
PF02844	1
PF02845	8
PF02847	6
PF02852	5
PF02854	9
PF02862	6
PF02864	7
PF02865	7
PF02866	8
PF02867	1
PF02870	1
PF02872	1
PF02874	5
PF02877	3
PF02878	5
PF02879	4
PF02880	4
PF02881	2
PF02882	4
PF02883	9
PF02885	1
PF02886	10
PF02887	2
PF02888	4
PF02889	4
PF02891	6
PF02892	6
PF02893	20
PF02894	1
PF02897	2
PF02898	3
PF02902	7
PF02906	2
PF02910	1
PF02911	3
PF02913	3
PF02919	2
PF02921	2
PF02922	1
PF02926	3
PF02928	5
PF02931	47
PF02932	46
PF02933	2
PF02934	1
PF02935	1
PF02936	2
PF02938	1
PF02939	1
PF02946	4
PF02947	1
PF02948	2
PF02953	6
PF02961	2
PF02965	1
PF02966	2
PF02969	2
PF02970	1
PF02971	1
PF02978	1
PF02984	17
PF02985	11
PF02988	1
PF02990	4
PF02991	8
PF02994	2
PF02996	4
PF03002	2
PF03006	11
PF03009	7
PF03015	2
PF03016	5
PF03020	8
PF03024	8
PF03028	16
PF03029	3
PF03031	8
PF03034	2
PF03036	5
PF03039	1
PF03045	6
PF03051	1
PF03055	3
PF03061	7
PF03062	11
PF03066	3
PF03068	5
PF03071	2
PF03073	2
PF03074	1
PF03079	1
PF03081	1
PF03083	1
PF03088	1
PF03089	1
PF03091	1
PF03095	1
PF03096	4
PF03097	6
PF03098	10
PF03099	2
PF03102	1
PF03104	4
PF03105	1
PF03109	5
PF03114	14
PF03124	1
PF03126	1
PF03127	6
PF03128	1
PF03129	9
PF03131	13
PF03133	14
PF03134	6
PF03137	12
PF03143	7
PF03144	15
PF03145	3
PF03146	1
PF03147	2
PF03151	9
PF03152	1
PF03153	2
PF03154	2
PF03155	2
PF03159	2
PF03160	9
PF03164	2
PF03165	12
PF03166	8
PF03167	3
PF03171	3
PF03172	5
PF03177	2
PF03178	3
PF03184	12
PF03185	4
PF03188	5
PF03189	3
PF03190	1
PF03194	3
PF03199	1
PF03200	1
PF03208	3
PF03221	13
PF03223	2
PF03226	8
PF03227	1
PF03232	1
PF03234	1
PF03247	2
PF03248	1
PF03250	7
PF03253	2
PF03256	7
PF03259	3
PF03261	2
PF03265	2
PF03266	1
PF03271	3
PF03281	12
PF03283	1
PF03285	3
PF03291	1
PF03297	1
PF03298	2
PF03299	5
PF03301	1
PF03311	4
PF03321	1
PF03328	1
PF03332	2
PF03343	1
PF03344	1
PF03345	1
PF03348	5
PF03351	5
PF03357	12
PF03359	5
PF03360	3
PF03364	2
PF03366	4
PF03367	1
PF03368	1
PF03370	7
PF03371	2
PF03372	23
PF03378	1
PF03381	2
PF03388	4
PF03398	1
PF03399	3
PF03402	6
PF03403	2
PF03404	1
PF03414	4
PF03416	4
PF03435	2
PF03439	1
PF03441	2
PF03446	3
PF03447	1
PF03450	2
PF03451	6
PF03453	1
PF03454	1
PF03455	12
PF03456	14
PF03462	2
PF03463	2
PF03464	2
PF03465	2
PF03467	2
PF03473	3
PF03474	3
PF03476	3
PF03477	1
PF03483	2
PF03484	1
PF03485	1
PF03487	1
PF03489	5
PF03491	1
PF03493	4
PF03494	1
PF03501	3
PF03508	1
PF03509	1
PF03511	1
PF03516	1
PF03520	5
PF03521	2
PF03522	8
PF03523	1
PF03528	2
PF03529	3
PF03530	4
PF03531	1
PF03533	1
PF03540	1
PF03542	1
PF03546	1
PF03547	1
PF03556	5
PF03561	1
PF03567	12
PF03568	1
PF03572	1
PF03577	3
PF03587	1
PF03600	1
PF03604	1
PF03607	8
PF03615	2
PF03619	4
PF03623	2
PF03629	1
PF03630	4
PF03632	1
PF03635	1
PF03637	7
PF03638	2
PF03643	3
PF03644	1
PF03645	6
PF03647	5
PF03650	3
PF03657	1
PF03660	1
PF03661	1
PF03662	2
PF03665	2
PF03666	1
PF03669	1
PF03670	1
PF03671	1
PF03676	1
PF03690	1
PF03694	1
PF03700	2
PF03712	4
PF03715	1
PF03719	2
PF03720	1
PF03721	1
PF03725	6
PF03726	1
PF03727	5
PF03730	2
PF03731	2
PF03735	1
PF03736	6
PF03747	3
PF03762	1
PF03764	4
PF03765	7
PF03770	7
PF03781	2
PF03782	3
PF03792	4
PF03798	16
PF03800	1
PF03801	1
PF03803	5
PF03807	7
PF03810	15
PF03813	1
PF03815	6
PF03820	5
PF03821	3
PF03823	1
PF03826	15
PF03827	1
PF03828	7
PF03832	2
PF03834	1
PF03835	1
PF03836	3
PF03839	1
PF03847	1
PF03849	1
PF03850	1
PF03853	3
PF03859	2
PF03868	1
PF03870	1
PF03871	1
PF03874	2
PF03875	1
PF03876	3
PF03878	2
PF03879	1
PF03881	2
PF03896	1
PF03900	1
PF03901	4
PF03908	1
PF03909	3
PF03911	1
PF03914	3
PF03915	2
PF03917	1
PF03919	1
PF03920	5
PF03921	5
PF03931	2
PF03932	1
PF03937	1
PF03939	1
PF03941	1
PF03942	2
PF03943	2
PF03946	2
PF03947	2
PF03949	3
PF03950	2
PF03951	1
PF03952	4
PF03953	21
PF03954	3
PF03957	3
PF03959	1
PF03962	1
PF03966	2
PF03969	1
PF03972	1
PF03980	1
PF03981	1
PF03982	8
PF03985	1
PF03986	1
PF03987	2
PF03992	3
PF03997	1
PF03998	1
PF04000	3
PF04003	3
PF04004	1
PF04005	2
PF04006	1
PF04031	1
PF04032	1
PF04034	1
PF04037	1
PF04042	3
PF04045	1
PF04046	2
PF04048	1
PF04049	1
PF04050	1
PF04051	5
PF04053	2
PF04054	1
PF04055	9
PF04056	2
PF04057	1
PF04061	3
PF04062	1
PF04063	1
PF04064	1
PF04065	1
PF04068	2
PF04072	2
PF04073	1
PF04080	1
PF04081	1
PF04083	1
PF04084	1
PF04086	1
PF04088	1
PF04089	10
PF04091	2
PF04095	1
PF04096	1
PF04097	1
PF04098	1
PF04099	2
PF04100	1
PF04101	1
PF04103	20
PF04104	1
PF04106	1
PF04109	2
PF04110	1
PF04111	2
PF04112	1
PF04113	1
PF04114	1
PF04116	6
PF04117	4
PF04118	2
PF04121	1
PF04124	1
PF04127	1
PF04129	1
PF04130	5
PF04133	2
PF04135	1
PF04136	1
PF04137	2
PF04139	2
PF04140	1
PF04142	5
PF04144	5
PF04145	2
PF04146	5
PF04147	1
PF04148	1
PF04152	1
PF04153	2
PF04157	2
PF04158	1
PF04161	1
PF04176	1
PF04177	1
PF04178	5
PF04180	1
PF04181	1
PF04182	1
PF04184	2
PF04188	1
PF04189	1
PF04190	1
PF04191	1
PF04192	1
PF04193	5
PF04194	2
PF04201	4
PF04209	1
PF04212	8
PF04218	10
PF04241	1
PF04253	5
PF04258	5
PF04263	1
PF04265	1
PF04266	1
PF04272	1
PF04275	1
PF04280	2
PF04281	1
PF04300	6
PF04321	1
PF04326	7
PF04360	1
PF04366	1
PF04376	1
PF04377	1
PF04379	2
PF04382	4
PF04387	4
PF04388	1
PF04389	12
PF04402	1
PF04406	1
PF04408	18
PF04410	2
PF04418	1
PF04419	3
PF04420	1
PF04421	1
PF04423	1
PF04424	2
PF04427	5
PF04430	2
PF04433	6
PF04434	4
PF04437	1
PF04438	6
PF04440	3
PF04442	1
PF04446	1
PF04457	1
PF04487	3
PF04488	2
PF04493	1
PF04494	2
PF04495	2
PF04499	3
PF04500	1
PF04502	2
PF04505	14
PF04506	1
PF04515	5
PF04516	6
PF04538	14
PF04547	10
PF04548	8
PF04549	1
PF04553	2
PF04557	1
PF04558	1
PF04560	3
PF04561	3
PF04563	3
PF04564	7
PF04565	3
PF04566	2
PF04567	2
PF04568	1
PF04571	3
PF04572	2
PF04573	1
PF04577	2
PF04579	3
PF04587	1
PF04588	5
PF04589	3
PF04592	1
PF04593	1
PF04597	1
PF04598	6
PF04603	1
PF04614	1
PF04615	2
PF04617	4
PF04621	3
PF04622	1
PF04627	2
PF04628	3
PF04629	2
PF04636	3
[truncated: 3,736 more rows]
