# Supplementary material for: Representativeness of variation benchmark datasets
Source: BMC Bioinformatics. 2018 Nov 29;19:461. doi: 10.1186/s12859-018-2478-6 (PMC6267811; doi:10.1186/s12859-018-2478-6)
Supplement: Supplementary file 3 — Distribution of the datasets to EC classes. (XLSX 192 kb) [file 12859_2018_2478_MOESM3_ESM.xlsx]

## Sheet: EC_distribution_DS1
class	frequency
1.1.1.1	110
1.1.1.10	8
1.1.1.100	125
1.1.1.102	5
1.1.1.105	22
1.1.1.112	53
1.1.1.14	10
1.1.1.141	14
1.1.1.145	32
1.1.1.146	1
1.1.1.149	24
1.1.1.153	5
1.1.1.170	12
1.1.1.178	2
1.1.1.179	22
1.1.1.181	19
1.1.1.184	54
1.1.1.188	29
1.1.1.189	18
1.1.1.197	18
1.1.1.2	20
1.1.1.205	23
1.1.1.21	9
1.1.1.211	22
1.1.1.22	6
1.1.1.225	23
1.1.1.239	76
1.1.1.263	21
1.1.1.27	72
1.1.1.270	15
1.1.1.271	12
1.1.1.284	3
1.1.1.30	28
1.1.1.300	47
1.1.1.31	10
1.1.1.315	15
1.1.1.330	8
1.1.1.34	9
1.1.1.35	70
1.1.1.357	71
1.1.1.37	45
1.1.1.38	16
1.1.1.399	23
1.1.1.40	35
1.1.1.41	29
1.1.1.42	23
1.1.1.44	12
1.1.1.45	16
1.1.1.47	59
1.1.1.49	5
1.1.1.51	2
1.1.1.62	123
1.1.1.64	41
1.1.1.79	9
1.1.1.8	21
1.1.1.81	9
1.1.1.95	23
1.1.1.96	6
1.1.2.4	23
1.1.3.15	39
1.1.5.3	23
1.1.99.1	17
1.1.99.2	14
1.1.99.24	18
1.10.2.2	4
1.10.5.1	11
1.11.1.12	7
1.11.1.15	62
1.11.1.20	11
1.11.1.6	20
1.11.1.7	219
1.11.1.8	53
1.11.1.9	38
1.11.2.2	25
1.13.11.11	12
1.13.11.18	6
1.13.11.19	4
1.13.11.20	9
1.13.11.24	8
1.13.11.27	17
1.13.11.31	63
1.13.11.33	89
1.13.11.34	23
1.13.11.5	9
1.13.11.52	13
1.13.11.54	17
1.13.11.6	19
1.13.11.63	24
1.13.11.71	49
1.13.99.1	26
1.14.11.1	13
1.14.11.16	39
1.14.11.18	14
1.14.11.2	49
1.14.11.27	83
1.14.11.29	27
1.14.11.30	5
1.14.11.33	32
1.14.11.4	106
1.14.11.42	8
1.14.11.54	13
1.14.11.7	71
1.14.11.8	9
1.14.13.148	23
1.14.13.157	15
1.14.13.194	68
1.14.13.199	69
1.14.13.205	71
1.14.13.225	238
1.14.13.30	81
1.14.13.32	15
1.14.13.39	128
1.14.13.48	52
1.14.13.49	52
1.14.13.67	15
1.14.13.70	16
1.14.13.72	9
1.14.13.8	123
1.14.13.80	52
1.14.13.9	15
1.14.13.97	15
1.14.14.1	658
1.14.14.14	13
1.14.14.16	23
1.14.14.17	17
1.14.14.18	31
1.14.14.19	10
1.14.14.23	19
1.14.14.24	15
1.14.14.25	7
1.14.14.26	20
1.14.14.29	9
1.14.14.32	10
1.14.15.15	28
1.14.15.16	32
1.14.15.18	14
1.14.15.4	52
1.14.15.5	23
1.14.15.6	17
1.14.16.1	7
1.14.16.2	30
1.14.16.4	25
1.14.16.5	40
1.14.17.1	58
1.14.17.3	34
1.14.18.1	18
1.14.18.5	14
1.14.18.8	28
1.14.19.1	18
1.14.19.17	27
1.14.19.20	8
1.14.19.3	5
1.14.99.1	40
1.14.99.29	12
1.14.99.38	24
1.15.1.1	9
1.16.1.8	22
1.16.3.1	75
1.17.1.4	66
1.17.3.2	66
1.17.4.1	25
1.17.4.4	11
1.17.99.3	39
1.18.1.6	35
1.2.1.12	28
1.2.1.18	14
1.2.1.19	26
1.2.1.24	23
1.2.1.27	14
1.2.1.3	113
1.2.1.31	16
1.2.1.36	24
1.2.1.41	17
1.2.1.47	26
1.2.1.5	120
1.2.1.8	16
1.2.1.88	40
1.2.3.1	61
1.2.4.1	34
1.2.4.2	65
1.2.4.4	20
1.20.4.2	19
1.21.1.1	26
1.21.99.3	4
1.21.99.4	7
1.3.1.104	17
1.3.1.2	52
1.3.1.20	94
1.3.1.21	43
1.3.1.22	30
1.3.1.24	26
1.3.1.3	10
1.3.1.34	35
1.3.1.38	19
1.3.1.39	125
1.3.1.48	42
1.3.1.70	16
1.3.1.72	16
1.3.1.74	12
1.3.1.93	7
1.3.1.94	13
1.3.3.3	18
1.3.3.4	10
1.3.3.6	72
1.3.5.1	26
1.3.5.2	20
1.3.8.1	22
1.3.8.4	18
1.3.8.5	15
1.3.8.6	12
1.3.8.7	8
1.3.8.8	13
1.3.8.9	20
1.3.99.23	36
1.4.1.21	11
1.4.1.3	13
1.4.3.1	27
1.4.3.13	89
1.4.3.2	20
1.4.3.21	77
1.4.3.22	42
1.4.3.3	16
1.4.3.4	16
1.4.3.5	5
1.4.4.2	49
1.5.1.15	21
1.5.1.2	57
1.5.1.20	21
1.5.1.25	9
1.5.1.3	7
1.5.1.30	12
1.5.1.34	9
1.5.1.5	23
1.5.1.6	83
1.5.1.8	30
1.5.1.9	30
1.5.3.1	28
1.5.3.13	30
1.5.3.16	19
1.5.3.7	28
1.5.5.1	10
1.5.5.2	70
1.5.8.3	46
1.5.8.4	35
1.6.1.2	36
1.6.2.2	80
1.6.2.4	48
1.6.3.1	198
1.6.3.5	17
1.6.5.2	13
1.6.5.3	99
1.6.5.5	9
1.6.99.3	99
1.7.1.7	38
1.8.1.4	17
1.8.1.7	15
1.8.1.8	6
1.8.1.9	41
1.8.3.1	25
1.8.3.2	71
1.8.3.5	23
1.8.4.11	18
1.8.4.2	5
1.8.5.1	19
1.8.98.2	2
2.1.1.1	14
2.1.1.10	15
2.1.1.100	7
2.1.1.114	16
2.1.1.13	33
2.1.1.137	13
2.1.1.17	16
2.1.1.183	8
2.1.1.2	23
2.1.1.20	14
2.1.1.201	18
2.1.1.203	24
2.1.1.204	9
2.1.1.205	6
2.1.1.211	51
2.1.1.216	21
2.1.1.22	7
2.1.1.220	29
2.1.1.225	8
2.1.1.228	23
2.1.1.229	39
2.1.1.233	9
2.1.1.244	4
2.1.1.28	10
2.1.1.282	8
2.1.1.290	31
2.1.1.296	26
2.1.1.299	19
2.1.1.314	10
2.1.1.319	45
2.1.1.320	29
2.1.1.321	26
2.1.1.33	5
2.1.1.35	5
2.1.1.37	81
2.1.1.43	1376
2.1.1.45	4
2.1.1.49	17
2.1.1.5	14
2.1.1.56	17
2.1.1.57	10
2.1.1.6	27
2.1.1.60	7
2.1.1.62	25
2.1.1.64	16
2.1.1.67	10
2.1.1.71	16
2.1.1.77	10
2.1.1.8	14
2.1.1.96	17
2.1.2.1	47
2.1.2.10	7
2.1.2.2	38
2.1.2.3	33
2.1.2.5	49
2.1.2.9	24
2.1.3.2	43
2.1.3.3	1
2.1.4.1	3
2.10.1.1	7
2.2.1.1	77
2.2.1.2	17
2.3.1.1	10
2.3.1.108	10
2.3.1.12	22
2.3.1.121	17
2.3.1.13	40
2.3.1.135	8
2.3.1.137	28
2.3.1.15	74
2.3.1.16	45
2.3.1.168	14
2.3.1.17	5
2.3.1.176	7
2.3.1.181	6
2.3.1.199	45
2.3.1.20	56
2.3.1.21	133
2.3.1.22	66
2.3.1.225	294
2.3.1.23	62
2.3.1.231	31
2.3.1.234	17
2.3.1.24	31
2.3.1.254	1
2.3.1.255	6
2.3.1.256	10
2.3.1.257	8
2.3.1.259	18
2.3.1.26	48
2.3.1.29	28
2.3.1.37	28
2.3.1.38	125
2.3.1.39	148
2.3.1.4	3
2.3.1.41	137
2.3.1.42	21
2.3.1.43	13
2.3.1.48	415
2.3.1.5	33
2.3.1.50	36
2.3.1.51	140
2.3.1.57	13
2.3.1.6	52
2.3.1.61	16
2.3.1.65	20
2.3.1.67	62
2.3.1.68	22
2.3.1.71	16
2.3.1.75	12
2.3.1.76	38
2.3.1.78	24
2.3.1.80	26
2.3.1.85	125
2.3.1.87	24
2.3.1.9	20
2.3.1.97	19
2.3.2.13	320
2.3.2.2	109
2.3.2.23	98
2.3.2.24	56
2.3.2.25	4
2.3.2.26	808
2.3.2.27	4068
2.3.2.4	10
2.3.2.5	39
2.3.2.8	22
2.3.3.1	5
2.3.3.10	25
2.3.3.8	29
2.3.3.9	16
2.4.1.1	114
2.4.1.101	14
2.4.1.102	46
2.4.1.109	58
2.4.1.11	39
2.4.1.117	11
2.4.1.122	7
2.4.1.131	17
2.4.1.132	13
2.4.1.133	11
2.4.1.134	7
2.4.1.135	31
2.4.1.141	21
2.4.1.142	37
2.4.1.143	16
2.4.1.144	18
2.4.1.145	49
2.4.1.146	14
2.4.1.147	18
2.4.1.149	51
2.4.1.150	71
2.4.1.155	52
2.4.1.17	515
2.4.1.174	55
2.4.1.175	83
2.4.1.18	29
2.4.1.186	32
2.4.1.198	85
2.4.1.206	12
2.4.1.212	53
2.4.1.22	22
2.4.1.221	37
2.4.1.222	52
2.4.1.223	39
2.4.1.224	94
2.4.1.225	57
2.4.1.226	138
2.4.1.228	14
2.4.1.244	115
2.4.1.25	57
2.4.1.255	20
2.4.1.256	42
2.4.1.257	13
2.4.1.258	21
2.4.1.259	12
2.4.1.260	25
2.4.1.261	12
2.4.1.265	15
2.4.1.267	19
2.4.1.274	11
2.4.1.275	10
2.4.1.344	45
2.4.1.37	24
2.4.1.38	34
2.4.1.40	24
2.4.1.41	408
2.4.1.47	15
2.4.1.50	69
2.4.1.62	4
2.4.1.65	89
2.4.1.68	12
2.4.1.69	33
2.4.1.79	3
2.4.1.80	2
2.4.1.83	12
2.4.1.86	15
2.4.1.87	25
2.4.1.90	44
2.4.1.92	16
2.4.2.1	8
2.4.2.10	10
2.4.2.12	6
2.4.2.14	9
2.4.2.19	12
2.4.2.26	100
2.4.2.28	10
2.4.2.29	11
2.4.2.3	27
2.4.2.30	454
2.4.2.31	85
2.4.2.4	15
2.4.2.7	15
2.4.2.8	1
2.4.99.1	33
2.4.99.18	17
2.4.99.20	13
2.4.99.3	42
2.4.99.4	29
2.4.99.6	11
2.4.99.7	14
2.4.99.8	8
2.4.99.9	9
2.5.1.1	22
2.5.1.10	22
2.5.1.108	55
2.5.1.114	17
2.5.1.16	2
2.5.1.17	16
2.5.1.18	220
2.5.1.21	34
2.5.1.22	2
2.5.1.26	5
2.5.1.29	6
2.5.1.39	17
2.5.1.46	13
2.5.1.56	14
2.5.1.57	14
2.5.1.58	18
2.5.1.59	13
2.5.1.6	9
2.5.1.60	26
2.5.1.61	7
2.5.1.75	19
2.5.1.87	14
2.5.1.91	21
2.6.1.1	34
2.6.1.13	11
2.6.1.16	33
2.6.1.19	17
2.6.1.2	48
2.6.1.22	17
2.6.1.3	15
2.6.1.39	5
2.6.1.40	27
2.6.1.42	30
2.6.1.44	51
2.6.1.5	14
2.6.1.51	24
2.6.1.52	13
2.6.1.63	21
2.6.1.64	30
2.6.1.7	75
2.7.1.1	174
2.7.1.105	54
2.7.1.106	11
2.7.1.107	321
2.7.1.108	17
2.7.1.11	113
2.7.1.113	6
2.7.1.12	10
2.7.1.127	79
2.7.1.134	21
2.7.1.137	11
2.7.1.138	35
2.7.1.14	26
2.7.1.147	11
2.7.1.149	26
2.7.1.15	9
2.7.1.150	39
2.7.1.151	9
2.7.1.153	85
2.7.1.154	183
2.7.1.157	19
2.7.1.158	20
2.7.1.159	21
2.7.1.160	8
2.7.1.164	15
2.7.1.17	29
2.7.1.173	27
2.7.1.183	9
2.7.1.2	3
2.7.1.20	6
2.7.1.21	21
2.7.1.22	27
2.7.1.23	51
2.7.1.24	31
2.7.1.25	37
2.7.1.26	5
2.7.1.28	47
2.7.1.29	47
2.7.1.3	24
2.7.1.30	35
2.7.1.31	22
2.7.1.32	25
2.7.1.33	56
2.7.1.35	10
2.7.1.36	13
2.7.1.40	36
2.7.1.48	31
2.7.1.52	77
2.7.1.59	26
2.7.1.6	18
2.7.1.60	9
2.7.1.67	86
2.7.1.68	65
2.7.1.74	8
2.7.1.78	39
2.7.1.81	15
2.7.1.82	51
2.7.1.91	43
2.7.1.94	25
2.7.10.1	1909
2.7.10.2	1001
2.7.11.1	7982
2.7.11.10	62
2.7.11.11	18
2.7.11.12	24
2.7.11.13	305
2.7.11.14	47
2.7.11.15	23
2.7.11.16	71
2.7.11.17	119
2.7.11.18	132
2.7.11.19	46
2.7.11.2	41
2.7.11.20	44
2.7.11.21	66
2.7.11.22	325
2.7.11.23	75
2.7.11.24	213
2.7.11.25	486
2.7.11.26	99
2.7.11.27	17
2.7.11.30	147
2.7.11.31	17
2.7.11.4	13
2.7.11.8	18
2.7.12.1	268
2.7.12.2	64
2.7.13.3	2
2.7.2.11	17
2.7.2.3	30
2.7.3.2	53
2.7.4.10	21
2.7.4.14	21
2.7.4.2	11
2.7.4.21	95
2.7.4.24	27
2.7.4.3	96
2.7.4.4	67
2.7.4.6	239
2.7.4.8	21
2.7.4.9	9
2.7.6.1	21
2.7.6.2	7
2.7.7.1	26
2.7.7.12	7
2.7.7.13	6
2.7.7.14	13
2.7.7.15	20
2.7.7.18	26
2.7.7.19	142
2.7.7.2	27
2.7.7.23	12
2.7.7.3	31
2.7.7.30	22
2.7.7.31	28
2.7.7.4	37
2.7.7.41	30
2.7.7.43	5
2.7.7.48	11
2.7.7.49	24
2.7.7.50	6
2.7.7.52	118
2.7.7.6	231
2.7.7.7	661
2.7.7.72	11
2.7.7.75	7
2.7.7.78	23
2.7.7.79	9
2.7.7.8	21
2.7.7.80	20
2.7.7.83	12
2.7.7.84	130
2.7.7.86	19
2.7.7.9	11
2.7.7.96	4
2.7.8.1	11
2.7.8.11	7
2.7.8.15	3
2.7.8.17	41
2.7.8.2	20
2.7.8.27	11
2.7.8.29	29
2.7.8.41	10
2.7.8.5	15
2.7.9.3	7
2.8.1.1	16
2.8.1.11	20
2.8.1.12	6
2.8.1.14	31
2.8.1.2	11
2.8.1.7	11
2.8.1.8	5
2.8.1.9	50
2.8.2.1	50
2.8.2.11	21
2.8.2.14	7
2.8.2.17	19
2.8.2.2	43
2.8.2.20	22
2.8.2.21	7
2.8.2.23	49
2.8.2.29	14
2.8.2.30	24
2.8.2.33	25
2.8.2.35	9
2.8.2.4	10
2.8.2.5	37
2.8.2.8	103
2.8.3.13	17
2.8.3.5	25
2.8.4.5	21
2.9.1.2	11
3.1.1.1	152
3.1.1.13	9
3.1.1.17	13
3.1.1.2	38
3.1.1.23	44
3.1.1.26	24
3.1.1.29	36
3.1.1.3	210
3.1.1.31	70
3.1.1.32	27
3.1.1.34	13
3.1.1.4	523
3.1.1.47	104
3.1.1.5	200
3.1.1.53	17
3.1.1.56	76
3.1.1.64	15
3.1.1.7	10
3.1.1.77	34
3.1.1.79	56
3.1.1.8	22
3.1.1.81	38
3.1.1.84	31
3.1.1.89	12
3.1.1.93	17
3.1.1.97	28
3.1.1.98	19
3.1.11.1	21
3.1.11.2	61
3.1.13.1	8
3.1.13.4	116
3.1.2.1	24
3.1.2.12	6
3.1.2.14	139
3.1.2.2	105
3.1.2.22	7
3.1.2.27	19
3.1.2.4	12
3.1.2.6	29
3.1.21.1	34
3.1.22.1	28
3.1.26.11	33
3.1.26.3	73
3.1.26.4	20
3.1.26.5	139
3.1.27.5	15
3.1.3.1	123
3.1.3.11	34
3.1.3.16	995
3.1.3.2	131
3.1.3.21	4
3.1.3.25	75
3.1.3.27	4
3.1.3.29	5
3.1.3.3	23
3.1.3.32	33
3.1.3.33	6
3.1.3.36	195
3.1.3.4	186
3.1.3.43	30
3.1.3.46	60
3.1.3.48	2234
3.1.3.5	125
3.1.3.53	1
3.1.3.56	88
3.1.3.57	10
3.1.3.62	11
3.1.3.64	72
3.1.3.66	40
3.1.3.67	36
3.1.3.7	15
3.1.3.74	17
3.1.3.75	5
3.1.3.76	36
3.1.3.77	4
3.1.3.78	16
3.1.3.80	11
3.1.3.86	70
3.1.3.9	36
3.1.3.91	25
3.1.3.94	12
3.1.3.95	72
3.1.3.96	14
3.1.4.1	109
3.1.4.11	553
3.1.4.12	176
3.1.4.17	162
3.1.4.2	16
3.1.4.35	256
3.1.4.37	9
3.1.4.38	28
3.1.4.39	35
3.1.4.4	157
3.1.4.43	14
3.1.4.44	7
3.1.4.45	22
3.1.4.50	54
3.1.4.53	208
3.1.4.54	12
3.1.6.12	14
3.1.6.13	11
3.1.6.14	10
3.1.6.2	28
3.1.6.4	19
3.1.6.8	26
3.1.7.2	10
3.1.8.1	28
3.10.1.1	31
3.2.1.1	75
3.2.1.10	78
3.2.1.106	36
3.2.1.107	37
3.2.1.108	46
3.2.1.113	105
3.2.1.114	95
3.2.1.130	24
3.2.1.14	76
3.2.1.143	33
3.2.1.166	21
3.2.1.169	11
3.2.1.17	56
3.2.1.18	94
3.2.1.183	9
3.2.1.20	200
3.2.1.21	17
3.2.1.22	4
3.2.1.23	24
3.2.1.24	187
3.2.1.25	34
3.2.1.28	33
3.2.1.3	187
3.2.1.31	50
3.2.1.33	57
3.2.1.35	160
3.2.1.45	53
3.2.1.46	31
3.2.1.48	78
3.2.1.49	16
3.2.1.50	14
3.2.1.51	34
3.2.1.52	75
3.2.1.62	46
3.2.1.76	31
3.2.1.84	29
3.2.1.96	58
3.2.2.19	14
3.2.2.21	28
3.2.2.27	14
3.2.2.29	7
3.2.2.6	26
3.3.1.1	27
3.3.2.10	36
3.3.2.2	17
3.3.2.6	11
3.3.2.9	20
3.4.11.1	17
3.4.11.14	13
3.4.11.18	39
3.4.11.2	45
3.4.11.21	20
3.4.11.3	33
3.4.11.5	17
3.4.11.6	28
3.4.11.7	36
3.4.11.9	61
3.4.13.18	24
3.4.13.19	91
3.4.13.20	34
3.4.13.9	39
3.4.14.1	13
3.4.14.10	20
3.4.14.2	38
3.4.14.4	37
3.4.14.5	115
3.4.14.9	26
3.4.15.1	77
3.4.16.2	23
3.4.16.5	14
3.4.17.1	43
3.4.17.10	12
3.4.17.12	9
3.4.17.15	19
3.4.17.2	18
3.4.17.20	13
3.4.17.21	108
3.4.17.22	34
3.4.17.23	12
3.4.17.3	8
3.4.18.1	13
3.4.19.1	16
3.4.19.12	1829
3.4.19.13	109
3.4.19.14	63
3.4.19.3	15
3.4.19.5	14
3.4.19.6	17
3.4.19.9	10
3.4.21.1	28
3.4.21.10	23
3.4.21.104	41
3.4.21.105	70
3.4.21.106	15
3.4.21.108	10
3.4.21.109	35
3.4.21.112	42
3.4.21.117	20
3.4.21.118	11
3.4.21.2	10
3.4.21.20	11
3.4.21.21	13
3.4.21.22	6
3.4.21.26	52
3.4.21.27	19
3.4.21.34	29
3.4.21.35	30
3.4.21.36	20
3.4.21.37	12
3.4.21.38	21
3.4.21.39	16
3.4.21.4	47
3.4.21.43	37
3.4.21.45	22
3.4.21.46	5
3.4.21.47	23
3.4.21.5	15
3.4.21.59	51
3.4.21.6	17
3.4.21.68	35
3.4.21.69	12
3.4.21.7	28
3.4.21.70	58
3.4.21.71	37
3.4.21.73	22
3.4.21.75	28
3.4.21.76	13
3.4.21.77	28
3.4.21.78	16
3.4.21.79	12
3.4.21.89	2
3.4.21.9	52
3.4.21.92	1
3.4.21.93	27
3.4.21.94	11
3.4.22.1	38
3.4.22.15	12
3.4.22.16	14
3.4.22.27	3
3.4.22.34	17
3.4.22.36	18
3.4.22.38	8
3.4.22.40	8
3.4.22.41	19
3.4.22.42	9
3.4.22.43	18
3.4.22.49	69
3.4.22.52	28
3.4.22.53	62
3.4.22.54	23
3.4.22.55	11
3.4.22.56	6
3.4.22.57	16
3.4.22.58	18
3.4.22.59	11
3.4.22.60	33
3.4.22.61	16
3.4.22.62	17
3.4.22.63	18
3.4.22.68	118
3.4.23.1	22
3.4.23.15	20
3.4.23.3	23
3.4.23.34	38
3.4.23.45	18
3.4.23.46	12
3.4.23.5	12
3.4.24.11	89
3.4.24.14	52
3.4.24.15	35
3.4.24.16	20
3.4.24.17	24
3.4.24.18	35
3.4.24.19	43
3.4.24.22	18
3.4.24.23	19
3.4.24.24	18
3.4.24.34	27
3.4.24.35	20
3.4.24.56	18
3.4.24.59	41
3.4.24.61	31
3.4.24.63	34
3.4.24.64	53
3.4.24.65	18
3.4.24.7	27
3.4.24.71	80
3.4.24.79	58
3.4.24.80	10
3.4.24.81	8
3.4.24.82	46
3.4.24.84	6
3.4.24.85	4
3.4.24.86	17
3.4.24.87	70
3.4.25.1	126
3.5.1.1	50
3.5.1.114	19
3.5.1.12	14
3.5.1.122	6
3.5.1.124	4
3.5.1.14	23
3.5.1.15	12
3.5.1.2	20
3.5.1.23	69
3.5.1.25	22
3.5.1.26	15
3.5.1.28	26
3.5.1.3	10
3.5.1.52	18
3.5.1.6	21
3.5.1.88	7
3.5.1.89	15
3.5.1.9	20
3.5.1.92	66
3.5.1.98	215
3.5.1.99	42
3.5.2.2	17
3.5.2.3	43
3.5.2.7	20
3.5.2.9	86
3.5.3.1	21
3.5.3.11	19
3.5.3.15	200
3.5.3.18	15
3.5.3.4	28
3.5.4.10	33
3.5.4.12	2
3.5.4.16	3
3.5.4.3	12
3.5.4.34	29
3.5.4.36	11
3.5.4.37	36
3.5.4.4	30
3.5.4.5	8
3.5.4.6	79
3.5.4.9	44
3.5.99.6	4
3.6.1.1	75
3.6.1.12	10
3.6.1.13	26
3.6.1.15	11
3.6.1.16	10
3.6.1.17	19
3.6.1.22	15
3.6.1.23	8
3.6.1.28	4
3.6.1.29	25
3.6.1.3	98
3.6.1.42	14
3.6.1.43	4
3.6.1.45	7
3.6.1.5	69
3.6.1.52	6
3.6.1.53	10
3.6.1.55	15
3.6.1.56	15
3.6.1.58	18
3.6.1.59	27
3.6.1.6	108
3.6.1.60	3
3.6.1.62	16
3.6.1.64	11
3.6.1.7	8
3.6.1.9	85
3.6.3.1	644
3.6.3.10	75
3.6.3.14	16
3.6.3.44	74
3.6.3.49	25
3.6.3.54	96
3.6.3.8	284
3.6.3.9	78
3.6.4.12	1869
3.6.4.13	1870
3.6.4.3	59
3.6.4.6	26
3.6.4.9	10
3.6.5.3	29
3.6.5.5	71
3.7.1.2	13
3.7.1.3	16
3.7.1.5	12
3.9.1.3	11
4.1.1.11	31
4.1.1.15	39
4.1.1.17	12
4.1.1.21	11
4.1.1.22	11
4.1.1.23	10
4.1.1.28	15
4.1.1.29	62
4.1.1.3	12
4.1.1.32	91
4.1.1.33	31
4.1.1.35	4
4.1.1.36	10
4.1.1.37	5
4.1.1.41	8
4.1.1.45	16
4.1.1.50	9
4.1.1.6	12
4.1.1.65	23
4.1.1.84	4
4.1.1.9	26
4.1.1.90	20
4.1.1.94	8
4.1.1.97	6
4.1.2.13	49
4.1.2.27	15
4.1.2.4	11
4.1.3.16	19
4.1.3.3	15
4.1.3.4	17
4.1.3.44	76
4.1.99.22	32
4.2.1.1	144
4.2.1.107	24
4.2.1.109	11
4.2.1.11	36
4.2.1.119	24
4.2.1.134	30
4.2.1.152	44
4.2.1.17	79
4.2.1.18	12
4.2.1.2	6
4.2.1.22	19
4.2.1.24	10
4.2.1.3	52
4.2.1.46	8
4.2.1.47	3
4.2.1.49	47
4.2.1.59	125
4.2.1.68	52
4.2.1.75	10
4.2.1.77	14
4.2.1.93	24
4.2.1.96	7
4.2.3.12	2
4.2.3.134	19
4.2.3.2	12
4.2.99.18	205
4.3.1.17	35
4.3.1.18	6
4.3.1.19	29
4.3.1.3	33
4.3.1.4	49
4.3.2.1	11
4.3.2.2	10
4.3.2.5	34
4.4.1.1	11
4.4.1.13	51
4.4.1.16	34
4.4.1.17	7
4.4.1.20	4
4.4.1.5	1
4.6.1.1	400
4.6.1.15	47
4.6.1.16	32
4.6.1.17	32
4.6.1.2	195
4.99.1.1	13
5.1.1.18	6
5.1.3.1	16
5.1.3.17	11
5.1.3.19	29
5.1.3.2	9
5.1.3.29	7
5.1.3.3	18
5.1.3.7	9
5.1.3.8	13
5.1.99.1	4
5.1.99.4	11
5.1.99.6	10
5.2.1.2	16
5.2.1.8	344
5.3.1.22	16
5.3.1.23	25
5.3.1.6	10
5.3.1.8	16
5.3.1.9	20
5.3.2.1	6
5.3.3.1	32
5.3.3.12	37
5.3.3.2	17
5.3.3.5	2
5.3.3.8	106
5.3.4.1	193
5.3.99.2	22
5.3.99.3	21
5.3.99.4	30
5.3.99.5	47
5.4.2.11	41
5.4.2.2	55
5.4.2.3	16
5.4.2.4	41
5.4.2.7	30
5.4.2.8	21
5.4.4.7	44
5.4.99.12	18
5.4.99.2	25
5.4.99.25	19
5.4.99.45	23
5.4.99.7	27
5.5.1.4	10
5.99.1.2	123
5.99.1.3	68
6.1.1.1	24
6.1.1.10	43
6.1.1.11	28
6.1.1.12	34
6.1.1.14	15
6.1.1.15	62
6.1.1.16	90
6.1.1.17	68
6.1.1.18	27
6.1.1.19	42
6.1.1.2	32
6.1.1.20	55
6.1.1.21	33
6.1.1.22	39
6.1.1.3	81
6.1.1.4	74
6.1.1.5	79
6.1.1.6	21
6.1.1.7	80
6.1.1.9	83
6.2.1.1	60
6.2.1.16	34
6.2.1.2	183
6.2.1.3	205
6.2.1.4	47
6.2.1.45	45
6.2.1.5	28
6.2.1.7	34
6.3.1.14	15
6.3.1.2	6
6.3.2.11	38
6.3.2.17	23
6.3.2.2	10
6.3.2.25	4
6.3.2.3	20
6.3.2.41	11
6.3.2.42	11
6.3.2.5	5
6.3.2.6	11
6.3.3.1	38
6.3.3.2	7
6.3.4.10	33
6.3.4.11	33
6.3.4.13	38
6.3.4.14	119
6.3.4.15	33
6.3.4.16	42
6.3.4.2	12
6.3.4.21	31
6.3.4.3	68
6.3.4.4	38
6.3.4.5	19
6.3.4.9	33
6.3.5.1	38
6.3.5.2	11
6.3.5.3	85
6.3.5.4	13
6.3.5.5	43
6.3.5.7	22
6.4.1.1	38
6.4.1.2	119
6.4.1.3	45
6.4.1.4	49
6.5.1.1	118
6.5.1.3	11
6.5.1.4	17
	77747

## Sheet: EC_distribution_DS2
class	frequency
1.1.1.1	5
1.1.1.100	7
1.1.1.105	1
1.1.1.112	4
1.1.1.145	4
1.1.1.149	1
1.1.1.170	1
1.1.1.179	6
1.1.1.184	7
1.1.1.188	3
1.1.1.189	1
1.1.1.197	1
1.1.1.2	4
1.1.1.205	3
1.1.1.21	2
1.1.1.211	1
1.1.1.239	7
1.1.1.263	3
1.1.1.27	6
1.1.1.270	1
1.1.1.300	2
1.1.1.315	1
1.1.1.330	1
1.1.1.35	1
1.1.1.357	4
1.1.1.37	3
1.1.1.38	2
1.1.1.399	1
1.1.1.40	1
1.1.1.44	1
1.1.1.47	8
1.1.1.49	2
1.1.1.62	6
1.1.1.64	3
1.1.1.79	1
1.1.1.8	4
1.1.1.81	1
1.1.1.95	1
1.1.3.15	1
1.1.99.2	1
1.1.99.24	1
1.10.5.1	4
1.11.1.12	2
1.11.1.15	4
1.11.1.7	11
1.11.1.8	8
1.11.1.9	6
1.13.11.19	1
1.13.11.24	1
1.13.11.31	5
1.13.11.33	9
1.13.11.34	6
1.13.11.5	1
1.13.11.52	1
1.13.11.6	2
1.13.11.63	3
1.14.11.18	1
1.14.11.2	3
1.14.11.27	3
1.14.11.29	3
1.14.11.4	4
1.14.11.54	1
1.14.11.7	9
1.14.13.148	8
1.14.13.194	5
1.14.13.199	4
1.14.13.205	5
1.14.13.225	13
1.14.13.30	7
1.14.13.39	3
1.14.13.48	6
1.14.13.49	6
1.14.13.72	1
1.14.13.8	13
1.14.13.80	6
1.14.13.9	2
1.14.14.1	27
1.14.14.14	1
1.14.14.23	1
1.14.14.25	2
1.14.14.26	3
1.14.15.16	1
1.14.15.18	1
1.14.15.4	5
1.14.15.5	2
1.14.16.4	3
1.14.17.1	5
1.14.17.3	3
1.14.18.1	1
1.14.19.1	3
1.14.19.20	2
1.14.99.1	5
1.14.99.38	3
1.15.1.1	3
1.16.1.8	7
1.16.3.1	4
1.17.1.4	7
1.17.3.2	7
1.17.4.1	4
1.17.4.4	2
1.2.1.12	3
1.2.1.19	1
1.2.1.3	5
1.2.1.36	2
1.2.1.47	1
1.2.1.5	3
1.2.1.88	1
1.2.3.1	3
1.2.4.1	4
1.2.4.2	7
1.2.4.4	1
1.20.4.2	4
1.21.1.1	4
1.3.1.2	2
1.3.1.20	11
1.3.1.21	1
1.3.1.22	3
1.3.1.24	2
1.3.1.34	1
1.3.1.38	1
1.3.1.39	7
1.3.1.48	1
1.3.1.70	2
1.3.1.93	1
1.3.1.94	1
1.3.3.3	1
1.3.3.4	1
1.3.3.6	1
1.3.5.1	7
1.3.5.2	2
1.3.8.5	3
1.3.8.6	2
1.3.8.8	1
1.3.8.9	2
1.4.1.3	1
1.4.3.1	1
1.4.3.13	3
1.4.3.21	4
1.4.3.22	4
1.4.3.3	1
1.4.3.5	1
1.5.1.15	1
1.5.1.2	3
1.5.1.20	3
1.5.1.5	4
1.5.1.6	1
1.5.3.1	1
1.5.3.13	2
1.5.3.16	1
1.5.3.7	1
1.5.5.2	2
1.5.8.4	2
1.6.1.2	6
1.6.2.2	6
1.6.2.4	1
1.6.3.1	5
1.6.5.2	2
1.6.5.3	10
1.6.99.3	10
1.7.1.7	3
1.8.1.7	1
1.8.1.9	2
1.8.3.1	2
1.8.3.2	2
1.8.3.5	3
1.8.5.1	4
2.1.1.114	2
2.1.1.13	7
2.1.1.137	1
2.1.1.204	1
2.1.1.28	3
2.1.1.282	1
2.1.1.290	1
2.1.1.296	2
2.1.1.299	4
2.1.1.320	1
2.1.1.37	4
2.1.1.4	1
2.1.1.43	61
2.1.1.49	3
2.1.1.5	3
2.1.1.6	4
2.1.1.62	2
2.1.1.64	2
2.1.1.67	3
2.1.1.96	3
2.1.2.1	1
2.1.2.2	1
2.1.2.3	6
2.1.2.9	1
2.1.3.2	1
2.10.1.1	3
2.2.1.1	3
2.3.1.12	3
2.3.1.13	3
2.3.1.135	1
2.3.1.15	3
2.3.1.16	3
2.3.1.199	1
2.3.1.20	1
2.3.1.21	5
2.3.1.22	7
2.3.1.225	13
2.3.1.23	1
2.3.1.231	1
2.3.1.254	2
2.3.1.256	1
2.3.1.259	1
2.3.1.26	5
2.3.1.29	2
2.3.1.37	1
2.3.1.38	7
2.3.1.39	8
2.3.1.41	8
2.3.1.42	1
2.3.1.48	30
2.3.1.5	8
2.3.1.50	2
2.3.1.51	6
2.3.1.6	6
2.3.1.65	1
2.3.1.67	1
2.3.1.71	1
2.3.1.76	1
2.3.1.78	1
2.3.1.80	1
2.3.1.85	7
2.3.1.87	1
2.3.1.9	2
2.3.1.97	1
2.3.2.13	17
2.3.2.2	2
2.3.2.23	7
2.3.2.24	3
2.3.2.26	46
2.3.2.27	205
2.3.2.5	2
2.4.1.1	6
2.4.1.101	2
2.4.1.102	5
2.4.1.109	6
2.4.1.11	2
2.4.1.122	4
2.4.1.133	1
2.4.1.145	1
2.4.1.146	3
2.4.1.147	1
2.4.1.149	6
2.4.1.150	11
2.4.1.155	3
2.4.1.17	23
2.4.1.174	7
2.4.1.175	3
2.4.1.18	4
2.4.1.186	3
2.4.1.198	4
2.4.1.212	1
2.4.1.22	1
2.4.1.221	2
2.4.1.222	1
2.4.1.223	1
2.4.1.224	3
2.4.1.226	5
2.4.1.228	1
2.4.1.244	8
2.4.1.25	7
2.4.1.256	1
2.4.1.258	1
2.4.1.265	1
2.4.1.267	3
2.4.1.344	4
2.4.1.37	2
2.4.1.38	1
2.4.1.40	2
2.4.1.41	22
2.4.1.47	3
2.4.1.65	10
2.4.1.69	4
2.4.1.79	1
2.4.1.86	1
2.4.1.90	1
2.4.2.10	3
2.4.2.26	2
2.4.2.3	2
2.4.2.30	37
2.4.2.31	8
2.4.99.1	2
2.4.99.18	1
2.5.1.1	2
2.5.1.10	2
2.5.1.108	2
2.5.1.114	1
2.5.1.17	1
2.5.1.18	21
2.5.1.21	4
2.5.1.46	1
2.5.1.56	2
2.5.1.57	2
2.5.1.58	1
2.5.1.59	1
2.5.1.75	2
2.5.1.87	2
2.5.1.91	2
2.6.1.16	1
2.6.1.19	3
2.6.1.22	3
2.6.1.40	2
2.6.1.44	7
2.6.1.51	5
2.7.1.1	8
2.7.1.106	1
2.7.1.107	16
2.7.1.108	1
2.7.1.11	4
2.7.1.113	2
2.7.1.127	3
2.7.1.14	1
2.7.1.150	5
2.7.1.153	8
2.7.1.154	18
2.7.1.157	5
2.7.1.158	1
2.7.1.164	2
2.7.1.17	4
2.7.1.173	1
2.7.1.20	1
2.7.1.22	1
2.7.1.25	3
2.7.1.28	5
2.7.1.29	5
2.7.1.3	1
2.7.1.31	6
2.7.1.33	2
2.7.1.35	2
2.7.1.36	1
2.7.1.48	1
2.7.1.52	9
2.7.1.60	2
2.7.1.67	2
2.7.1.68	2
2.7.1.74	3
2.7.1.78	4
2.7.1.82	1
2.7.1.91	2
2.7.1.94	3
2.7.10.1	72
2.7.10.2	42
2.7.11.1	324
2.7.11.10	8
2.7.11.11	2
2.7.11.12	1
2.7.11.13	13
2.7.11.14	4
2.7.11.16	15
2.7.11.17	5
2.7.11.18	2
2.7.11.2	3
2.7.11.20	3
2.7.11.21	6
2.7.11.22	23
2.7.11.23	11
2.7.11.24	6
2.7.11.25	25
2.7.11.26	1
2.7.11.27	2
2.7.11.30	13
2.7.11.31	2
2.7.12.1	15
2.7.12.2	7
2.7.2.3	1
2.7.3.2	3
2.7.4.14	1
2.7.4.21	6
2.7.4.24	6
2.7.4.3	4
2.7.4.4	1
2.7.4.6	10
2.7.4.8	1
2.7.6.1	1
2.7.7.1	2
2.7.7.13	1
2.7.7.14	1
2.7.7.15	1
2.7.7.18	2
2.7.7.19	6
2.7.7.23	2
2.7.7.31	1
2.7.7.4	3
2.7.7.41	2
2.7.7.43	1
2.7.7.6	9
2.7.7.7	50
2.7.7.75	3
2.7.7.78	5
2.7.7.79	1
2.7.7.8	1
2.7.7.83	2
2.7.7.84	8
2.7.7.86	2
2.7.8.1	3
2.7.8.11	2
2.7.8.2	5
2.7.8.27	2
2.7.8.29	1
2.7.8.41	1
2.7.8.5	1
2.7.9.3	2
2.8.1.1	1
2.8.1.12	1
2.8.1.14	2
2.8.1.8	2
2.8.1.9	9
2.8.2.1	8
2.8.2.14	2
2.8.2.2	4
2.8.2.5	3
2.8.2.8	3
2.8.3.5	2
2.8.4.5	1
3.1.1.1	9
3.1.1.2	6
3.1.1.23	1
3.1.1.26	2
3.1.1.29	1
3.1.1.3	22
3.1.1.31	8
3.1.1.34	2
3.1.1.4	10
3.1.1.47	4
3.1.1.5	4
3.1.1.56	3
3.1.1.7	3
3.1.1.79	5
3.1.1.8	1
3.1.1.81	6
3.1.1.89	1
3.1.1.93	1
3.1.11.1	3
3.1.11.2	2
3.1.13.1	1
3.1.13.4	3
3.1.2.1	1
3.1.2.14	8
3.1.2.2	4
3.1.2.22	1
3.1.2.4	1
3.1.2.6	1
3.1.21.1	2
3.1.22.1	5
3.1.26.11	3
3.1.26.3	1
3.1.26.5	8
3.1.3.1	6
3.1.3.11	1
3.1.3.16	37
3.1.3.2	1
3.1.3.25	4
3.1.3.3	1
3.1.3.32	3
3.1.3.36	4
3.1.3.4	7
3.1.3.43	1
3.1.3.46	1
3.1.3.48	99
3.1.3.5	4
3.1.3.56	3
3.1.3.57	1
3.1.3.64	7
3.1.3.66	5
3.1.3.76	3
3.1.3.77	1
3.1.3.86	3
3.1.3.9	1
3.1.3.95	7
3.1.3.96	1
3.1.4.1	9
3.1.4.11	31
3.1.4.12	1
3.1.4.17	3
3.1.4.35	9
3.1.4.37	2
3.1.4.4	7
3.1.4.50	1
3.1.4.53	9
3.1.6.4	1
3.1.8.1	4
3.2.1.1	2
3.2.1.10	2
3.2.1.106	1
3.2.1.107	2
3.2.1.108	2
3.2.1.113	2
3.2.1.114	4
3.2.1.130	2
3.2.1.14	11
3.2.1.143	1
3.2.1.169	2
3.2.1.17	2
3.2.1.18	5
3.2.1.183	2
3.2.1.20	15
3.2.1.21	5
3.2.1.24	10
3.2.1.28	1
3.2.1.3	4
3.2.1.31	8
3.2.1.33	7
3.2.1.35	14
3.2.1.45	5
3.2.1.46	1
3.2.1.48	2
3.2.1.50	3
3.2.1.51	1
3.2.1.52	4
3.2.1.62	2
3.2.1.76	1
3.2.1.96	3
3.2.2.21	2
3.2.2.29	1
3.2.2.6	5
3.3.2.10	3
3.3.2.6	2
3.3.2.9	3
3.4.11.1	1
3.4.11.14	1
3.4.11.18	5
3.4.11.2	1
3.4.11.3	7
3.4.11.5	1
3.4.11.6	4
3.4.11.7	5
3.4.13.19	5
3.4.13.20	5
3.4.13.9	1
3.4.14.1	2
3.4.14.10	2
3.4.14.4	5
3.4.14.5	2
3.4.15.1	10
3.4.16.5	1
3.4.17.1	7
3.4.17.10	2
3.4.17.15	2
3.4.17.2	3
3.4.17.21	7
3.4.17.22	5
3.4.18.1	1
3.4.19.1	2
3.4.19.12	84
3.4.19.13	2
3.4.19.9	1
3.4.21.1	1
3.4.21.10	2
3.4.21.104	1
3.4.21.105	9
3.4.21.106	1
3.4.21.109	2
3.4.21.112	2
3.4.21.2	1
3.4.21.20	1
3.4.21.21	2
3.4.21.27	1
3.4.21.34	9
3.4.21.35	3
3.4.21.36	2
3.4.21.38	4
3.4.21.39	1
3.4.21.4	1
3.4.21.41	1
3.4.21.42	3
3.4.21.43	1
3.4.21.46	1
3.4.21.47	4
3.4.21.5	2
3.4.21.6	2
3.4.21.68	2
3.4.21.7	6
3.4.21.71	2
3.4.21.73	3
3.4.21.75	1
3.4.21.76	1
3.4.21.77	4
3.4.21.79	1
3.4.21.89	2
3.4.21.9	2
3.4.21.92	1
3.4.22.1	2
3.4.22.15	1
3.4.22.36	1
3.4.22.43	1
3.4.22.49	5
3.4.22.53	4
3.4.22.54	3
3.4.22.55	1
3.4.22.57	2
3.4.22.58	6
3.4.22.59	2
3.4.22.60	6
3.4.22.62	2
3.4.22.63	1
3.4.22.68	13
3.4.23.1	1
3.4.23.3	1
3.4.23.34	3
3.4.24.11	2
3.4.24.14	1
3.4.24.15	1
3.4.24.16	2
3.4.24.18	3
3.4.24.19	1
3.4.24.23	2
3.4.24.24	2
3.4.24.35	3
3.4.24.56	1
3.4.24.61	1
3.4.24.63	2
3.4.24.64	3
3.4.24.65	1
3.4.24.71	5
3.4.24.79	7
3.4.24.80	2
3.4.24.82	4
3.4.24.86	2
3.4.24.87	12
3.4.25.1	9
3.5.1.12	4
3.5.1.122	4
3.5.1.14	1
3.5.1.2	1
3.5.1.23	2
3.5.1.28	1
3.5.1.3	1
3.5.1.9	2
3.5.1.92	6
3.5.1.98	4
3.5.2.2	1
3.5.2.3	1
3.5.2.7	3
3.5.3.1	5
3.5.3.11	1
3.5.3.15	16
3.5.4.10	6
3.5.4.3	1
3.5.4.37	4
3.5.4.5	1
3.5.4.6	3
3.5.4.9	5
3.6.1.1	2
3.6.1.13	1
3.6.1.17	1
3.6.1.22	1
3.6.1.28	1
3.6.1.29	4
3.6.1.3	3
3.6.1.5	6
3.6.1.55	2
3.6.1.56	2
3.6.1.59	3
3.6.1.6	3
3.6.1.62	1
3.6.1.9	9
3.6.3.1	32
3.6.3.10	3
3.6.3.44	7
3.6.3.49	7
3.6.3.54	1
3.6.3.8	6
3.6.3.9	7
3.6.4.12	89
3.6.4.13	104
3.6.4.3	2
3.6.4.9	2
3.6.5.3	7
3.6.5.5	4
3.7.1.2	1
4.1.1.11	1
4.1.1.15	5
4.1.1.21	1
4.1.1.22	1
4.1.1.23	3
4.1.1.28	2
4.1.1.29	1
4.1.1.32	2
4.1.1.33	2
4.1.1.36	1
4.1.1.37	1
4.1.1.45	1
4.1.1.9	1
4.1.1.90	3
4.1.2.13	2
4.1.2.27	2
4.1.2.4	3
4.1.3.4	1
4.2.1.1	15
4.2.1.107	3
4.2.1.119	3
4.2.1.134	1
4.2.1.17	2
4.2.1.24	1
4.2.1.3	2
4.2.1.49	1
4.2.1.59	7
4.2.1.68	1
4.2.1.75	1
4.2.1.77	1
4.2.1.93	3
4.2.99.18	17
4.3.1.17	3
4.3.1.18	2
4.3.1.19	1
4.3.2.2	3
4.3.2.5	3
4.4.1.1	1
4.6.1.1	6
4.6.1.15	5
4.6.1.16	2
4.6.1.2	10
4.99.1.1	1
5.1.1.18	2
5.1.3.17	3
5.1.3.19	3
5.1.3.3	1
5.1.3.8	1
5.1.99.1	1
5.1.99.4	1
5.2.1.2	2
5.2.1.8	29
5.3.1.1	1
5.3.1.23	2
5.3.1.9	1
5.3.3.1	4
5.3.3.8	1
5.3.4.1	9
5.3.99.3	2
5.3.99.4	2
5.3.99.5	7
5.4.2.2	3
5.4.2.3	1
5.4.2.7	2
5.4.99.12	1
5.4.99.2	1
5.4.99.25	1
5.4.99.45	1
5.4.99.7	1
5.99.1.2	7
5.99.1.3	4
6.1.1.1	1
6.1.1.10	2
6.1.1.12	2
6.1.1.14	1
6.1.1.15	4
6.1.1.16	1
6.1.1.17	4
6.1.1.19	2
6.1.1.2	1
6.1.1.20	6
6.1.1.21	4
6.1.1.3	2
6.1.1.4	8
6.1.1.5	3
6.1.1.6	1
6.1.1.7	4
6.1.1.9	1
6.2.1.1	2
6.2.1.16	2
6.2.1.2	11
6.2.1.3	8
6.2.1.45	1
6.2.1.5	1
6.3.1.14	1
6.3.1.17	1
6.3.2.11	2
6.3.2.17	1
6.3.2.2	1
6.3.2.41	1
6.3.2.6	1
6.3.3.1	1
6.3.3.2	1
6.3.4.13	1
6.3.4.14	9
6.3.4.16	5
6.3.4.2	1
6.3.4.21	1
6.3.4.3	6
6.3.4.4	1
6.3.4.5	1
6.3.5.1	4
6.3.5.3	6
6.3.5.4	2
6.3.5.5	1
6.3.5.7	1
6.4.1.2	9
6.4.1.3	5
6.4.1.4	1
6.5.1.1	5
6.5.1.4	2

## Sheet: EC_distribution_DS3
class	frequency
1.1.1.145	25
1.1.1.170	2
1.1.1.178	3
1.1.1.211	4
1.1.1.27	10
1.1.1.315	12
1.1.1.35	6
1.1.1.37	1
1.1.1.399	1
1.1.1.49	5
1.1.1.51	3
1.1.1.64	14
1.1.1.8	4
1.1.1.95	1
1.1.99.2	8
1.11.1.7	1
1.11.2.2	9
1.13.11.18	4
1.13.11.5	21
1.14.11.18	16
1.14.11.29	1
1.14.11.4	8
1.14.13.148	8
1.14.13.199	8
1.14.13.8	8
1.14.14.14	4
1.14.14.19	20
1.14.14.24	1
1.14.14.32	20
1.14.15.15	7
1.14.15.18	18
1.14.15.4	6
1.14.15.5	6
1.14.15.6	2
1.14.16.1	339
1.14.16.2	7
1.14.17.1	3
1.14.18.1	102
1.14.19.20	3
1.15.1.1	66
1.16.3.1	8
1.17.4.4	4
1.2.1.18	1
1.2.1.24	12
1.2.1.27	1
1.2.1.3	28
1.2.1.31	2
1.2.1.41	1
1.2.1.8	2
1.2.1.88	1
1.2.4.1	22
1.2.4.4	11
1.3.1.21	53
1.3.1.3	2
1.3.1.72	4
1.3.3.3	15
1.3.3.4	3
1.3.3.6	2
1.3.5.1	9
1.3.8.1	10
1.3.8.4	1
1.3.8.5	1
1.3.8.6	55
1.3.8.7	19
1.3.8.9	2
1.4.1.3	13
1.4.3.5	1
1.5.1.20	15
1.5.8.4	1
1.6.2.2	9
1.6.2.4	7
1.6.3.1	2
1.6.5.3	10
1.6.99.3	10
2.1.1.20	3
2.1.1.37	13
2.1.1.43	14
2.1.1.67	5
2.1.2.10	7
2.1.2.2	1
2.1.2.3	1
2.1.2.5	2
2.1.3.3	111
2.3.1.1	6
2.3.1.135	1
2.3.1.16	14
2.3.1.21	32
2.3.1.42	3
2.3.1.43	30
2.3.1.48	6
2.3.1.50	4
2.3.1.51	6
2.3.1.6	10
2.3.1.9	10
2.3.2.13	13
2.3.2.27	117
2.3.3.10	5
2.4.1.1	19
2.4.1.109	20
2.4.1.142	1
2.4.1.143	3
2.4.1.17	40
2.4.1.18	8
2.4.1.198	9
2.4.1.222	1
2.4.1.224	18
2.4.1.225	18
2.4.1.25	1
2.4.1.258	2
2.4.1.260	5
2.4.1.265	2
2.4.1.83	2
2.4.2.1	12
2.4.2.10	3
2.4.2.4	2
2.4.2.7	5
2.4.2.8	49
2.5.1.17	4
2.5.1.26	3
2.5.1.6	12
2.5.1.61	84
2.5.1.91	1
2.6.1.13	21
2.6.1.19	1
2.6.1.22	1
2.6.1.44	13
2.6.1.5	1
2.6.1.51	13
2.6.1.52	1
2.7.1.1	2
2.7.1.108	2
2.7.1.11	7
2.7.1.113	3
2.7.1.150	1
2.7.1.2	41
2.7.1.3	2
2.7.1.30	3
2.7.1.33	16
2.7.1.36	4
2.7.1.40	91
2.7.1.6	11
2.7.1.60	35
2.7.1.68	1
2.7.10.1	307
2.7.10.2	252
2.7.11.1	155
2.7.11.13	3
2.7.11.18	2
2.7.11.19	4
2.7.11.22	7
2.7.11.26	1
2.7.11.30	101
2.7.12.2	5
2.7.2.11	1
2.7.6.1	10
2.7.7.12	92
2.7.7.7	33
2.7.8.15	1
2.7.8.17	3
2.8.1.12	1
2.8.1.9	2
2.8.2.17	1
3.1.1.13	3
3.1.1.3	3
3.1.1.34	36
3.1.1.4	3
3.1.1.64	38
3.1.1.8	33
3.1.11.2	4
3.1.2.22	12
3.1.3.1	172
3.1.3.16	71
3.1.3.3	2
3.1.3.36	22
3.1.3.4	1
3.1.3.48	139
3.1.3.64	57
3.1.3.67	51
3.1.3.95	57
3.1.4.11	1
3.1.4.35	16
3.1.6.12	28
3.1.6.13	127
3.1.6.2	7
3.1.6.4	96
3.1.6.8	1
3.10.1.1	33
3.2.1.10	11
3.2.1.106	2
3.2.1.166	1
3.2.1.17	2
3.2.1.18	22
3.2.1.183	35
3.2.1.20	59
3.2.1.22	134
3.2.1.23	1
3.2.1.24	10
3.2.1.31	27
3.2.1.33	1
3.2.1.45	144
3.2.1.46	2
3.2.1.48	11
3.2.1.49	4
3.2.1.50	26
3.2.1.51	3
3.2.1.52	49
3.2.1.76	2
3.2.2.27	2
3.4.13.9	4
3.4.14.1	37
3.4.14.9	21
3.4.16.5	6
3.4.21.104	1
3.4.21.108	1
3.4.21.109	1
3.4.21.22	137
3.4.21.27	14
3.4.21.37	43
3.4.21.38	12
3.4.21.4	12
3.4.21.42	1
3.4.21.43	3
3.4.21.45	10
3.4.21.46	1
3.4.21.69	30
3.4.21.7	3
3.4.21.93	1
3.4.22.38	4
3.4.22.54	205
3.4.22.61	1
3.4.22.63	2
3.4.23.15	1
3.4.23.5	2
3.4.24.24	2
3.4.24.84	1
3.4.24.87	1
3.5.1.12	2
3.5.1.124	5
3.5.1.14	4
3.5.1.15	29
3.5.1.23	4
3.5.1.26	13
3.5.1.6	1
3.5.2.2	5
3.5.3.1	3
3.5.4.10	1
3.5.4.16	35
3.5.4.38	16
3.5.4.4	41
3.5.4.6	12
3.6.1.17	4
3.6.1.9	1
3.6.3.1	24
3.6.3.44	17
3.6.3.49	215
3.6.3.54	137
3.6.3.8	44
3.6.3.9	11
3.6.4.12	81
3.6.4.13	26
3.6.4.3	44
3.6.4.6	14
3.6.4.9	1
3.6.5.5	10
3.7.1.2	19
4.1.1.15	3
4.1.1.23	3
4.1.1.28	1
4.1.1.37	34
4.1.1.90	8
4.1.2.13	13
4.1.3.4	7
4.1.99.22	5
4.2.1.1	6
4.2.1.11	2
4.2.1.17	4
4.2.1.18	1
4.2.1.2	11
4.2.1.22	198
4.2.1.24	1
4.2.1.75	18
4.2.1.96	3
4.2.3.12	19
4.2.99.18	6
4.3.1.3	4
4.3.1.4	2
4.3.2.1	4
4.3.2.2	7
4.4.1.17	1
4.6.1.17	5
4.6.1.2	23
4.99.1.1	22
5.1.3.2	16
5.1.3.7	16
5.3.1.1	7
5.3.1.8	13
5.3.1.9	23
5.3.3.1	25
5.3.3.5	4
5.4.2.11	3
5.4.2.4	3
5.4.2.8	68
5.4.99.2	84
5.99.1.2	4
6.1.1.1	2
6.1.1.12	11
6.1.1.14	4
6.2.1.3	1
6.3.1.2	2
6.3.2.3	13
6.3.3.1	1
6.3.4.10	10
6.3.4.11	10
6.3.4.13	1
6.3.4.15	10
6.3.4.16	8
6.3.4.5	37
6.3.4.9	10
6.4.1.1	4
6.4.1.3	27
6.4.1.4	15
6.5.1.1	7

## Sheet: EC_distribution_DS4
class	frequency
1.1.1.1	5
1.1.1.100	7
1.1.1.105	1
1.1.1.112	4
1.1.1.145	7
1.1.1.149	1
1.1.1.170	1
1.1.1.179	6
1.1.1.184	7
1.1.1.188	3
1.1.1.189	1
1.1.1.197	1
1.1.1.2	4
1.1.1.205	3
1.1.1.21	2
1.1.1.211	1
1.1.1.239	7
1.1.1.263	3
1.1.1.27	6
1.1.1.270	1
1.1.1.300	2
1.1.1.315	1
1.1.1.330	1
1.1.1.35	4
1.1.1.357	4
1.1.1.37	2
1.1.1.38	6
1.1.1.399	1
1.1.1.40	1
1.1.1.44	1
1.1.1.47	8
1.1.1.49	2
1.1.1.62	6
1.1.1.64	3
1.1.1.79	1
1.1.1.8	4
1.1.1.81	1
1.1.1.95	1
1.1.3.15	1
1.1.99.2	1
1.1.99.24	1
1.10.5.1	4
1.11.1.12	1
1.11.1.15	4
1.11.1.7	35
1.11.1.8	32
1.11.1.9	2
1.13.11.19	1
1.13.11.24	1
1.13.11.31	5
1.13.11.33	3
1.13.11.34	6
1.13.11.5	1
1.13.11.52	1
1.13.11.6	2
1.13.11.63	3
1.14.11.18	1
1.14.11.2	3
1.14.11.27	6
1.14.11.29	3
1.14.11.4	4
1.14.11.54	1
1.14.11.7	8
1.14.13.194	5
1.14.13.199	4
1.14.13.205	3
1.14.13.225	10
1.14.13.30	7
1.14.13.39	15
1.14.13.48	6
1.14.13.49	6
1.14.13.72	1
1.14.13.8	5
1.14.13.80	6
1.14.13.9	2
1.14.14.1	27
1.14.14.14	1
1.14.14.23	1
1.14.14.25	2
1.14.14.26	3
1.14.15.16	1
1.14.15.18	1
1.14.15.4	5
1.14.15.5	2
1.14.16.4	3
1.14.17.1	5
1.14.17.3	3
1.14.18.1	1
1.14.19.1	3
1.14.19.20	2
1.14.99.1	3
1.14.99.38	3
1.15.1.1	3
1.16.1.8	7
1.16.3.1	7
1.17.1.4	7
1.17.3.2	7
1.17.4.1	3
1.17.4.4	2
1.2.1.12	3
1.2.1.19	1
1.2.1.3	5
1.2.1.36	2
1.2.1.47	1
1.2.1.5	3
1.2.1.88	4
1.2.3.1	3
1.2.4.1	4
1.2.4.2	19
1.2.4.4	4
1.20.4.2	4
1.21.1.1	4
1.3.1.2	2
1.3.1.20	11
1.3.1.21	1
1.3.1.22	3
1.3.1.24	2
1.3.1.34	1
1.3.1.39	7
1.3.1.48	4
1.3.1.70	2
1.3.1.93	1
1.3.1.94	1
1.3.3.3	1
1.3.3.4	1
1.3.3.6	1
1.3.5.1	7
1.3.5.2	2
1.3.8.5	3
1.3.8.6	1
1.3.8.8	1
1.3.8.9	2
1.4.1.3	1
1.4.3.13	3
1.4.3.21	4
1.4.3.22	4
1.4.3.3	1
1.4.3.5	1
1.5.1.2	2
1.5.1.20	9
1.5.1.5	4
1.5.1.6	1
1.5.3.1	1
1.5.3.13	2
1.5.3.16	1
1.5.3.7	1
1.5.5.2	2
1.5.8.4	2
1.6.1.2	6
1.6.2.2	6
1.6.2.4	1
1.6.3.1	5
1.6.5.2	2
1.6.5.3	25
1.6.99.3	25
1.7.1.7	3
1.8.1.7	1
1.8.1.9	2
1.8.3.1	2
1.8.3.2	2
1.8.3.5	3
1.8.5.1	4
2.1.1.114	2
2.1.1.13	8
2.1.1.137	1
2.1.1.204	1
2.1.1.28	3
2.1.1.282	4
2.1.1.290	1
2.1.1.296	2
2.1.1.299	4
2.1.1.320	1
2.1.1.37	3
2.1.1.4	1
2.1.1.43	22
2.1.1.49	3
2.1.1.5	3
2.1.1.6	2
2.1.1.62	2
2.1.1.64	2
2.1.1.67	3
2.1.1.96	3
2.1.2.1	4
2.1.2.3	22
2.1.2.9	1
2.1.3.2	1
2.10.1.1	3
2.2.1.1	4
2.3.1.12	12
2.3.1.13	3
2.3.1.135	1
2.3.1.15	3
2.3.1.16	4
2.3.1.199	1
2.3.1.20	1
2.3.1.21	5
2.3.1.22	7
2.3.1.225	13
2.3.1.23	1
2.3.1.231	1
2.3.1.254	2
2.3.1.256	1
2.3.1.259	1
2.3.1.26	5
2.3.1.29	2
2.3.1.38	7
2.3.1.39	8
2.3.1.41	8
2.3.1.42	1
2.3.1.48	18
2.3.1.5	15
2.3.1.50	2
2.3.1.51	6
2.3.1.6	4
2.3.1.65	1
2.3.1.67	1
2.3.1.71	1
2.3.1.76	1
2.3.1.80	1
2.3.1.85	7
2.3.1.87	4
2.3.1.9	2
2.3.1.97	1
2.3.2.13	19
2.3.2.2	2
2.3.2.23	5
2.3.2.24	3
2.3.2.26	33
2.3.2.27	188
2.3.2.5	5
2.4.1.1	18
2.4.1.101	2
2.4.1.102	14
2.4.1.109	4
2.4.1.11	5
2.4.1.122	4
2.4.1.133	3
2.4.1.145	1
2.4.1.146	3
2.4.1.147	1
2.4.1.149	5
2.4.1.150	20
2.4.1.155	2
2.4.1.17	23
2.4.1.174	7
2.4.1.175	3
2.4.1.18	4
2.4.1.186	3
2.4.1.198	2
2.4.1.212	1
2.4.1.22	1
2.4.1.221	2
2.4.1.222	1
2.4.1.223	1
2.4.1.224	3
2.4.1.226	5
2.4.1.228	1
2.4.1.244	8
2.4.1.25	7
2.4.1.256	1
2.4.1.258	1
2.4.1.265	1
2.4.1.267	3
2.4.1.344	4
2.4.1.37	2
2.4.1.38	1
2.4.1.40	2
2.4.1.41	22
2.4.1.47	3
2.4.1.65	10
2.4.1.69	4
2.4.1.79	1
2.4.1.86	1
2.4.1.90	1
2.4.2.10	3
2.4.2.26	2
2.4.2.3	2
2.4.2.30	35
2.4.2.31	8
2.4.99.1	2
2.4.99.18	1
2.5.1.1	2
2.5.1.10	2
2.5.1.108	2
2.5.1.114	1
2.5.1.17	1
2.5.1.18	21
2.5.1.21	4
2.5.1.46	1
2.5.1.56	2
2.5.1.57	2
2.5.1.58	1
2.5.1.59	1
2.5.1.75	2
2.5.1.87	2
2.5.1.91	2
2.6.1.16	1
2.6.1.19	3
2.6.1.22	3
2.6.1.40	2
2.6.1.44	7
2.6.1.51	5
2.7.1.1	8
2.7.1.106	1
2.7.1.107	13
2.7.1.108	1
2.7.1.11	6
2.7.1.113	2
2.7.1.127	3
2.7.1.14	1
2.7.1.150	5
2.7.1.153	9
2.7.1.154	17
2.7.1.157	5
2.7.1.158	1
2.7.1.164	2
2.7.1.17	14
2.7.1.173	1
2.7.1.20	1
2.7.1.22	1
2.7.1.25	3
2.7.1.28	5
2.7.1.29	5
2.7.1.3	1
2.7.1.31	6
2.7.1.33	2
2.7.1.35	2
2.7.1.36	1
2.7.1.48	1
2.7.1.52	9
2.7.1.60	2
2.7.1.67	1
2.7.1.68	2
2.7.1.74	3
2.7.1.78	4
2.7.1.82	1
2.7.1.91	2
2.7.1.94	3
2.7.10.1	77
2.7.10.2	40
2.7.11.1	336
2.7.11.10	8
2.7.11.11	2
2.7.11.12	1
2.7.11.13	13
2.7.11.14	4
2.7.11.16	15
2.7.11.17	5
2.7.11.18	1
2.7.11.2	3
2.7.11.20	3
2.7.11.21	6
2.7.11.22	12
2.7.11.23	2
2.7.11.24	5
2.7.11.25	25
2.7.11.26	1
2.7.11.27	2
2.7.11.30	14
2.7.11.31	2
2.7.12.1	20
2.7.12.2	7
2.7.2.3	1
2.7.3.2	3
2.7.4.14	1
2.7.4.21	5
2.7.4.24	5
2.7.4.3	4
2.7.4.4	1
2.7.4.6	10
2.7.4.8	4
2.7.6.1	1
2.7.7.1	1
2.7.7.13	1
2.7.7.14	1
2.7.7.15	1
2.7.7.18	1
2.7.7.19	6
2.7.7.23	1
2.7.7.31	1
2.7.7.4	3
2.7.7.41	2
2.7.7.43	1
2.7.7.6	9
2.7.7.7	36
2.7.7.75	3
2.7.7.78	5
2.7.7.79	1
2.7.7.8	1
2.7.7.83	1
2.7.7.84	7
2.7.7.86	2
2.7.8.11	2
2.7.8.2	2
2.7.8.27	2
2.7.8.29	1
2.7.8.41	1
2.7.9.3	1
2.8.1.1	1
2.8.1.12	1
2.8.1.14	2
2.8.1.8	2
2.8.1.9	9
2.8.2.1	9
2.8.2.14	8
2.8.2.2	4
2.8.2.5	3
2.8.2.8	3
2.8.3.5	2
2.8.4.5	1
3.1.1.1	9
3.1.1.2	6
3.1.1.23	1
3.1.1.26	1
3.1.1.29	1
3.1.1.3	21
3.1.1.31	8
3.1.1.34	2
3.1.1.4	13
3.1.1.47	4
3.1.1.5	7
3.1.1.56	3
3.1.1.7	2
3.1.1.79	5
3.1.1.8	1
3.1.1.81	6
3.1.1.89	1
3.1.1.93	1
3.1.11.1	3
3.1.11.2	2
3.1.13.1	1
3.1.13.4	3
3.1.2.1	1
3.1.2.14	7
3.1.2.2	4
3.1.2.22	1
3.1.2.4	1
3.1.2.6	1
3.1.21.1	2
3.1.22.1	5
3.1.26.11	3
3.1.26.3	1
3.1.26.5	17
3.1.3.1	5
3.1.3.11	1
3.1.3.16	43
3.1.3.2	1
3.1.3.25	4
3.1.3.3	1
3.1.3.32	3
3.1.3.36	4
3.1.3.4	10
3.1.3.43	4
3.1.3.46	1
3.1.3.48	100
3.1.3.5	3
3.1.3.56	2
3.1.3.57	1
3.1.3.64	7
3.1.3.66	5
3.1.3.76	3
3.1.3.77	1
3.1.3.86	1
3.1.3.9	1
3.1.3.95	7
3.1.3.96	1
3.1.4.1	9
3.1.4.11	27
3.1.4.17	3
3.1.4.35	8
3.1.4.37	2
3.1.4.4	7
3.1.4.50	1
3.1.4.53	9
3.1.6.4	1
3.1.8.1	4
3.2.1.1	2
3.2.1.10	2
3.2.1.106	1
3.2.1.107	2
3.2.1.108	2
3.2.1.113	2
3.2.1.114	4
3.2.1.130	2
3.2.1.14	9
3.2.1.143	1
3.2.1.169	2
3.2.1.17	2
3.2.1.18	8
3.2.1.183	2
3.2.1.20	15
3.2.1.21	5
3.2.1.24	10
3.2.1.28	1
3.2.1.3	4
3.2.1.31	6
3.2.1.33	7
3.2.1.35	14
3.2.1.45	5
3.2.1.46	1
3.2.1.48	2
3.2.1.50	3
3.2.1.51	4
3.2.1.52	4
3.2.1.62	2
3.2.1.76	1
3.2.1.96	1
3.2.2.21	1
3.2.2.29	1
3.2.2.6	5
3.3.2.10	3
3.3.2.6	2
3.3.2.9	3
3.4.11.1	1
3.4.11.14	1
3.4.11.18	4
3.4.11.2	1
3.4.11.3	7
3.4.11.5	1
3.4.11.6	4
3.4.11.7	5
3.4.13.19	5
3.4.13.20	4
3.4.13.9	4
3.4.14.1	2
3.4.14.10	2
3.4.14.4	5
3.4.14.5	2
3.4.15.1	10
3.4.16.5	1
3.4.17.1	7
3.4.17.10	2
3.4.17.15	2
3.4.17.2	3
3.4.17.21	7
3.4.17.22	5
3.4.18.1	1
3.4.19.1	2
3.4.19.12	77
3.4.19.13	2
3.4.19.9	1
3.4.21.1	1
3.4.21.10	2
3.4.21.104	1
3.4.21.105	24
3.4.21.106	4
3.4.21.109	2
3.4.21.112	2
3.4.21.2	1
3.4.21.20	1
3.4.21.21	2
3.4.21.27	1
3.4.21.34	9
3.4.21.35	3
3.4.21.36	8
3.4.21.38	4
3.4.21.39	1
3.4.21.4	1
3.4.21.41	3
3.4.21.42	12
3.4.21.43	10
3.4.21.46	1
3.4.21.47	4
3.4.21.68	2
3.4.21.7	18
3.4.21.71	2
3.4.21.73	3
3.4.21.75	1
3.4.21.76	1
3.4.21.77	3
3.4.21.79	1
3.4.21.89	2
3.4.21.9	2
3.4.21.92	1
3.4.22.1	2
3.4.22.15	1
3.4.22.36	1
3.4.22.43	1
3.4.22.49	5
3.4.22.53	4
3.4.22.54	3
3.4.22.55	1
3.4.22.57	3
3.4.22.58	4
3.4.22.59	2
3.4.22.60	3
3.4.22.62	2
3.4.22.63	1
3.4.22.68	13
3.4.23.1	1
3.4.23.34	3
3.4.24.11	2
3.4.24.14	1
3.4.24.15	1
3.4.24.16	2
3.4.24.18	3
3.4.24.19	1
3.4.24.23	2
3.4.24.24	2
3.4.24.35	3
3.4.24.56	2
3.4.24.61	1
3.4.24.63	2
3.4.24.64	3
3.4.24.65	4
3.4.24.71	5
3.4.24.79	6
3.4.24.80	2
3.4.24.82	4
3.4.24.86	2
3.4.24.87	12
3.4.25.1	9
3.5.1.12	4
3.5.1.122	4
3.5.1.14	1
3.5.1.2	1
3.5.1.23	2
3.5.1.28	1
3.5.1.3	1
3.5.1.9	2
3.5.1.92	6
3.5.1.98	4
3.5.2.2	1
3.5.2.3	1
3.5.2.7	3
3.5.3.1	5
3.5.3.11	1
3.5.3.15	15
3.5.4.10	22
3.5.4.3	1
3.5.4.37	7
3.5.4.5	1
3.5.4.6	2
3.5.4.9	4
3.6.1.1	2
3.6.1.13	1
3.6.1.17	1
3.6.1.22	1
3.6.1.28	1
3.6.1.29	4
3.6.1.3	3
3.6.1.5	6
3.6.1.55	2
3.6.1.56	2
3.6.1.59	3
3.6.1.6	3
3.6.1.62	1
3.6.1.9	9
3.6.3.1	30
3.6.3.10	3
3.6.3.44	7
3.6.3.49	7
3.6.3.54	1
3.6.3.8	5
3.6.3.9	13
3.6.4.12	67
3.6.4.13	103
3.6.4.3	2
3.6.4.9	1
3.6.5.5	1
3.7.1.2	1
4.1.1.11	1
4.1.1.15	5
4.1.1.21	1
4.1.1.22	1
4.1.1.23	3
4.1.1.28	2
4.1.1.29	1
4.1.1.32	2
4.1.1.33	2
4.1.1.36	1
4.1.1.37	1
4.1.1.45	1
4.1.1.9	1
4.1.1.90	3
4.1.2.13	2
4.1.2.27	2
4.1.2.4	3
4.1.3.4	1
4.2.1.1	14
4.2.1.107	3
4.2.1.119	3
4.2.1.134	1
4.2.1.17	5
4.2.1.24	1
4.2.1.3	2
4.2.1.49	4
4.2.1.59	7
4.2.1.68	1
4.2.1.75	1
4.2.1.77	1
4.2.1.93	3
4.2.99.18	17
4.3.1.17	3
4.3.1.18	2
4.3.1.19	1
4.3.2.2	3
4.3.2.5	3
4.4.1.1	1
4.6.1.1	6
4.6.1.15	5
4.6.1.16	2
4.6.1.2	9
5.1.1.18	2
5.1.3.17	3
5.1.3.19	3
5.1.3.3	1
5.1.3.8	1
5.1.99.1	1
5.1.99.4	4
5.2.1.2	2
5.2.1.8	18
5.3.1.1	4
5.3.1.23	2
5.3.1.9	1
5.3.3.1	7
5.3.3.8	4
5.3.4.1	9
5.3.99.3	8
5.3.99.4	2
5.3.99.5	30
5.4.2.2	3
5.4.2.3	1
5.4.2.7	2
5.4.99.12	4
5.4.99.2	1
5.4.99.25	1
5.4.99.45	1
5.4.99.7	1
5.99.1.2	7
5.99.1.3	4
6.1.1.1	1
6.1.1.10	1
6.1.1.12	5
6.1.1.14	1
6.1.1.15	2
6.1.1.16	4
6.1.1.17	2
6.1.1.19	2
6.1.1.2	1
6.1.1.20	6
6.1.1.21	4
6.1.1.3	2
6.1.1.4	8
6.1.1.5	3
6.1.1.6	1
6.1.1.7	4
6.1.1.9	1
6.2.1.1	5
6.2.1.16	2
6.2.1.2	10
6.2.1.3	7
6.2.1.45	1
6.2.1.5	1
6.3.1.14	1
6.3.1.17	1
6.3.2.11	2
6.3.2.17	1
6.3.2.2	1
6.3.2.41	1
6.3.2.6	1
6.3.3.2	1
6.3.4.14	9
6.3.4.16	5
6.3.4.2	1
6.3.4.21	1
6.3.4.3	6
6.3.4.5	1
6.3.5.1	4
6.3.5.3	6
6.3.5.4	2
6.3.5.5	1
6.3.5.7	1
6.4.1.2	9
6.4.1.3	5
6.5.1.1	5
6.5.1.4	2

## Sheet: EC_distribution_DS5
class	frequency
1.1.1.145	25
1.1.1.170	2
1.1.1.178	3
1.1.1.211	4
1.1.1.27	9
1.1.1.315	12
1.1.1.35	6
1.1.1.37	1
1.1.1.399	1
1.1.1.49	5
1.1.1.51	3
1.1.1.64	14
1.1.1.8	4
1.1.1.95	1
1.1.99.2	8
1.11.1.7	1
1.11.2.2	9
1.13.11.18	4
1.13.11.5	21
1.14.11.29	1
1.14.11.4	5
1.14.13.148	8
1.14.13.199	8
1.14.13.8	8
1.14.14.14	4
1.14.14.19	20
1.14.14.24	1
1.14.14.32	20
1.14.15.15	7
1.14.15.18	18
1.14.15.4	6
1.14.15.5	6
1.14.15.6	2
1.14.16.1	338
1.14.16.2	6
1.14.17.1	3
1.14.18.1	102
1.14.19.20	3
1.15.1.1	66
1.16.3.1	8
1.17.4.4	4
1.2.1.18	1
1.2.1.24	12
1.2.1.27	1
1.2.1.3	28
1.2.1.31	2
1.2.1.41	1
1.2.1.8	2
1.2.1.88	1
1.2.4.1	22
1.2.4.4	11
1.3.1.21	53
1.3.1.3	2
1.3.1.72	4
1.3.3.3	15
1.3.3.4	3
1.3.3.6	2
1.3.5.1	9
1.3.8.1	10
1.3.8.4	1
1.3.8.5	1
1.3.8.6	55
1.3.8.7	19
1.3.8.9	2
1.4.1.3	13
1.4.3.5	1
1.5.1.20	15
1.5.8.4	1
1.6.2.2	9
1.6.2.4	7
1.6.3.1	2
1.6.5.3	8
1.6.99.3	8
2.1.1.20	3
2.1.1.37	13
2.1.1.43	14
2.1.1.67	5
2.1.2.10	7
2.1.2.2	1
2.1.2.3	1
2.1.2.5	2
2.1.3.3	22
2.3.1.1	6
2.3.1.135	1
2.3.1.16	14
2.3.1.21	32
2.3.1.43	30
2.3.1.6	10
2.3.1.9	10
2.3.2.13	13
2.3.2.27	117
2.3.3.10	5
2.4.1.1	19
2.4.1.109	20
2.4.1.142	1
2.4.1.143	3
2.4.1.17	40
2.4.1.18	8
2.4.1.198	9
2.4.1.222	1
2.4.1.224	18
2.4.1.225	18
2.4.1.25	1
2.4.1.258	2
2.4.1.260	5
2.4.1.265	2
2.4.1.83	2
2.4.2.1	12
2.4.2.10	3
2.4.2.4	2
2.4.2.7	5
2.4.2.8	49
2.5.1.17	4
2.5.1.6	12
2.5.1.61	84
2.5.1.91	1
2.6.1.13	21
2.6.1.19	1
2.6.1.22	1
2.6.1.44	12
2.6.1.5	1
2.6.1.51	12
2.6.1.52	1
2.7.1.1	2
2.7.1.108	2
2.7.1.11	7
2.7.1.113	3
2.7.1.150	1
2.7.1.2	41
2.7.1.3	2
2.7.1.33	16
2.7.1.36	4
2.7.1.40	91
2.7.1.6	11
2.7.1.60	35
2.7.1.68	1
2.7.10.1	307
2.7.10.2	250
2.7.11.1	154
2.7.11.13	3
2.7.11.18	2
2.7.11.19	4
2.7.11.22	7
2.7.11.26	1
2.7.11.30	98
2.7.12.2	5
2.7.2.11	1
2.7.6.1	10
2.7.7.12	92
2.7.7.7	33
2.7.8.15	1
2.7.8.17	3
2.8.1.12	1
2.8.1.9	2
2.8.2.17	1
3.1.1.13	3
3.1.1.3	3
3.1.1.34	34
3.1.1.4	3
3.1.1.64	38
3.1.1.8	33
3.1.11.2	4
3.1.2.22	12
3.1.3.1	172
3.1.3.16	71
3.1.3.3	2
3.1.3.36	22
3.1.3.4	1
3.1.3.48	114
3.1.3.64	57
3.1.3.67	51
3.1.3.95	57
3.1.4.11	1
3.1.4.35	16
3.1.6.12	28
3.1.6.13	127
3.1.6.2	7
3.1.6.4	96
3.1.6.8	1
3.10.1.1	33
3.2.1.10	11
3.2.1.106	2
3.2.1.166	1
3.2.1.17	2
3.2.1.18	22
3.2.1.183	35
3.2.1.20	59
3.2.1.22	134
3.2.1.23	1
3.2.1.31	27
3.2.1.33	1
3.2.1.45	144
3.2.1.46	2
3.2.1.48	11
3.2.1.49	4
3.2.1.50	26
3.2.1.51	3
3.2.1.52	34
3.2.1.76	2
3.2.2.27	2
3.4.13.9	4
3.4.14.1	37
3.4.16.5	6
3.4.21.108	1
3.4.21.109	1
3.4.21.22	137
3.4.21.27	14
3.4.21.37	43
3.4.21.38	12
3.4.21.4	12
3.4.21.42	1
3.4.21.43	3
3.4.21.45	10
3.4.21.46	1
3.4.21.69	28
3.4.21.7	3
3.4.21.93	1
3.4.22.38	4
3.4.22.54	205
3.4.22.61	1
3.4.22.63	2
3.4.23.15	1
3.4.23.5	2
3.4.24.24	2
3.4.24.84	1
3.4.24.87	1
3.5.1.12	2
3.5.1.124	5
3.5.1.14	4
3.5.1.15	29
3.5.1.23	4
3.5.1.26	13
3.5.1.6	1
3.5.2.2	5
3.5.3.1	3
3.5.4.10	1
3.5.4.16	35
3.5.4.38	16
3.5.4.4	41
3.5.4.6	12
3.6.1.17	4
3.6.1.9	1
3.6.3.1	24
3.6.3.44	17
3.6.3.49	215
3.6.3.54	137
3.6.3.8	43
3.6.3.9	11
3.6.4.12	81
3.6.4.13	26
3.6.4.3	44
3.6.4.6	14
3.6.4.9	1
3.6.5.5	10
3.7.1.2	19
4.1.1.15	2
4.1.1.23	3
4.1.1.28	1
4.1.1.37	34
4.1.1.90	8
4.1.2.13	13
4.1.3.4	7
4.2.1.1	6
4.2.1.11	2
4.2.1.17	4
4.2.1.18	1
4.2.1.2	11
4.2.1.22	198
4.2.1.24	1
4.2.1.75	18
4.2.1.96	3
4.2.3.12	19
4.2.99.18	6
4.3.1.3	4
4.3.1.4	2
4.3.2.1	4
4.3.2.2	7
4.4.1.17	1
4.6.1.2	23
4.99.1.1	22
5.1.3.2	16
5.1.3.7	16
5.3.1.1	7
5.3.1.8	13
5.3.1.9	23
5.3.3.1	25
5.3.3.5	4
5.4.2.11	3
5.4.2.4	3
5.4.2.8	68
5.4.99.2	84
5.99.1.2	4
6.1.1.1	2
6.1.1.12	11
6.1.1.14	4
6.2.1.3	1
6.3.1.2	2
6.3.2.3	13
6.3.3.1	1
6.3.4.10	10
6.3.4.11	10
6.3.4.13	1
6.3.4.15	10
6.3.4.16	8
6.3.4.5	37
6.3.4.9	10
6.4.1.1	4
6.4.1.3	26
6.4.1.4	15
6.5.1.1	5

## Sheet: EC_distribution_DS6
class	frequency
1.1.1.1	2
1.1.1.100	7
1.1.1.145	7
1.1.1.170	1
1.1.1.179	6
1.1.1.184	4
1.1.1.2	4
1.1.1.205	2
1.1.1.211	1
1.1.1.27	4
1.1.1.270	1
1.1.1.300	2
1.1.1.330	1
1.1.1.37	3
1.1.1.38	6
1.1.1.399	1
1.1.1.44	1
1.1.1.47	8
1.1.1.62	2
1.1.1.79	1
1.1.1.8	4
1.1.1.81	1
1.1.1.95	1
1.1.3.15	1
1.1.99.2	1
1.1.99.24	1
1.10.5.1	4
1.11.1.12	3
1.11.1.15	4
1.11.1.8	32
1.11.1.9	3
1.13.11.19	1
1.13.11.24	1
1.13.11.34	6
1.13.11.5	1
1.13.11.6	2
1.14.11.18	1
1.14.11.2	3
1.14.11.27	2
1.14.11.29	2
1.14.11.4	3
1.14.11.54	1
1.14.11.7	5
1.14.13.148	31
1.14.13.225	6
1.14.13.39	15
1.14.13.72	1
1.14.13.8	31
1.14.13.9	2
1.14.14.14	1
1.14.14.25	2
1.14.14.26	3
1.14.15.16	1
1.14.15.4	3
1.14.16.4	3
1.14.17.1	5
1.14.17.3	3
1.14.19.1	3
1.14.19.20	2
1.14.99.1	4
1.15.1.1	2
1.16.1.8	7
1.16.3.1	4
1.17.1.4	7
1.17.3.2	7
1.17.4.1	4
1.17.4.4	2
1.2.1.12	2
1.2.1.3	2
1.2.1.5	2
1.2.1.88	4
1.2.4.1	3
1.2.4.2	4
1.2.4.4	4
1.20.4.2	4
1.21.1.1	2
1.3.1.2	2
1.3.1.20	6
1.3.1.22	2
1.3.1.24	2
1.3.1.34	1
1.3.1.39	7
1.3.1.48	4
1.3.1.70	2
1.3.1.93	1
1.3.1.94	1
1.3.3.3	1
1.3.3.4	1
1.3.3.6	1
1.3.5.1	7
1.3.5.2	2
1.3.8.5	3
1.3.8.6	1
1.3.8.9	2
1.4.1.3	1
1.4.3.1	1
1.4.3.13	3
1.4.3.22	4
1.4.3.5	1
1.5.1.15	1
1.5.1.2	3
1.5.1.20	9
1.5.1.5	4
1.5.3.1	1
1.5.3.16	1
1.5.3.7	1
1.5.5.2	2
1.5.8.4	2
1.6.1.2	6
1.6.2.2	6
1.6.3.1	4
1.6.5.3	25
1.6.99.3	25
1.7.1.7	3
1.8.1.9	2
1.8.3.1	2
1.8.3.2	2
1.8.3.5	3
1.8.5.1	4
2.1.1.114	2
2.1.1.13	8
2.1.1.137	1
2.1.1.204	1
2.1.1.28	3
2.1.1.282	4
2.1.1.290	1
2.1.1.296	2
2.1.1.299	4
2.1.1.320	1
2.1.1.37	3
2.1.1.4	1
2.1.1.43	51
2.1.1.5	3
2.1.1.6	2
2.1.1.62	2
2.1.1.64	2
2.1.1.67	3
2.1.2.1	4
2.1.2.2	1
2.1.2.3	22
2.1.2.9	1
2.10.1.1	3
2.2.1.1	2
2.3.1.135	1
2.3.1.15	3
2.3.1.16	3
2.3.1.199	1
2.3.1.21	4
2.3.1.22	4
2.3.1.225	10
2.3.1.23	1
2.3.1.231	1
2.3.1.254	2
2.3.1.256	1
2.3.1.259	1
2.3.1.26	3
2.3.1.29	2
2.3.1.37	1
2.3.1.38	7
2.3.1.39	8
2.3.1.41	8
2.3.1.42	1
2.3.1.48	26
2.3.1.5	5
2.3.1.50	1
2.3.1.51	6
2.3.1.6	5
2.3.1.67	1
2.3.1.78	1
2.3.1.85	7
2.3.1.87	4
2.3.1.97	1
2.3.2.13	7
2.3.2.23	5
2.3.2.24	2
2.3.2.26	36
2.3.2.27	180
2.3.2.5	4
2.4.1.1	16
2.4.1.101	2
2.4.1.102	12
2.4.1.109	3
2.4.1.11	4
2.4.1.122	4
2.4.1.133	3
2.4.1.145	1
2.4.1.146	3
2.4.1.149	3
2.4.1.150	12
2.4.1.155	1
2.4.1.17	4
2.4.1.174	6
2.4.1.175	2
2.4.1.18	4
2.4.1.186	2
2.4.1.198	2
2.4.1.212	1
2.4.1.22	1
2.4.1.221	2
2.4.1.222	1
2.4.1.223	1
2.4.1.224	3
2.4.1.226	4
2.4.1.244	6
2.4.1.25	7
2.4.1.256	1
2.4.1.258	1
2.4.1.265	1
2.4.1.267	3
2.4.1.344	4
2.4.1.38	1
2.4.1.41	13
2.4.1.65	9
2.4.1.69	4
2.4.1.79	1
2.4.1.90	1
2.4.2.10	3
2.4.2.26	2
2.4.2.3	1
2.4.2.30	26
2.4.2.31	6
2.4.99.1	2
2.4.99.18	1
2.5.1.1	2
2.5.1.10	2
2.5.1.108	2
2.5.1.114	1
2.5.1.17	1
2.5.1.18	15
2.5.1.21	4
2.5.1.46	1
2.5.1.56	2
2.5.1.57	2
2.5.1.58	1
2.5.1.59	1
2.5.1.75	2
2.5.1.87	2
2.5.1.91	2
2.6.1.16	1
2.6.1.19	3
2.6.1.22	3
2.6.1.40	2
2.6.1.44	7
2.6.1.51	5
2.7.1.1	3
2.7.1.107	12
2.7.1.108	1
2.7.1.11	1
2.7.1.127	2
2.7.1.14	1
2.7.1.150	5
2.7.1.153	6
2.7.1.154	12
2.7.1.157	5
2.7.1.158	1
2.7.1.164	2
2.7.1.17	14
2.7.1.173	1
2.7.1.20	1
2.7.1.22	1
2.7.1.25	2
2.7.1.28	5
2.7.1.29	5
2.7.1.3	1
2.7.1.31	6
2.7.1.33	2
2.7.1.35	2
2.7.1.36	1
2.7.1.48	1
2.7.1.52	9
2.7.1.60	2
2.7.1.67	2
2.7.1.68	1
2.7.1.74	3
2.7.1.78	4
2.7.1.82	1
2.7.1.91	1
2.7.1.94	3
2.7.10.1	49
2.7.10.2	27
2.7.11.1	345
2.7.11.10	7
2.7.11.12	1
2.7.11.13	5
2.7.11.16	7
2.7.11.17	5
2.7.11.18	2
2.7.11.2	2
2.7.11.20	3
2.7.11.21	6
2.7.11.22	18
2.7.11.23	8
2.7.11.24	4
2.7.11.25	23
2.7.11.26	1
2.7.11.27	2
2.7.11.30	10
2.7.11.31	2
2.7.12.1	16
2.7.12.2	3
2.7.2.3	1
2.7.3.2	2
2.7.4.14	1
2.7.4.21	6
2.7.4.24	6
2.7.4.3	4
2.7.4.4	1
2.7.4.6	9
2.7.6.1	1
2.7.7.1	1
2.7.7.14	1
2.7.7.15	1
2.7.7.18	1
2.7.7.19	5
2.7.7.23	2
2.7.7.4	2
2.7.7.41	2
2.7.7.43	1
2.7.7.6	9
2.7.7.7	51
2.7.7.75	3
2.7.7.78	5
2.7.7.79	1
2.7.7.8	1
2.7.7.83	2
2.7.7.84	3
2.7.7.86	2
2.7.8.1	3
2.7.8.11	2
2.7.8.2	3
2.7.8.27	1
2.7.8.29	1
2.7.8.41	1
2.7.8.5	1
2.7.9.3	1
2.8.1.1	1
2.8.1.12	1
2.8.1.14	2
2.8.1.8	2
2.8.1.9	9
2.8.2.2	4
2.8.2.5	3
2.8.2.8	1
2.8.3.5	2
2.8.4.5	1
3.1.1.2	2
3.1.1.23	1
3.1.1.29	1
3.1.1.3	15
3.1.1.31	8
3.1.1.4	4
3.1.1.47	3
3.1.1.5	3
3.1.1.7	3
3.1.1.79	5
3.1.1.81	2
3.1.1.89	1
3.1.1.93	1
3.1.11.1	3
3.1.13.4	3
3.1.2.14	8
3.1.2.2	1
3.1.2.22	1
3.1.2.4	1
3.1.22.1	5
3.1.26.11	3
3.1.26.3	1
3.1.26.5	17
3.1.3.1	3
3.1.3.11	1
3.1.3.16	30
3.1.3.25	4
3.1.3.3	1
3.1.3.32	3
3.1.3.36	4
3.1.3.4	8
3.1.3.46	1
3.1.3.48	70
3.1.3.5	4
3.1.3.56	3
3.1.3.57	1
3.1.3.64	5
3.1.3.66	2
3.1.3.76	3
3.1.3.77	1
3.1.3.86	2
3.1.3.9	1
3.1.3.95	5
3.1.3.96	1
3.1.4.1	6
3.1.4.11	20
3.1.4.17	3
3.1.4.35	3
3.1.4.37	2
3.1.4.4	5
3.1.4.50	1
3.1.4.53	6
3.1.8.1	2
3.2.1.1	2
3.2.1.106	1
3.2.1.107	2
3.2.1.113	2
3.2.1.114	3
3.2.1.130	2
3.2.1.143	1
3.2.1.169	2
3.2.1.17	1
3.2.1.18	2
3.2.1.183	2
3.2.1.20	11
3.2.1.24	9
3.2.1.28	1
3.2.1.3	4
3.2.1.31	8
3.2.1.33	7
3.2.1.35	12
3.2.1.45	5
3.2.1.46	1
3.2.1.50	3
3.2.1.51	4
3.2.1.52	4
3.2.1.76	1
3.2.1.96	3
3.2.2.21	2
3.2.2.29	1
3.2.2.6	5
3.3.2.10	3
3.3.2.9	3
3.4.11.1	1
3.4.11.18	3
3.4.11.3	7
3.4.11.5	1
3.4.11.6	4
3.4.13.19	4
3.4.13.20	5
3.4.13.9	4
3.4.14.1	2
3.4.14.10	2
3.4.14.4	5
3.4.14.5	2
3.4.15.1	6
3.4.16.5	1
3.4.17.21	4
3.4.17.22	5
3.4.18.1	1
3.4.19.1	2
3.4.19.12	72
3.4.19.9	1
3.4.21.10	2
3.4.21.105	25
3.4.21.112	2
3.4.21.21	2
3.4.21.34	9
3.4.21.42	12
3.4.21.47	4
3.4.21.5	2
3.4.21.73	3
3.4.21.77	1
3.4.21.89	2
3.4.21.9	2
3.4.21.92	1
3.4.22.1	2
3.4.22.43	1
3.4.22.49	5
3.4.22.55	1
3.4.22.58	5
3.4.22.59	2
3.4.22.60	4
3.4.22.62	2
3.4.22.68	13
3.4.23.34	3
3.4.24.11	2
3.4.24.16	2
3.4.24.18	3
3.4.24.35	3
3.4.24.61	1
3.4.24.64	3
3.4.24.71	4
3.4.24.79	7
3.4.24.86	2
3.4.24.87	12
3.4.25.1	7
3.5.1.12	4
3.5.1.122	4
3.5.1.14	1
3.5.1.2	1
3.5.1.23	2
3.5.1.9	2
3.5.1.98	2
3.5.2.7	3
3.5.3.1	3
3.5.3.11	1
3.5.3.15	9
3.5.4.10	22
3.5.4.3	1
3.5.4.37	3
3.5.4.5	1
3.5.4.6	2
3.5.4.9	5
3.6.1.1	2
3.6.1.17	1
3.6.1.28	1
3.6.1.3	3
3.6.1.5	4
3.6.1.55	1
3.6.1.56	1
3.6.1.59	3
3.6.1.6	2
3.6.1.62	1
3.6.1.9	6
3.6.3.1	18
3.6.3.49	7
3.6.3.8	3
3.6.3.9	5
3.6.4.12	77
3.6.4.13	110
3.6.4.3	2
3.6.4.9	2
3.6.5.3	7
3.6.5.5	3
3.7.1.2	1
4.1.1.15	2
4.1.1.21	1
4.1.1.23	3
4.1.1.28	2
4.1.1.32	2
4.1.1.33	2
4.1.1.36	1
4.1.1.37	1
4.1.1.45	1
4.1.1.9	1
4.1.1.90	3
4.1.2.13	1
4.1.2.27	2
4.1.2.4	3
4.1.3.4	1
4.2.1.1	6
4.2.1.107	3
4.2.1.119	3
4.2.1.134	1
4.2.1.17	1
4.2.1.24	1
4.2.1.3	1
4.2.1.49	4
4.2.1.59	7
4.2.1.68	1
4.2.1.75	1
4.2.1.77	1
4.2.1.93	3
4.2.99.18	17
4.3.1.17	3
4.3.1.18	2
4.3.1.19	1
4.3.2.2	3
4.3.2.5	3
4.4.1.1	1
4.6.1.1	4
4.6.1.15	5
4.6.1.16	2
4.6.1.2	7
4.99.1.1	1
5.1.1.18	2
5.1.3.17	3
5.1.3.19	3
5.1.3.3	1
5.1.3.8	1
5.1.99.1	1
5.1.99.4	4
5.2.1.2	2
5.2.1.8	20
5.3.1.1	4
5.3.1.23	2
5.3.1.9	1
5.3.3.1	7
5.3.4.1	9
5.3.99.3	8
5.3.99.4	2
5.3.99.5	30
5.4.2.2	3
5.4.2.3	1
5.4.2.7	2
5.4.99.12	4
5.4.99.2	1
5.4.99.25	1
5.4.99.45	1
5.4.99.7	1
5.99.1.2	6
5.99.1.3	3
6.1.1.1	1
6.1.1.10	2
6.1.1.12	5
6.1.1.14	1
6.1.1.15	4
6.1.1.16	4
6.1.1.17	4
6.1.1.19	2
6.1.1.2	1
6.1.1.20	6
6.1.1.21	2
6.1.1.3	2
6.1.1.4	8
6.1.1.5	3
6.1.1.6	1
6.1.1.7	2
6.1.1.9	1
6.2.1.1	4
6.2.1.16	2
6.2.1.2	3
6.2.1.3	6
6.2.1.45	1
6.2.1.5	1
6.3.1.14	1
6.3.1.17	1
6.3.2.11	2
6.3.2.17	1
6.3.2.2	1
6.3.2.41	1
6.3.2.6	1
6.3.3.1	1
6.3.3.2	1
6.3.4.13	1
6.3.4.14	9
6.3.4.16	4
6.3.4.2	1
6.3.4.21	1
6.3.4.3	4
6.3.4.4	1
6.3.4.5	1
6.3.5.1	4
6.3.5.3	6
6.3.5.4	2
6.3.5.7	1
6.4.1.2	9
6.4.1.3	5
6.5.1.1	5
6.5.1.4	2

## Sheet: EC_distribution_DS7
class	frequency
1.1.1.145	25
1.1.1.170	2
1.1.1.178	3
1.1.1.211	4
1.1.1.27	10
1.1.1.35	3
1.1.1.37	1
1.1.1.399	1
1.1.1.49	5
1.1.1.51	3
1.1.1.64	14
1.1.1.8	4
1.1.1.95	1
1.1.99.2	8
1.11.2.2	9
1.13.11.18	4
1.13.11.5	21
1.14.11.18	16
1.14.11.29	1
1.14.11.4	5
1.14.13.148	8
1.14.13.199	8
1.14.13.8	8
1.14.14.14	4
1.14.14.19	20
1.14.14.24	1
1.14.14.32	20
1.14.15.18	18
1.14.15.4	6
1.14.15.5	6
1.14.16.1	339
1.14.17.1	3
1.14.18.1	102
1.14.19.20	3
1.15.1.1	66
1.16.3.1	8
1.17.4.4	4
1.2.1.18	1
1.2.1.24	12
1.2.1.27	1
1.2.1.3	28
1.2.1.31	2
1.2.1.41	1
1.2.1.8	2
1.2.1.88	1
1.2.4.1	20
1.2.4.4	11
1.3.1.21	53
1.3.1.3	2
1.3.1.72	4
1.3.3.3	15
1.3.3.4	3
1.3.3.6	2
1.3.5.1	9
1.3.8.1	10
1.3.8.6	55
1.3.8.7	19
1.4.1.3	13
1.4.3.5	1
1.5.1.20	15
1.5.8.4	1
1.6.2.2	9
1.6.2.4	7
1.6.3.1	2
1.6.5.3	10
1.6.99.3	10
2.1.1.20	3
2.1.1.37	13
2.1.1.43	14
2.1.1.67	5
2.1.2.10	7
2.1.2.2	1
2.1.2.3	1
2.1.2.5	2
2.1.3.3	111
2.3.1.1	6
2.3.1.135	1
2.3.1.16	14
2.3.1.21	32
2.3.1.42	3
2.3.1.43	30
2.3.1.48	6
2.3.1.50	4
2.3.1.51	6
2.3.1.6	10
2.3.2.13	12
2.3.2.27	117
2.3.3.10	5
2.4.1.1	17
2.4.1.109	16
2.4.1.142	1
2.4.1.143	3
2.4.1.17	36
2.4.1.18	8
2.4.1.198	9
2.4.1.222	1
2.4.1.224	11
2.4.1.225	11
2.4.1.25	1
2.4.1.258	2
2.4.1.260	5
2.4.1.265	2
2.4.1.83	2
2.4.2.1	12
2.4.2.10	3
2.4.2.4	2
2.4.2.7	5
2.4.2.8	49
2.5.1.17	4
2.5.1.26	3
2.5.1.6	12
2.5.1.61	84
2.5.1.91	1
2.6.1.13	21
2.6.1.19	1
2.6.1.22	1
2.6.1.44	13
2.6.1.5	1
2.6.1.51	13
2.6.1.52	1
2.7.1.108	2
2.7.1.11	7
2.7.1.113	3
2.7.1.150	1
2.7.1.2	41
2.7.1.3	2
2.7.1.30	3
2.7.1.33	16
2.7.1.36	4
2.7.1.40	91
2.7.1.6	11
2.7.1.60	35
2.7.1.68	1
2.7.10.1	242
2.7.10.2	248
2.7.11.1	141
2.7.11.13	3
2.7.11.18	2
2.7.11.19	4
2.7.11.22	4
2.7.11.26	1
2.7.11.30	71
2.7.12.2	2
2.7.2.11	1
2.7.6.1	10
2.7.7.12	92
2.7.7.7	33
2.7.8.15	1
2.7.8.17	3
2.8.1.12	1
2.8.1.9	2
3.1.1.13	3
3.1.1.3	1
3.1.1.34	36
3.1.1.4	3
3.1.1.64	38
3.1.1.8	33
3.1.11.2	4
3.1.2.22	12
3.1.3.1	172
3.1.3.16	71
3.1.3.3	2
3.1.3.36	22
3.1.3.4	1
3.1.3.48	139
3.1.3.64	56
3.1.3.67	51
3.1.3.95	56
3.1.4.11	1
3.1.4.35	11
3.1.6.13	127
3.1.6.4	96
3.10.1.1	33
3.2.1.106	2
3.2.1.166	1
3.2.1.17	2
3.2.1.18	22
3.2.1.183	35
3.2.1.20	59
3.2.1.22	134
3.2.1.23	1
3.2.1.24	10
3.2.1.31	27
3.2.1.33	1
3.2.1.45	144
3.2.1.46	2
3.2.1.50	26
3.2.1.51	3
3.2.1.52	41
3.2.1.76	2
3.2.2.27	2
3.4.13.9	4
3.4.14.1	37
3.4.14.9	21
3.4.16.5	6
3.4.21.108	1
3.4.21.22	137
3.4.21.27	14
3.4.21.37	43
3.4.21.38	12
3.4.21.4	12
3.4.21.42	1
3.4.21.43	3
3.4.21.45	10
3.4.21.93	1
3.4.22.38	4
3.4.22.54	205
3.4.22.63	2
3.4.23.5	2
3.4.24.24	2
3.4.24.84	1
3.4.24.87	1
3.5.1.12	2
3.5.1.124	5
3.5.1.14	4
3.5.1.15	29
3.5.1.23	4
3.5.1.26	13
3.5.1.6	1
3.5.2.2	5
3.5.3.1	3
3.5.4.10	1
3.5.4.16	35
3.5.4.38	16
3.5.4.4	41
3.5.4.6	10
3.6.1.17	4
3.6.1.9	1
3.6.3.1	24
3.6.3.49	215
3.6.3.54	137
3.6.3.8	32
3.6.3.9	6
3.6.4.12	81
3.6.4.13	26
3.6.4.3	44
3.6.4.6	14
3.6.4.9	1
3.6.5.5	10
3.7.1.2	19
4.1.1.15	3
4.1.1.23	3
4.1.1.28	1
4.1.1.37	34
4.1.1.90	8
4.1.2.13	12
4.1.3.4	7
4.1.99.22	5
4.2.1.1	4
4.2.1.11	2
4.2.1.17	4
4.2.1.18	1
4.2.1.2	11
4.2.1.22	198
4.2.1.24	1
4.2.1.75	18
4.2.1.96	3
4.2.3.12	19
4.2.99.18	6
4.3.1.3	4
4.3.1.4	2
4.3.2.1	4
4.3.2.2	7
4.4.1.17	1
4.6.1.17	5
4.6.1.2	12
4.99.1.1	22
5.1.3.2	16
5.1.3.7	16
5.3.1.1	7
5.3.1.8	13
5.3.1.9	23
5.3.3.1	25
5.3.3.5	4
5.4.2.11	3
5.4.2.4	3
5.4.2.8	68
5.4.99.2	84
5.99.1.2	4
6.1.1.1	2
6.1.1.12	11
6.1.1.14	4
6.2.1.3	1
6.3.1.2	2
6.3.2.3	13
6.3.3.1	1
6.3.4.10	10
6.3.4.11	10
6.3.4.13	1
6.3.4.15	10
6.3.4.16	8
6.3.4.5	37
6.3.4.9	10
6.4.1.1	4
6.4.1.3	27
6.4.1.4	5
6.5.1.1	7

## Sheet: EC_distribution_DS8
class	frequency
1.1.1.1	2
1.1.1.100	7
1.1.1.145	7
1.1.1.170	1
1.1.1.179	6
1.1.1.184	4
1.1.1.2	4
1.1.1.205	2
1.1.1.211	1
1.1.1.27	4
1.1.1.270	1
1.1.1.300	2
1.1.1.330	1
1.1.1.37	2
1.1.1.38	6
1.1.1.399	1
1.1.1.44	1
1.1.1.47	8
1.1.1.62	2
1.1.1.79	1
1.1.1.8	4
1.1.1.81	1
1.1.1.95	1
1.1.3.15	1
1.1.99.2	1
1.1.99.24	1
1.10.5.1	4
1.11.1.12	1
1.11.1.15	4
1.11.1.8	32
1.11.1.9	1
1.13.11.19	1
1.13.11.24	1
1.13.11.34	6
1.13.11.5	1
1.13.11.6	2
1.14.11.18	1
1.14.11.2	3
1.14.11.27	2
1.14.11.29	2
1.14.11.4	3
1.14.11.54	1
1.14.11.7	5
1.14.13.225	6
1.14.13.39	15
1.14.13.72	1
1.14.13.9	2
1.14.14.14	1
1.14.14.25	2
1.14.14.26	3
1.14.15.16	1
1.14.15.4	3
1.14.16.4	3
1.14.17.1	5
1.14.17.3	3
1.14.19.1	3
1.14.19.20	2
1.14.99.1	2
1.15.1.1	2
1.16.1.8	7
1.16.3.1	4
1.17.1.4	7
1.17.3.2	7
1.17.4.1	3
1.17.4.4	2
1.2.1.12	2
1.2.1.3	2
1.2.1.5	2
1.2.1.88	4
1.2.4.1	3
1.2.4.2	4
1.2.4.4	4
1.20.4.2	4
1.21.1.1	4
1.3.1.2	2
1.3.1.20	6
1.3.1.22	2
1.3.1.24	2
1.3.1.34	1
1.3.1.39	7
1.3.1.48	4
1.3.1.70	2
1.3.1.93	1
1.3.1.94	1
1.3.3.3	1
1.3.3.4	1
1.3.3.6	1
1.3.5.1	7
1.3.5.2	2
1.3.8.5	3
1.3.8.6	1
1.3.8.9	2
1.4.1.3	1
1.4.3.13	3
1.4.3.22	4
1.4.3.3	1
1.4.3.5	1
1.5.1.2	2
1.5.1.20	9
1.5.1.5	4
1.5.3.1	1
1.5.3.16	1
1.5.3.7	1
1.5.5.2	2
1.5.8.4	2
1.6.1.2	6
1.6.2.2	6
1.6.3.1	4
1.6.5.3	25
1.6.99.3	25
1.7.1.7	3
1.8.1.9	2
1.8.3.1	2
1.8.3.2	2
1.8.3.5	3
1.8.5.1	4
2.1.1.114	2
2.1.1.13	8
2.1.1.137	1
2.1.1.204	1
2.1.1.28	3
2.1.1.282	4
2.1.1.290	1
2.1.1.296	2
2.1.1.299	4
2.1.1.320	1
2.1.1.37	3
2.1.1.4	1
2.1.1.43	20
2.1.1.5	3
2.1.1.6	2
2.1.1.62	2
2.1.1.64	2
2.1.1.67	3
2.1.2.1	4
2.1.2.3	22
2.1.2.9	1
2.10.1.1	3
2.2.1.1	2
2.3.1.135	1
2.3.1.15	3
2.3.1.16	3
2.3.1.199	1
2.3.1.21	4
2.3.1.22	4
2.3.1.225	10
2.3.1.23	1
2.3.1.231	1
2.3.1.254	2
2.3.1.256	1
2.3.1.259	1
2.3.1.26	3
2.3.1.29	2
2.3.1.38	7
2.3.1.39	8
2.3.1.41	8
2.3.1.42	1
2.3.1.48	16
2.3.1.5	5
2.3.1.50	1
2.3.1.51	6
2.3.1.6	4
2.3.1.67	1
2.3.1.85	7
2.3.1.87	4
2.3.1.97	1
2.3.2.13	7
2.3.2.23	4
2.3.2.24	2
2.3.2.26	23
2.3.2.27	165
2.3.2.5	4
2.4.1.1	16
2.4.1.101	2
2.4.1.102	12
2.4.1.109	3
2.4.1.11	4
2.4.1.122	4
2.4.1.133	3
2.4.1.145	1
2.4.1.146	3
2.4.1.149	3
2.4.1.150	12
2.4.1.155	1
2.4.1.17	4
2.4.1.174	6
2.4.1.175	2
2.4.1.18	4
2.4.1.186	2
2.4.1.198	2
2.4.1.212	1
2.4.1.22	1
2.4.1.221	2
2.4.1.222	1
2.4.1.223	1
2.4.1.224	3
2.4.1.226	4
2.4.1.244	6
2.4.1.25	7
2.4.1.256	1
2.4.1.258	1
2.4.1.265	1
2.4.1.267	3
2.4.1.344	4
2.4.1.37	2
2.4.1.38	1
2.4.1.40	2
2.4.1.41	13
2.4.1.65	9
2.4.1.69	4
2.4.1.79	1
2.4.1.90	1
2.4.2.10	3
2.4.2.26	2
2.4.2.3	1
2.4.2.30	25
2.4.2.31	6
2.4.99.1	2
2.4.99.18	1
2.5.1.1	2
2.5.1.10	2
2.5.1.108	2
2.5.1.114	1
2.5.1.17	1
2.5.1.18	15
2.5.1.21	4
2.5.1.46	1
2.5.1.56	2
2.5.1.57	2
2.5.1.58	1
2.5.1.59	1
2.5.1.75	2
2.5.1.87	2
2.5.1.91	2
2.6.1.16	1
2.6.1.19	3
2.6.1.22	3
2.6.1.40	2
2.6.1.44	7
2.6.1.51	5
2.7.1.1	3
2.7.1.107	10
2.7.1.108	1
2.7.1.11	1
2.7.1.127	2
2.7.1.14	1
2.7.1.150	5
2.7.1.153	6
2.7.1.154	11
2.7.1.157	5
2.7.1.158	1
2.7.1.164	2
2.7.1.17	14
2.7.1.173	1
2.7.1.20	1
2.7.1.22	1
2.7.1.25	2
2.7.1.28	5
2.7.1.29	5
2.7.1.3	1
2.7.1.31	6
2.7.1.33	2
2.7.1.35	2
2.7.1.36	1
2.7.1.48	1
2.7.1.52	9
2.7.1.60	2
2.7.1.67	1
2.7.1.68	1
2.7.1.74	3
2.7.1.78	4
2.7.1.82	1
2.7.1.91	1
2.7.1.94	3
2.7.10.1	48
2.7.10.2	26
2.7.11.1	276
2.7.11.10	7
2.7.11.12	1
2.7.11.13	5
2.7.11.16	7
2.7.11.17	5
2.7.11.18	1
2.7.11.2	2
2.7.11.20	3
2.7.11.21	6
2.7.11.22	6
2.7.11.23	1
2.7.11.24	4
2.7.11.25	23
2.7.11.26	1
2.7.11.27	2
2.7.11.30	10
2.7.11.31	2
2.7.12.1	16
2.7.12.2	3
2.7.2.3	1
2.7.3.2	2
2.7.4.14	1
2.7.4.21	5
2.7.4.24	5
2.7.4.3	4
2.7.4.4	1
2.7.4.6	9
2.7.6.1	1
2.7.7.1	1
2.7.7.14	1
2.7.7.15	1
2.7.7.18	1
2.7.7.19	5
2.7.7.4	2
2.7.7.41	2
2.7.7.43	1
2.7.7.6	9
2.7.7.7	36
2.7.7.75	3
2.7.7.78	5
2.7.7.79	1
2.7.7.8	1
2.7.7.84	3
2.7.7.86	2
2.7.8.11	2
2.7.8.2	2
2.7.8.27	1
2.7.8.29	1
2.7.8.41	1
2.7.9.3	1
2.8.1.1	1
2.8.1.12	1
2.8.1.14	2
2.8.1.8	2
2.8.1.9	9
2.8.2.2	4
2.8.2.5	3
2.8.2.8	1
2.8.3.5	2
2.8.4.5	1
3.1.1.1	3
3.1.1.2	2
3.1.1.23	1
3.1.1.29	1
3.1.1.3	15
3.1.1.31	8
3.1.1.4	6
3.1.1.47	3
3.1.1.5	3
3.1.1.56	3
3.1.1.79	5
3.1.1.81	2
3.1.1.89	1
3.1.1.93	1
3.1.11.1	3
3.1.13.4	3
3.1.2.14	7
3.1.2.2	1
3.1.2.22	1
3.1.2.4	1
3.1.22.1	5
3.1.26.11	3
3.1.26.3	1
3.1.26.5	17
3.1.3.1	3
3.1.3.11	1
3.1.3.16	30
3.1.3.25	4
3.1.3.3	1
3.1.3.32	3
3.1.3.36	4
3.1.3.4	8
3.1.3.43	4
3.1.3.46	1
3.1.3.48	64
3.1.3.5	3
3.1.3.56	2
3.1.3.57	1
3.1.3.64	5
3.1.3.66	2
3.1.3.76	3
3.1.3.77	1
3.1.3.86	1
3.1.3.9	1
3.1.3.95	5
3.1.3.96	1
3.1.4.1	6
3.1.4.11	20
3.1.4.17	3
3.1.4.35	3
3.1.4.37	2
3.1.4.4	5
3.1.4.50	1
3.1.4.53	6
3.1.8.1	2
3.2.1.1	2
3.2.1.106	1
3.2.1.107	2
3.2.1.113	2
3.2.1.114	3
3.2.1.130	2
3.2.1.143	1
3.2.1.169	2
3.2.1.17	1
3.2.1.18	2
3.2.1.183	2
3.2.1.20	11
3.2.1.24	9
3.2.1.28	1
3.2.1.3	4
3.2.1.31	6
3.2.1.33	7
3.2.1.35	12
3.2.1.45	5
3.2.1.46	1
3.2.1.50	3
3.2.1.51	4
3.2.1.52	4
3.2.1.76	1
3.2.1.96	1
3.2.2.21	1
3.2.2.29	1
3.2.2.6	5
3.3.2.10	3
3.3.2.9	3
3.4.11.1	1
3.4.11.18	3
3.4.11.3	7
3.4.11.5	1
3.4.11.6	4
3.4.13.19	4
3.4.13.20	4
3.4.13.9	4
3.4.14.1	2
3.4.14.10	2
3.4.14.4	5
3.4.14.5	2
3.4.15.1	6
3.4.16.5	1
3.4.17.21	4
3.4.17.22	5
3.4.18.1	1
3.4.19.1	2
3.4.19.12	60
3.4.19.9	1
3.4.21.10	2
3.4.21.105	24
3.4.21.106	4
3.4.21.112	2
3.4.21.21	2
3.4.21.34	9
3.4.21.38	4
3.4.21.42	12
3.4.21.47	4
3.4.21.7	18
3.4.21.89	2
3.4.21.9	2
3.4.21.92	1
3.4.22.1	2
3.4.22.43	1
3.4.22.49	5
3.4.22.55	1
3.4.22.58	4
3.4.22.59	2
3.4.22.60	1
3.4.22.62	2
3.4.22.68	13
3.4.23.34	3
3.4.24.11	2
3.4.24.16	2
3.4.24.18	3
3.4.24.35	3
3.4.24.61	1
3.4.24.64	3
3.4.24.71	3
3.4.24.79	6
3.4.24.86	2
3.4.24.87	12
3.4.25.1	7
3.5.1.12	4
3.5.1.122	4
3.5.1.14	1
3.5.1.2	1
3.5.1.23	2
3.5.1.9	2
3.5.1.98	2
3.5.2.7	3
3.5.3.1	3
3.5.3.11	1
3.5.3.15	9
3.5.4.10	22
3.5.4.3	1
3.5.4.37	3
3.5.4.5	1
3.5.4.6	2
3.5.4.9	4
3.6.1.1	2
3.6.1.17	1
3.6.1.28	1
3.6.1.3	3
3.6.1.5	4
3.6.1.55	1
3.6.1.56	1
3.6.1.59	3
3.6.1.6	2
3.6.1.62	1
3.6.1.9	6
3.6.3.1	17
3.6.3.44	4
3.6.3.49	7
3.6.3.8	2
3.6.3.9	5
3.6.4.12	60
3.6.4.13	85
3.6.4.3	2
3.6.4.9	1
3.6.5.5	1
3.7.1.2	1
4.1.1.15	2
4.1.1.21	1
4.1.1.23	3
4.1.1.28	2
4.1.1.32	2
4.1.1.33	2
4.1.1.36	1
4.1.1.37	1
4.1.1.45	1
4.1.1.9	1
4.1.1.90	3
4.1.2.13	1
4.1.2.27	2
4.1.2.4	3
4.1.3.4	1
4.2.1.1	5
4.2.1.107	3
4.2.1.119	3
4.2.1.134	1
4.2.1.17	1
4.2.1.24	1
4.2.1.3	1
4.2.1.49	4
4.2.1.59	7
4.2.1.68	1
4.2.1.75	1
4.2.1.77	1
4.2.1.93	3
4.2.99.18	17
4.3.1.17	3
4.3.1.18	2
4.3.1.19	1
4.3.2.2	3
4.3.2.5	3
4.4.1.1	1
4.6.1.1	4
4.6.1.15	5
4.6.1.16	2
4.6.1.2	6
5.1.1.18	2
5.1.3.17	3
5.1.3.19	3
5.1.3.3	1
5.1.3.8	1
5.1.99.1	1
5.1.99.4	4
5.2.1.2	2
5.2.1.8	11
5.3.1.1	4
5.3.1.23	2
5.3.1.9	1
5.3.3.1	7
5.3.4.1	9
5.3.99.3	8
5.3.99.4	2
5.3.99.5	30
5.4.2.2	3
5.4.2.3	1
5.4.2.7	2
5.4.99.12	4
5.4.99.2	1
5.4.99.25	1
5.4.99.45	1
5.4.99.7	1
5.99.1.2	6
5.99.1.3	3
6.1.1.1	1
6.1.1.10	1
6.1.1.12	5
6.1.1.14	1
6.1.1.15	2
6.1.1.16	4
6.1.1.17	2
6.1.1.19	2
6.1.1.2	1
6.1.1.20	6
6.1.1.21	2
6.1.1.3	2
6.1.1.4	8
6.1.1.5	3
6.1.1.6	1
6.1.1.7	2
6.1.1.9	1
6.2.1.1	4
6.2.1.16	2
6.2.1.2	3
6.2.1.3	5
6.2.1.45	1
6.2.1.5	1
6.3.1.14	1
6.3.1.17	1
6.3.2.11	2
6.3.2.17	1
6.3.2.2	1
6.3.2.41	1
6.3.2.6	1
6.3.3.2	1
6.3.4.14	9
6.3.4.16	4
6.3.4.2	1
6.3.4.21	1
6.3.4.3	4
6.3.4.5	1
6.3.5.1	4
6.3.5.3	6
6.3.5.4	2
6.3.5.7	1
6.4.1.2	9
6.4.1.3	5
6.5.1.1	5
6.5.1.4	2

## Sheet: EC_distribution_DS9
class	frequency
1.1.1.145	25
1.1.1.170	2
1.1.1.178	3
1.1.1.211	4
1.1.1.27	9
1.1.1.35	3
1.1.1.37	1
1.1.1.399	1
1.1.1.49	5
1.1.1.51	3
1.1.1.64	14
1.1.1.8	4
1.1.1.95	1
1.1.99.2	8
1.11.2.2	9
1.13.11.18	4
1.13.11.5	21
1.14.11.29	1
1.14.11.4	5
1.14.13.148	8
1.14.13.199	8
1.14.13.8	8
1.14.14.14	4
1.14.14.19	20
1.14.14.24	1
1.14.14.32	20
1.14.15.18	18
1.14.15.4	6
1.14.15.5	6
1.14.16.1	338
1.14.17.1	3
1.14.18.1	102
1.14.19.20	3
1.15.1.1	66
1.16.3.1	8
1.17.4.4	4
1.2.1.18	1
1.2.1.24	12
1.2.1.27	1
1.2.1.3	28
1.2.1.31	2
1.2.1.41	1
1.2.1.8	2
1.2.1.88	1
1.2.4.1	20
1.2.4.4	11
1.3.1.21	53
1.3.1.3	2
1.3.1.72	4
1.3.3.3	15
1.3.3.4	3
1.3.3.6	2
1.3.5.1	9
1.3.8.1	10
1.3.8.6	55
1.3.8.7	19
1.4.1.3	13
1.4.3.5	1
1.5.1.20	15
1.5.8.4	1
1.6.2.2	9
1.6.2.4	7
1.6.3.1	2
1.6.5.3	8
1.6.99.3	8
2.1.1.20	3
2.1.1.37	13
2.1.1.43	14
2.1.1.67	5
2.1.2.10	7
2.1.2.2	1
2.1.2.3	1
2.1.2.5	2
2.1.3.3	22
2.3.1.1	6
2.3.1.135	1
2.3.1.16	14
2.3.1.21	32
2.3.1.43	30
2.3.1.6	10
2.3.2.13	12
2.3.2.27	117
2.3.3.10	5
2.4.1.1	17
2.4.1.109	16
2.4.1.142	1
2.4.1.143	3
2.4.1.17	36
2.4.1.18	8
2.4.1.198	9
2.4.1.222	1
2.4.1.224	11
2.4.1.225	11
2.4.1.25	1
2.4.1.258	2
2.4.1.260	5
2.4.1.265	2
2.4.1.83	2
2.4.2.1	12
2.4.2.10	3
2.4.2.4	2
2.4.2.7	5
2.4.2.8	49
2.5.1.17	4
2.5.1.6	12
2.5.1.61	84
2.5.1.91	1
2.6.1.13	21
2.6.1.19	1
2.6.1.22	1
2.6.1.44	12
2.6.1.5	1
2.6.1.51	12
2.6.1.52	1
2.7.1.108	2
2.7.1.11	7
2.7.1.113	3
2.7.1.150	1
2.7.1.2	41
2.7.1.3	2
2.7.1.33	16
2.7.1.36	4
2.7.1.40	91
2.7.1.6	11
2.7.1.60	35
2.7.1.68	1
2.7.10.1	242
2.7.10.2	246
2.7.11.1	140
2.7.11.13	3
2.7.11.18	2
2.7.11.19	4
2.7.11.22	4
2.7.11.26	1
2.7.11.30	71
2.7.12.2	2
2.7.2.11	1
2.7.6.1	10
2.7.7.12	92
2.7.7.7	33
2.7.8.15	1
2.7.8.17	3
2.8.1.12	1
2.8.1.9	2
3.1.1.13	3
3.1.1.3	1
3.1.1.34	34
3.1.1.4	3
3.1.1.64	38
3.1.1.8	33
3.1.11.2	4
3.1.2.22	12
3.1.3.1	172
3.1.3.16	71
3.1.3.3	2
3.1.3.36	22
3.1.3.4	1
3.1.3.48	114
3.1.3.64	56
3.1.3.67	51
3.1.3.95	56
3.1.4.11	1
3.1.4.35	11
3.1.6.13	127
3.1.6.4	96
3.10.1.1	33
3.2.1.106	2
3.2.1.166	1
3.2.1.17	2
3.2.1.18	22
3.2.1.183	35
3.2.1.20	59
3.2.1.22	134
3.2.1.23	1
3.2.1.31	27
3.2.1.33	1
3.2.1.45	144
3.2.1.46	2
3.2.1.50	26
3.2.1.51	3
3.2.1.52	26
3.2.1.76	2
3.2.2.27	2
3.4.13.9	4
3.4.14.1	37
3.4.16.5	6
3.4.21.108	1
3.4.21.22	137
3.4.21.27	14
3.4.21.37	43
3.4.21.38	12
3.4.21.4	12
3.4.21.42	1
3.4.21.43	3
3.4.21.45	10
3.4.21.93	1
3.4.22.38	4
3.4.22.54	205
3.4.22.63	2
3.4.23.5	2
3.4.24.24	2
3.4.24.84	1
3.4.24.87	1
3.5.1.12	2
3.5.1.124	5
3.5.1.14	4
3.5.1.15	29
3.5.1.23	4
3.5.1.26	13
3.5.1.6	1
3.5.2.2	5
3.5.3.1	3
3.5.4.10	1
3.5.4.16	35
3.5.4.38	16
3.5.4.4	41
3.5.4.6	10
3.6.1.17	4
3.6.1.9	1
3.6.3.1	24
3.6.3.44	17
3.6.3.49	215
3.6.3.54	137
3.6.3.8	32
3.6.3.9	6
3.6.4.12	81
3.6.4.13	26
3.6.4.3	44
3.6.4.6	14
3.6.4.9	1
3.6.5.5	10
3.7.1.2	19
4.1.1.15	2
4.1.1.23	3
4.1.1.28	1
4.1.1.37	34
4.1.1.90	8
4.1.2.13	12
4.1.3.4	7
4.2.1.1	4
4.2.1.11	2
4.2.1.17	4
4.2.1.18	1
4.2.1.2	11
4.2.1.22	198
4.2.1.24	1
4.2.1.75	18
4.2.1.96	3
4.2.3.12	19
4.2.99.18	6
4.3.1.3	4
4.3.1.4	2
4.3.2.1	4
4.3.2.2	7
4.4.1.17	1
4.6.1.2	12
4.99.1.1	22
5.1.3.2	16
5.1.3.7	16
5.3.1.1	7
5.3.1.8	13
5.3.1.9	23
5.3.3.1	25
5.3.3.5	4
5.4.2.11	3
5.4.2.4	3
5.4.2.8	68
5.4.99.2	84
5.99.1.2	4
6.1.1.1	2
6.1.1.12	11
6.1.1.14	4
6.2.1.3	1
6.3.1.2	2
6.3.2.3	13
6.3.3.1	1
6.3.4.10	10
6.3.4.11	10
6.3.4.13	1
6.3.4.15	10
6.3.4.16	8
6.3.4.5	37
6.3.4.9	10
6.4.1.1	4
6.4.1.3	26
6.4.1.4	5
6.5.1.1	5

## Sheet: EC_distribution_DS10
class	frequency
1.1.1.1	2
1.1.1.100	7
1.1.1.105	1
1.1.1.145	4
1.1.1.170	1
1.1.1.179	6
1.1.1.184	7
1.1.1.189	1
1.1.1.197	1
1.1.1.2	4
1.1.1.205	3
1.1.1.21	2
1.1.1.211	1
1.1.1.239	4
1.1.1.263	3
1.1.1.27	6
1.1.1.270	1
1.1.1.300	2
1.1.1.315	1
1.1.1.330	1
1.1.1.35	1
1.1.1.37	1
1.1.1.399	1
1.1.1.40	1
1.1.1.44	1
1.1.1.47	8
1.1.1.49	2
1.1.1.62	6
1.1.1.79	1
1.1.1.8	4
1.1.1.81	1
1.1.1.95	1
1.1.3.15	1
1.1.99.24	1
1.10.5.1	4
1.11.1.15	4
1.11.1.9	1
1.13.11.19	1
1.13.11.24	1
1.13.11.31	5
1.13.11.33	3
1.13.11.34	6
1.13.11.5	1
1.13.11.6	2
1.13.11.63	3
1.14.11.18	1
1.14.11.2	3
1.14.11.27	1
1.14.11.29	1
1.14.11.4	4
1.14.11.54	1
1.14.11.7	8
1.14.13.194	4
1.14.13.205	3
1.14.13.225	10
1.14.13.30	4
1.14.13.39	3
1.14.13.48	3
1.14.13.49	3
1.14.13.72	1
1.14.13.8	5
1.14.13.80	3
1.14.13.9	2
1.14.14.1	22
1.14.14.14	1
1.14.14.23	1
1.14.14.25	2
1.14.14.26	3
1.14.15.16	1
1.14.15.18	1
1.14.15.4	2
1.14.15.5	2
1.14.16.4	3
1.14.17.1	5
1.14.18.1	1
1.14.19.1	3
1.14.99.38	3
1.15.1.1	1
1.16.1.8	7
1.16.3.1	3
1.17.1.4	7
1.17.3.2	7
1.17.4.1	3
1.2.1.12	3
1.2.1.19	1
1.2.1.3	5
1.2.1.36	2
1.2.1.47	1
1.2.1.5	2
1.2.1.88	1
1.2.3.1	3
1.2.4.1	3
1.2.4.2	7
1.2.4.4	1
1.20.4.2	4
1.21.1.1	1
1.3.1.2	2
1.3.1.20	6
1.3.1.21	1
1.3.1.22	2
1.3.1.24	2
1.3.1.34	1
1.3.1.39	7
1.3.1.48	1
1.3.1.70	2
1.3.1.93	1
1.3.1.94	1
1.3.3.3	1
1.3.3.4	1
1.3.3.6	1
1.3.5.1	7
1.3.5.2	2
1.3.8.5	3
1.3.8.6	1
1.3.8.8	1
1.3.8.9	2
1.4.1.3	1
1.4.3.13	3
1.4.3.21	4
1.4.3.22	4
1.4.3.3	1
1.5.1.20	3
1.5.1.5	4
1.5.1.6	1
1.5.3.1	1
1.5.3.13	1
1.5.3.16	1
1.5.3.7	1
1.5.5.2	2
1.5.8.4	2
1.6.1.2	6
1.6.2.2	6
1.6.2.4	1
1.6.5.2	2
1.6.5.3	7
1.6.99.3	7
1.7.1.7	3
1.8.1.7	1
1.8.3.1	2
1.8.3.5	3
1.8.5.1	4
2.1.1.114	2
2.1.1.13	7
2.1.1.137	1
2.1.1.28	3
2.1.1.282	1
2.1.1.290	1
2.1.1.296	2
2.1.1.299	4
2.1.1.320	1
2.1.1.37	3
2.1.1.4	1
2.1.1.43	1
2.1.1.49	3
2.1.1.5	3
2.1.1.6	2
2.1.1.62	2
2.1.1.64	2
2.1.1.67	3
2.1.1.96	3
2.1.2.1	1
2.1.2.3	6
2.1.3.2	1
2.10.1.1	3
2.2.1.1	3
2.3.1.12	3
2.3.1.13	1
2.3.1.135	1
2.3.1.15	3
2.3.1.16	3
2.3.1.199	1
2.3.1.20	1
2.3.1.21	5
2.3.1.22	3
2.3.1.23	1
2.3.1.231	1
2.3.1.254	2
2.3.1.259	1
2.3.1.26	5
2.3.1.29	2
2.3.1.38	7
2.3.1.39	7
2.3.1.41	7
2.3.1.42	1
2.3.1.48	15
2.3.1.5	8
2.3.1.50	2
2.3.1.51	3
2.3.1.6	3
2.3.1.67	1
2.3.1.71	1
2.3.1.76	1
2.3.1.80	1
2.3.1.85	7
2.3.1.87	1
2.3.1.9	1
2.3.1.97	1
2.3.2.13	15
2.3.2.2	2
2.3.2.23	3
2.3.2.24	1
2.3.2.26	31
2.3.2.27	113
2.3.2.5	2
2.4.1.1	6
2.4.1.101	2
2.4.1.102	5
2.4.1.109	4
2.4.1.11	2
2.4.1.122	4
2.4.1.133	1
2.4.1.146	3
2.4.1.147	1
2.4.1.149	5
2.4.1.150	7
2.4.1.155	2
2.4.1.17	12
2.4.1.174	7
2.4.1.175	3
2.4.1.18	3
2.4.1.186	3
2.4.1.198	2
2.4.1.22	1
2.4.1.221	2
2.4.1.222	1
2.4.1.223	1
2.4.1.224	3
2.4.1.226	5
2.4.1.228	1
2.4.1.244	1
2.4.1.25	7
2.4.1.258	1
2.4.1.265	1
2.4.1.267	3
2.4.1.344	4
2.4.1.38	1
2.4.1.41	15
2.4.1.47	2
2.4.1.65	10
2.4.1.69	4
2.4.1.79	1
2.4.1.86	1
2.4.1.90	1
2.4.2.26	2
2.4.2.3	1
2.4.2.31	4
2.4.99.1	2
2.5.1.1	2
2.5.1.10	2
2.5.1.108	2
2.5.1.114	1
2.5.1.18	19
2.5.1.21	4
2.5.1.46	1
2.5.1.56	2
2.5.1.57	2
2.5.1.58	1
2.5.1.59	1
2.5.1.75	2
2.5.1.87	1
2.5.1.91	2
2.6.1.16	1
2.6.1.19	3
2.6.1.22	3
2.6.1.40	2
2.6.1.44	7
2.6.1.51	5
2.7.1.1	7
2.7.1.106	1
2.7.1.107	9
2.7.1.108	1
2.7.1.11	3
2.7.1.113	2
2.7.1.127	3
2.7.1.14	1
2.7.1.150	5
2.7.1.153	3
2.7.1.154	17
2.7.1.158	1
2.7.1.164	2
2.7.1.17	4
2.7.1.173	1
2.7.1.20	1
2.7.1.22	1
2.7.1.25	3
2.7.1.28	5
2.7.1.29	5
2.7.1.3	1
2.7.1.33	2
2.7.1.35	2
2.7.1.36	1
2.7.1.52	9
2.7.1.60	2
2.7.1.67	1
2.7.1.68	2
2.7.1.74	3
2.7.1.78	3
2.7.1.91	2
2.7.10.1	53
2.7.10.2	29
2.7.11.1	187
2.7.11.10	6
2.7.11.11	2
2.7.11.12	1
2.7.11.13	13
2.7.11.16	15
2.7.11.17	2
2.7.11.18	1
2.7.11.21	6
2.7.11.22	4
2.7.11.24	5
2.7.11.25	15
2.7.11.26	1
2.7.11.27	2
2.7.11.30	11
2.7.11.31	2
2.7.12.1	14
2.7.12.2	6
2.7.2.3	1
2.7.3.2	3
2.7.4.14	1
2.7.4.21	5
2.7.4.24	5
2.7.4.3	4
2.7.4.6	9
2.7.7.1	1
2.7.7.18	1
2.7.7.19	1
2.7.7.23	1
2.7.7.4	3
2.7.7.41	2
2.7.7.43	1
2.7.7.6	9
2.7.7.7	11
2.7.7.75	3
2.7.7.78	5
2.7.7.8	1
2.7.7.83	1
2.7.7.86	2
2.7.8.11	2
2.7.8.2	2
2.7.8.27	1
2.7.8.41	1
2.7.9.3	1
2.8.1.1	1
2.8.1.12	1
2.8.1.14	2
2.8.1.8	2
2.8.2.1	7
2.8.2.14	2
2.8.2.2	4
2.8.2.5	3
2.8.2.8	3
2.8.3.5	2
2.8.4.5	1
3.1.1.1	9
3.1.1.2	4
3.1.1.23	1
3.1.1.29	1
3.1.1.3	20
3.1.1.31	8
3.1.1.34	2
3.1.1.4	7
3.1.1.47	4
3.1.1.5	1
3.1.1.56	3
3.1.1.7	2
3.1.1.79	5
3.1.1.8	1
3.1.1.81	4
3.1.1.89	1
3.1.1.93	1
3.1.11.2	2
3.1.13.4	1
3.1.2.1	1
3.1.2.14	7
3.1.2.2	1
3.1.2.22	1
3.1.22.1	5
3.1.26.11	3
3.1.26.3	1
3.1.26.5	4
3.1.3.1	5
3.1.3.11	1
3.1.3.16	18
3.1.3.2	1
3.1.3.25	4
3.1.3.3	1
3.1.3.32	3
3.1.3.36	4
3.1.3.4	5
3.1.3.48	71
3.1.3.5	3
3.1.3.56	2
3.1.3.57	1
3.1.3.64	7
3.1.3.66	3
3.1.3.76	3
3.1.3.77	1
3.1.3.86	1
3.1.3.95	7
3.1.3.96	1
3.1.4.11	24
3.1.4.35	6
3.1.4.4	7
3.1.4.53	4
3.1.6.4	1
3.1.8.1	2
3.2.1.10	2
3.2.1.106	1
3.2.1.107	2
3.2.1.108	2
3.2.1.114	4
3.2.1.130	2
3.2.1.14	9
3.2.1.169	2
3.2.1.17	2
3.2.1.18	3
3.2.1.183	2
3.2.1.20	13
3.2.1.24	10
3.2.1.3	2
3.2.1.31	6
3.2.1.33	7
3.2.1.35	14
3.2.1.45	4
3.2.1.46	1
3.2.1.48	2
3.2.1.50	3
3.2.1.51	1
3.2.1.52	2
3.2.1.62	2
3.2.1.76	1
3.2.2.21	1
3.2.2.29	1
3.2.2.6	5
3.3.2.10	3
3.3.2.6	2
3.3.2.9	3
3.4.11.1	1
3.4.11.14	1
3.4.11.18	3
3.4.11.2	1
3.4.11.3	7
3.4.11.5	1
3.4.11.6	4
3.4.13.19	5
3.4.13.20	3
3.4.13.9	1
3.4.14.1	2
3.4.14.10	2
3.4.14.4	5
3.4.14.5	2
3.4.15.1	6
3.4.16.5	1
3.4.17.1	7
3.4.17.10	2
3.4.17.15	2
3.4.17.2	3
3.4.17.21	7
3.4.17.22	5
3.4.18.1	1
3.4.19.1	2
3.4.19.12	57
3.4.19.13	2
3.4.19.9	1
3.4.21.1	1
3.4.21.10	2
3.4.21.104	1
3.4.21.105	8
3.4.21.106	1
3.4.21.112	2
3.4.21.2	1
3.4.21.20	1
3.4.21.21	2
3.4.21.27	1
3.4.21.34	9
3.4.21.35	3
3.4.21.36	2
3.4.21.38	4
3.4.21.39	1
3.4.21.4	1
3.4.21.42	3
3.4.21.43	1
3.4.21.46	1
3.4.21.68	2
3.4.21.71	2
3.4.21.73	2
3.4.21.75	1
3.4.21.76	1
3.4.21.77	3
3.4.21.89	2
3.4.21.92	1
3.4.22.1	2
3.4.22.15	1
3.4.22.36	1
3.4.22.49	5
3.4.22.53	3
3.4.22.54	2
3.4.22.55	1
3.4.22.58	4
3.4.22.59	2
3.4.22.60	3
3.4.22.62	2
3.4.22.68	10
3.4.23.1	1
3.4.23.34	3
3.4.24.15	1
3.4.24.16	2
3.4.24.18	3
3.4.24.19	1
3.4.24.23	2
3.4.24.24	2
3.4.24.35	3
3.4.24.56	1
3.4.24.61	1
3.4.24.63	2
3.4.24.79	6
3.4.24.80	2
3.4.25.1	6
3.5.1.12	4
3.5.1.122	4
3.5.1.14	1
3.5.1.23	1
3.5.1.28	1
3.5.1.3	1
3.5.1.9	2
3.5.1.92	6
3.5.1.98	4
3.5.2.2	1
3.5.2.3	1
3.5.2.7	3
3.5.3.1	5
3.5.3.15	13
3.5.4.10	6
3.5.4.3	1
3.5.4.37	4
3.5.4.6	2
3.5.4.9	4
3.6.1.1	2
3.6.1.13	1
3.6.1.17	1
3.6.1.3	2
3.6.1.5	4
3.6.1.55	2
3.6.1.56	2
3.6.1.59	3
3.6.1.6	3
3.6.1.62	1
3.6.3.1	28
3.6.3.10	3
3.6.3.44	7
3.6.3.49	6
3.6.3.54	1
3.6.3.8	5
3.6.3.9	7
3.6.4.12	31
3.6.4.13	16
3.6.4.3	1
3.6.4.9	1
3.6.5.5	1
3.7.1.2	1
4.1.1.15	3
4.1.1.21	1
4.1.1.28	2
4.1.1.32	2
4.1.1.33	2
4.1.1.36	1
4.1.1.45	1
4.1.1.9	1
4.1.2.13	2
4.1.2.27	2
4.1.2.4	3
4.2.1.1	14
4.2.1.107	3
4.2.1.119	3
4.2.1.134	1
4.2.1.17	2
4.2.1.24	1
4.2.1.3	2
4.2.1.49	1
4.2.1.59	7
4.2.1.75	1
4.2.1.77	1
4.2.1.93	3
4.2.99.18	15
4.3.1.17	3
4.3.1.18	2
4.3.1.19	1
4.3.2.2	3
4.4.1.1	1
4.6.1.1	6
4.6.1.15	5
4.6.1.2	8
5.1.1.18	2
5.1.3.17	3
5.1.3.19	3
5.1.3.3	1
5.1.3.8	1
5.1.99.1	1
5.1.99.4	1
5.2.1.2	2
5.2.1.8	13
5.3.1.1	1
5.3.3.1	4
5.3.3.8	1
5.3.4.1	9
5.3.99.3	2
5.3.99.5	6
5.4.2.2	3
5.4.2.3	1
5.4.2.7	2
5.4.99.12	1
5.4.99.2	1
5.4.99.45	1
5.4.99.7	1
5.99.1.2	7
5.99.1.3	4
6.1.1.1	1
6.1.1.10	1
6.1.1.12	2
6.1.1.14	1
6.1.1.15	2
6.1.1.16	1
6.1.1.17	2
6.1.1.19	2
6.1.1.2	1
6.1.1.20	6
6.1.1.21	2
6.1.1.3	2
6.1.1.4	7
6.1.1.5	3
6.1.1.6	1
6.1.1.7	4
6.1.1.9	1
6.2.1.1	2
6.2.1.16	2
6.2.1.2	10
6.2.1.3	4
6.2.1.45	1
6.2.1.5	1
6.3.1.14	1
6.3.1.17	1
6.3.2.11	2
6.3.2.17	1
6.3.2.2	1
6.3.2.41	1
6.3.2.6	1
6.3.4.14	9
6.3.4.16	5
6.3.4.2	1
6.3.4.21	1
6.3.4.3	6
6.3.4.5	1
6.3.5.1	4
6.3.5.3	6
6.3.5.4	2
6.3.5.5	1
6.3.5.7	1
6.4.1.2	9
6.4.1.3	5
6.5.1.4	2

[truncated: 14 more sheets: EC_distribution_DS11, EC_distribution_DS12, EC_distribution_DS13, EC_distribution_DS14, EC_distribution_DS15, EC_distribution_DS16, EC_distribution_DS17, EC_distribution_DS18, EC_distribution_DS19, EC_distribution_DS20, EC_distribution_DS21, EC_distribution_DS22, EC_distribution_DS23, EC_distribution_DS24]
