# Supplementary material for: Representativeness of variation benchmark datasets
Source: BMC Bioinformatics. 2018 Nov 29;19:461. doi: 10.1186/s12859-018-2478-6 (PMC6267811; doi:10.1186/s12859-018-2478-6)
Supplement: Supplementary file 4 — Mapping of 19,137 UniProt entries to GO terms. (TSV 8810 kb) [file 12859_2018_2478_MOESM4_ESM.tsv]

Q8TBF5	GO:0005783,C	GO:0005789,C	GO:0006506,P	GO:0016020,C	GO:0016021,C	GO:0016254,P
Q8TBF4	GO:0000398,P	GO:0003676,F	GO:0003723,F	GO:0005634,C	GO:0005654,C	GO:0005681,C	GO:0005689,C	GO:0006397,P	GO:0008270,F	GO:0008380,P	GO:0046872,F
Q9NQ79	GO:0005509,F	GO:0005515,F	GO:0005576,C	GO:0005578,C	GO:0007413,P	GO:0021772,P	GO:0030426,C	GO:0070062,C	GO:1900121,P
Q9Y6C9	GO:0005634,C	GO:0005739,C	GO:0005743,C	GO:0006810,P	GO:0016020,C	GO:0016021,C	GO:0043065,P	GO:0070062,C	GO:0070585,P
P30613	GO:0000166,F	GO:0000287,F	GO:0001666,P	GO:0003824,F	GO:0004743,F	GO:0005524,F	GO:0005737,C	GO:0005829,C	GO:0005975,P	GO:0006096,P	GO:0006754,P	GO:0007584,P	GO:0008152,P	GO:0009408,P	GO:0009749,P	GO:0010038,P	GO:0010226,P	GO:0016301,F	GO:0016310,P	GO:0016740,F	GO:0030955,F	GO:0032869,P	GO:0033198,P	GO:0042866,P	GO:0046872,F	GO:0051591,P	GO:0061621,P	GO:0070062,C	GO:0071872,P
O75326	GO:0001649,P	GO:0001934,P	GO:0005178,F	GO:0005515,F	GO:0005886,C	GO:0006954,P	GO:0006955,P	GO:0007229,P	GO:0007275,P	GO:0007399,P	GO:0009897,C	GO:0016020,C	GO:0021988,P	GO:0030154,P	GO:0031175,P	GO:0031225,C	GO:0038191,F	GO:0045773,P	GO:0048675,P	GO:0050727,P	GO:0050919,P	GO:0060907,P	GO:0070374,P	GO:0005615,C
Q9NXT0	GO:0003676,F	GO:0003677,F	GO:0005622,C	GO:0005634,C	GO:0006351,P	GO:0006355,P	GO:0045892,P	GO:0046872,F
Q9NQ76	GO:0001501,P	GO:0005201,F	GO:0005515,F	GO:0005576,C	GO:0005578,C	GO:0005788,C	GO:0030502,P	GO:0031214,P	GO:0043687,P	GO:0044267,P	GO:0046850,P	GO:1990430,F
Q9NVL1	GO:0005515,F	GO:0008168,F	GO:0016740,F	GO:0032259,P	GO:0043234,C
Q5QJ38	GO:0046914,F
Q9NQ75	GO:0005737,C	GO:0005856,C	GO:0005925,C	GO:0007155,P	GO:0030054,C
P20930	GO:0001533,C	GO:0005198,F	GO:0005509,F	GO:0005515,F	GO:0005634,C	GO:0005829,C	GO:0005882,C	GO:0007275,P	GO:0018149,P	GO:0030216,P	GO:0030280,F	GO:0036457,C	GO:0043231,C	GO:0046872,F	GO:0046914,F	GO:0061436,P	GO:0070268,P	GO:0098773,P
Q9ULZ2	GO:0001784,F	GO:0005068,F	GO:0005070,F	GO:0005157,F	GO:0005515,F	GO:0005543,F	GO:0005634,C	GO:0005654,C	GO:0005737,C	GO:0005739,C	GO:0007169,P	GO:0010628,P	GO:0010760,P	GO:0019901,F	GO:0030971,F	GO:0042326,P	GO:0043231,C	GO:0043234,C	GO:0050861,P	GO:0060100,P	GO:0071222,P	GO:1900028,P	GO:1902227,P	GO:1903980,P	GO:1903997,P	GO:1904140,P	GO:1904151,P	GO:2000251,P
P20933	GO:0003948,F	GO:0005576,C	GO:0005615,C	GO:0005764,C	GO:0005783,C	GO:0006508,P	GO:0006517,P	GO:0008233,F	GO:0016787,F	GO:0035578,C	GO:0043312,P	GO:0043621,F	GO:0051604,P	GO:0070062,C
Q8TDW4	GO:0016020,C	GO:0016021,C	GO:0030308,P
P20936	GO:0000165,P	GO:0000281,P	GO:0001570,P	GO:0001726,C	GO:0001784,F	GO:0001948,F	GO:0001953,P	GO:0005096,F	GO:0005102,F	GO:0005515,F	GO:0005737,C	GO:0005829,C	GO:0005886,C	GO:0007162,P	GO:0007165,P	GO:0008360,P	GO:0009790,P	GO:0019870,F	GO:0030833,P	GO:0031235,C	GO:0035556,P	GO:0043066,P	GO:0043087,P	GO:0043524,P	GO:0043547,P	GO:0046580,P	GO:0048013,P	GO:0048514,P	GO:0051020,F	GO:0051252,P
Q8NFX7	GO:0000145,C	GO:0005546,F	GO:0005737,C	GO:0005886,C	GO:0005913,C	GO:0006893,P	GO:0016020,C	GO:0016021,C	GO:0016192,P	GO:0017049,F	GO:0035542,P	GO:0045920,P	GO:0051601,P	GO:0098609,P	GO:0098641,F
P83859	GO:0005184,F	GO:0005575,C	GO:0005576,C	GO:0007218,P	GO:0007625,P	GO:0007626,P	GO:0031854,F	GO:0045777,P	GO:0060259,P
Q8WXE9	GO:0002244,P	GO:0005515,F	GO:0005730,C	GO:0005737,C	GO:0005829,C	GO:0006897,P	GO:0008021,C	GO:0016020,C	GO:0030054,C	GO:0030100,P	GO:0030136,C	GO:0036465,P	GO:0043005,C	GO:0045202,C	GO:0048488,P	GO:0061024,P
Q8TBF2	GO:0001516,P	GO:0005737,C	GO:0005783,C	GO:0005829,C	GO:0006629,P	GO:0006631,P	GO:0006633,P	GO:0006693,P	GO:0016209,F	GO:0016491,F	GO:0016616,F	GO:0043209,C	GO:0047017,F	GO:0055114,P	GO:0070062,C	GO:0098869,P
Q15573	GO:0000120,C	GO:0003677,F	GO:0005515,F	GO:0005634,C	GO:0005654,C	GO:0006351,P	GO:0006355,P	GO:0006360,P	GO:0006361,P	GO:0006362,P	GO:0006363,P	GO:0006366,P	GO:0015630,C	GO:0043231,C	GO:0045815,P
Q15572	GO:0000120,C	GO:0001164,F	GO:0001650,C	GO:0003677,F	GO:0005515,F	GO:0005634,C	GO:0005654,C	GO:0005730,C	GO:0006351,P	GO:0006355,P	GO:0006356,P	GO:0006360,P	GO:0006361,P	GO:0006362,P	GO:0006363,P	GO:0006366,P	GO:0045815,P
P31213	GO:0003865,F	GO:0005737,C	GO:0005783,C	GO:0005789,C	GO:0006629,P	GO:0006694,P	GO:0006702,P	GO:0006706,P	GO:0007267,P	GO:0007548,P	GO:0008202,P	GO:0008209,P	GO:0008584,P	GO:0009917,F	GO:0010033,P	GO:0014070,P	GO:0016020,C	GO:0016021,C	GO:0016491,F	GO:0016627,F	GO:0018879,P	GO:0018894,P	GO:0018963,P	GO:0021766,P	GO:0021854,P	GO:0030154,P	GO:0030283,F	GO:0030539,P	GO:0030540,P	GO:0031090,C	GO:0031667,P	GO:0032354,P	GO:0033218,F	GO:0033574,P	GO:0042448,P	GO:0042493,P	GO:0043025,C	GO:0043231,C	GO:0043434,P	GO:0047751,F	GO:0048545,P	GO:0055114,P	GO:0060348,P	GO:0061370,P	GO:0070852,C
P23919	GO:0000166,F	GO:0004798,F	GO:0005524,F	GO:0005737,C	GO:0005739,C	GO:0005758,C	GO:0005759,C	GO:0005829,C	GO:0006227,P	GO:0006233,P	GO:0006235,P	GO:0007049,P	GO:0008283,P	GO:0009041,F	GO:0009165,P	GO:0015949,P	GO:0016301,F	GO:0016310,P	GO:0016740,F	GO:0043627,P	GO:0045445,P	GO:0046686,P	GO:0046939,P	GO:0046940,P	GO:0050145,F	GO:0071363,P
Q8NHX4	GO:0003674,F	GO:0005575,C
Q8TAQ2	GO:0000790,C	GO:0003677,F	GO:0003713,F	GO:0005515,F	GO:0005634,C	GO:0005654,C	GO:0006337,P	GO:0006338,P	GO:0006351,P	GO:0006355,P	GO:0006357,P	GO:0007399,P	GO:0016514,C	GO:0016569,P	GO:0043044,P	GO:0043234,C	GO:0045892,P	GO:0045893,P	GO:0071564,C	GO:0071565,C	GO:0090544,C	GO:0017053,C	GO:0000978,F	GO:0000980,F	GO:0031492,F
Q9P0L0	GO:0000139,C	GO:0004871,F	GO:0005515,F	GO:0005634,C	GO:0005783,C	GO:0005789,C	GO:0005886,C	GO:0005923,C	GO:0006888,P	GO:0007165,P	GO:0008017,F	GO:0008219,P	GO:0015630,C	GO:0016020,C	GO:0016021,C	GO:0019904,F	GO:0030054,C	GO:0030148,P	GO:0031175,P	GO:0031965,C	GO:0031982,C	GO:0033149,F	GO:0035577,C	GO:0043123,P	GO:0043312,P	GO:0044791,P	GO:0044828,P	GO:0044829,P	GO:0045296,F	GO:0046982,F	GO:0061025,P	GO:0070972,P	GO:0090114,P	GO:0007029,P	GO:0034975,P	GO:0070971,C	GO:0048471,C
Q6ZNW5	GO:0000166,F	GO:0005085,F	GO:0005737,C	GO:0006006,P	GO:0016740,F	GO:0016779,F	GO:0016787,F	GO:0043547,P	GO:0080048,F
Q9NXR8	GO:0000812,C	GO:0005634,C	GO:0005654,C	GO:0006351,P	GO:0006355,P	GO:0016569,P	GO:0032777,C	GO:0035064,F	GO:0035267,C	GO:0040008,P	GO:0043065,P	GO:0043967,P	GO:0043968,P	GO:0046872,F	GO:0004402,F
Q9C0H2	GO:0005229,F	GO:0005254,F	GO:0005886,C	GO:0006810,P	GO:0006811,P	GO:0006821,P	GO:0016020,C	GO:0016021,C	GO:0034220,P	GO:0034707,C	GO:0070062,C	GO:1902476,P
Q9C0H5	GO:0005096,F	GO:0005634,C	GO:0005829,C	GO:0005856,C	GO:0007165,P	GO:0043547,P	GO:0051056,P
Q4VXU2	GO:0001556,P	GO:0003676,F	GO:0003723,F	GO:0006338,P	GO:0006378,P	GO:0048096,P	GO:0051647,P	GO:0070062,C
Q9C0H6	GO:0003674,F	GO:0003779,F	GO:0005737,C	GO:0005815,C	GO:0005856,C	GO:0008150,P	GO:0015630,C	GO:0016567,P	GO:0031463,C	GO:0004842,F
Q00535	GO:0000166,F	GO:0001764,P	GO:0001963,P	GO:0002039,F	GO:0004672,F	GO:0004674,F	GO:0004693,F	GO:0005176,F	GO:0005515,F	GO:0005524,F	GO:0005634,C	GO:0005654,C	GO:0005737,C	GO:0005829,C	GO:0005856,C	GO:0005886,C	GO:0006468,P	GO:0006886,P	GO:0006887,P	GO:0006913,P	GO:0006915,P	GO:0007049,P	GO:0007160,P	GO:0007268,P	GO:0007399,P	GO:0007409,P	GO:0007416,P	GO:0007519,P	GO:0008045,P	GO:0008092,F	GO:0008283,P	GO:0008306,P	GO:0008542,P	GO:0009611,P	GO:0014044,P	GO:0014069,C	GO:0016020,C	GO:0016079,P	GO:0016241,P	GO:0016301,F	GO:0016310,P	GO:0016477,P	GO:0016533,C	GO:0016740,F	GO:0018105,P	GO:0018107,P	GO:0019233,P	GO:0019901,F	GO:0021537,P
Q00534	GO:0000082,P	GO:0000122,P	GO:0000166,F	GO:0000307,C	GO:0001726,C	GO:0001954,P	GO:0002244,P	GO:0003323,P	GO:0004672,F	GO:0004674,F	GO:0004693,F	GO:0005515,F	GO:0005524,F	GO:0005634,C	GO:0005654,C	GO:0005737,C	GO:0005813,C	GO:0005815,C	GO:0005829,C	GO:0005856,C	GO:0006468,P	GO:0007049,P	GO:0007050,P	GO:0007165,P	GO:0007219,P	GO:0008285,P	GO:0009615,P	GO:0010389,P	GO:0010468,P	GO:0010628,P	GO:0014002,P	GO:0016301,F	GO:0016310,P	GO:0016740,F	GO:0021542,P	GO:0021670,P	GO:0030097,P	GO:0030154,P	GO:0030332,F	GO:0033077,P	GO:0042063,P	GO:0042127,P	GO:0042995,C	GO:0043697,P	GO:0045596,P	GO:0045638,P	GO:0045646,P	GO:0045656,P	GO:0045668,P
Q00537	GO:0000166,F	GO:0004672,F	GO:0004674,F	GO:0005515,F	GO:0005524,F	GO:0005634,C	GO:0005737,C	GO:0006468,P	GO:0016301,F	GO:0016310,P	GO:0016740,F	GO:0004693,F
Q00536	GO:0000166,F	GO:0004672,F	GO:0004674,F	GO:0005515,F	GO:0005524,F	GO:0005737,C	GO:0005829,C	GO:0005886,C	GO:0006468,P	GO:0006887,P	GO:0007283,P	GO:0008021,C	GO:0015630,C	GO:0016020,C	GO:0016301,F	GO:0016310,P	GO:0016740,F	GO:0030054,C	GO:0030133,C	GO:0030154,P	GO:0030252,P	GO:0031175,P	GO:0031234,C	GO:0031410,C	GO:0043005,C	GO:0045202,C	GO:0061178,P	GO:0004693,F	GO:0005634,C
Q9NXR5	GO:0005515,F	GO:0060828,P
Q9NXR7	GO:0000152,C	GO:0000268,F	GO:0005164,F	GO:0005515,F	GO:0005634,C	GO:0005654,C	GO:0005737,C	GO:0005829,C	GO:0006281,P	GO:0006302,P	GO:0006303,P	GO:0006915,P	GO:0006974,P	GO:0007049,P	GO:0007165,P	GO:0010212,P	GO:0016569,P	GO:0016579,P	GO:0031572,P	GO:0031593,F	GO:0043066,P	GO:0045739,P	GO:0051301,P	GO:0070531,C	GO:0070536,P	GO:0070552,C
Q96J66	GO:0000166,F	GO:0005524,F	GO:0005773,C	GO:0005774,C	GO:0005886,C	GO:0005887,C	GO:0006810,P	GO:0008514,F	GO:0015216,F	GO:0015711,P	GO:0015865,P	GO:0016020,C	GO:0016021,C	GO:0016887,F	GO:0030659,C	GO:0031410,C	GO:0042626,F	GO:0043225,F	GO:0055085,P	GO:0070062,C	GO:0099133,P
O00244	GO:0005375,F	GO:0005507,F	GO:0005515,F	GO:0005829,C	GO:0006810,P	GO:0006811,P	GO:0006825,P	GO:0006878,P	GO:0006979,P	GO:0015680,P	GO:0016530,F	GO:0016531,F	GO:0019730,P	GO:0030001,P	GO:0032767,F	GO:0035434,P	GO:0046872,F	GO:0051117,F
Q9UBM8	GO:0000139,C	GO:0005794,C	GO:0005975,P	GO:0006486,P	GO:0008454,F	GO:0016020,C	GO:0016021,C	GO:0016740,F	GO:0016757,F	GO:0016758,F	GO:0046872,F
Q92917	GO:0000398,P	GO:0003674,F	GO:0003676,F	GO:0005515,F	GO:0005634,C	GO:0005654,C	GO:0008150,P
O00241	GO:0005515,F	GO:0005886,C	GO:0005887,C	GO:0007165,P	GO:0007166,P	GO:0016020,C	GO:0016021,C	GO:0030667,C	GO:0043312,P	GO:0045087,P	GO:0070062,C
O00716	GO:0001047,F	GO:0003677,F	GO:0003700,F	GO:0005515,F	GO:0005634,C	GO:0005654,C	GO:0005667,C	GO:0005829,C	GO:0006351,P	GO:0006355,P	GO:0006367,P	GO:0007049,P	GO:0008284,P	GO:0045893,P	GO:0046983,F	GO:0070345,P	GO:0090575,C	GO:0000977,F
Q8IX01	GO:0003676,F	GO:0003723,F	GO:0005634,C	GO:0005654,C	GO:0006396,P	GO:0006397,P	GO:0008380,P	GO:0016604,C
Q3LI54	GO:0005829,C	GO:0005882,C	GO:0031424,P
Q9H8L6	GO:0001525,P	GO:0005515,F	GO:0005576,C	GO:0005578,C	GO:0005604,C	GO:0005615,C	GO:0030948,P	GO:0031012,C	GO:0070062,C	GO:0090051,P
Q9UBM1	GO:0000773,F	GO:0004608,F	GO:0005739,C	GO:0005783,C	GO:0005789,C	GO:0006629,P	GO:0006644,P	GO:0006650,P	GO:0006656,P	GO:0006686,P	GO:0007584,P	GO:0008168,F	GO:0008170,F	GO:0008283,P	GO:0008285,P	GO:0008429,F	GO:0008654,P	GO:0008757,F	GO:0016020,C	GO:0016021,C	GO:0016740,F	GO:0031526,C	GO:0031966,C	GO:0032259,P	GO:0033273,P	GO:0042383,C	GO:0042493,P	GO:0043200,P	GO:0045471,P	GO:0046498,P	GO:0046500,P	GO:0050747,P	GO:0080101,F	GO:1903955,P
Q9UBM7	GO:0001568,P	GO:0005640,C	GO:0005783,C	GO:0005789,C	GO:0005829,C	GO:0006629,P	GO:0006694,P	GO:0006695,P	GO:0008202,P	GO:0008203,P	GO:0009791,P	GO:0009918,F	GO:0016020,C	GO:0016021,C	GO:0016126,P	GO:0016132,P	GO:0016491,F	GO:0016628,F	GO:0030154,P	GO:0030176,C	GO:0030324,P	GO:0033489,P	GO:0033490,P	GO:0035264,P	GO:0042127,P	GO:0043231,C	GO:0045540,P	GO:0047598,F	GO:0050661,F	GO:0055114,P
Q6UXI9	GO:0001657,P	GO:0001658,P	GO:0005178,F	GO:0005509,F	GO:0005576,C	GO:0005578,C	GO:0005604,C	GO:0005615,C	GO:0007155,P	GO:0007160,P	GO:0007275,P	GO:0010694,P	GO:0010811,P	GO:0016020,C	GO:0030154,P	GO:0030198,P	GO:0030485,C	GO:0030511,P	GO:0031012,C	GO:0033631,P	GO:0034678,C	GO:0045184,P	GO:0045669,P	GO:0045987,P	GO:0070062,C	GO:0070374,P	GO:0071356,P	GO:0097195,P	GO:2000721,P
P24522	GO:0000079,P	GO:0000185,P	GO:0001047,F	GO:0005515,F	GO:0005634,C	GO:0005654,C	GO:0005737,C	GO:0006281,P	GO:0006469,P	GO:0006915,P	GO:0006950,P	GO:0006974,P	GO:0006977,P	GO:0007049,P	GO:0007050,P	GO:0007098,P	GO:0016607,C	GO:0019900,F	GO:0042770,P	GO:0042803,F	GO:0043065,P	GO:0046330,P	GO:0046982,F	GO:0047485,F	GO:0051726,P	GO:0071260,P	GO:0071479,P	GO:0071850,P	GO:1900745,P	GO:2000379,P
Q13835	GO:0001533,C	GO:0004871,F	GO:0005515,F	GO:0005521,F	GO:0005634,C	GO:0005654,C	GO:0005882,C	GO:0005886,C	GO:0007155,P	GO:0007165,P	GO:0007275,P	GO:0010628,P	GO:0016337,P	GO:0019215,F	GO:0030054,C	GO:0030057,C	GO:0030280,F	GO:0031424,P	GO:0043231,C	GO:0043312,P	GO:0045110,P	GO:0070062,C	GO:0070268,P	GO:0101003,C	GO:1902373,P	GO:1990124,C
Q7Z3T1	GO:0004871,F	GO:0004930,F	GO:0004984,F	GO:0005886,C	GO:0007165,P	GO:0007186,P	GO:0007608,P	GO:0016020,C	GO:0016021,C	GO:0050896,P	GO:0050911,P
A0AVF1	GO:0005813,C	GO:0005929,C	GO:0006810,P	GO:0007224,P	GO:0007286,P	GO:0015031,P	GO:0030992,C	GO:0035735,P	GO:0036064,C	GO:0042073,P	GO:0042995,C	GO:0060271,P	GO:0097542,C
P40424	GO:0000978,F	GO:0001077,F	GO:0001655,P	GO:0001658,P	GO:0003677,F	GO:0003700,F	GO:0005515,F	GO:0005634,C	GO:0005654,C	GO:0005667,C	GO:0005737,C	GO:0006351,P	GO:0006355,P	GO:0006366,P	GO:0006694,P	GO:0007275,P	GO:0007548,P	GO:0008134,F	GO:0008284,P	GO:0009887,P	GO:0009952,P	GO:0009954,P	GO:0010971,P	GO:0030154,P	GO:0030278,P	GO:0030325,P	GO:0030326,P	GO:0035019,P	GO:0035162,P	GO:0042127,P	GO:0043433,P	GO:0043565,F	GO:0045665,P	GO:0045944,P	GO:0046982,F	GO:0048536,P	GO:0048538,P	GO:0048568,P	GO:0048706,P
P40425	GO:0003677,F	GO:0003682,F	GO:0003700,F	GO:0005515,F	GO:0005634,C	GO:0005667,C	GO:0006351,P	GO:0006355,P	GO:0008134,F	GO:0009954,P	GO:0030326,P	GO:0043565,F	GO:0045944,P
P40426	GO:0000980,F	GO:0001205,F	GO:0002087,P	GO:0003677,F	GO:0003700,F	GO:0005634,C	GO:0005667,C	GO:0006351,P	GO:0006355,P	GO:0006366,P	GO:0007387,P	GO:0007388,P	GO:0007585,P	GO:0008344,P	GO:0021516,P	GO:0043565,F	GO:0045944,P	GO:0048666,P
P40429	GO:0000184,P	GO:0003723,F	GO:0003729,F	GO:0003735,F	GO:0005634,C	GO:0005730,C	GO:0005737,C	GO:0005829,C	GO:0005840,C	GO:0005925,C	GO:0006364,P	GO:0006412,P	GO:0006413,P	GO:0006417,P	GO:0006614,P	GO:0015934,C	GO:0016020,C	GO:0017148,P	GO:0019083,P	GO:0022625,C	GO:0030529,C	GO:0071346,P	GO:0097452,C	GO:1901194,P
Q71RG4	GO:0005515,F	GO:0016020,C	GO:0016021,C
P51991	GO:0000398,P	GO:0003676,F	GO:0003723,F	GO:0003729,F	GO:0005515,F	GO:0005634,C	GO:0005654,C	GO:0005681,C	GO:0005737,C	GO:0006397,P	GO:0008380,P	GO:0016070,P	GO:0030529,C	GO:0035770,C	GO:0043005,C	GO:0051028,P	GO:0051033,F	GO:0071013,C	GO:1990124,C
Q13838	GO:0000166,F	GO:0000245,P	GO:0000346,C	GO:0000398,P	GO:0001889,P	GO:0003676,F	GO:0003723,F	GO:0004004,F	GO:0004386,F	GO:0005515,F	GO:0005524,F	GO:0005634,C	GO:0005654,C	GO:0005681,C	GO:0005730,C	GO:0005737,C	GO:0006369,P	GO:0006397,P	GO:0006405,P	GO:0006406,P	GO:0006810,P	GO:0008186,F	GO:0008380,P	GO:0010501,P	GO:0016363,C	GO:0016607,C	GO:0016787,F	GO:0016887,F	GO:0017070,F	GO:0030621,F	GO:0031124,P	GO:0032403,F	GO:0032786,P	GO:0042802,F	GO:0043008,F	GO:0043234,C	GO:0043657,C	GO:0045727,P	GO:0046784,P	GO:0051028,P	GO:0061051,P	GO:1904707,P	GO:2000002,P	GO:2000573,P	GO:0005687,C	GO:0005688,C
Q3LI58	GO:0005829,C	GO:0005882,C	GO:0031424,P
Q8WTV0	GO:0001530,F	GO:0001540,F	GO:0001618,F	GO:0001786,F	GO:0001875,F	GO:0001935,P	GO:0005044,F	GO:0005215,F	GO:0005515,F	GO:0005545,F	GO:0005737,C	GO:0005765,C	GO:0005886,C	GO:0005887,C	GO:0005901,C	GO:0006702,P	GO:0006707,P	GO:0006869,P	GO:0006898,P	GO:0006910,P	GO:0008035,F	GO:0009986,C	GO:0010595,P	GO:0010867,P	GO:0010886,P	GO:0010899,P	GO:0015914,P	GO:0015920,P	GO:0016020,C	GO:0016021,C	GO:0016032,P	GO:0030169,F	GO:0030301,P	GO:0030666,C	GO:0031528,C	GO:0031663,P	GO:0032497,P	GO:0033344,P	GO:0034185,F	GO:0034186,F	GO:0034375,P	GO:0034383,P	GO:0034384,P	GO:0035461,P	GO:0042060,P	GO:0042632,P	GO:0042803,F	GO:0043231,C	GO:0043534,P
Q9H2I8	GO:0030154,P	GO:0030318,P
Q3LI59	GO:0005829,C	GO:0005882,C	GO:0031424,P
O00212	GO:0000166,F	GO:0003924,F	GO:0005525,F	GO:0005622,C	GO:0005768,C	GO:0005769,C	GO:0005829,C	GO:0005886,C	GO:0006605,P	GO:0007264,P	GO:0007266,P	GO:0010008,C	GO:0016020,C	GO:0019901,F	GO:0030032,P	GO:0030335,P	GO:0045785,P	GO:0048041,P	GO:0051017,P	GO:0051056,P	GO:0051893,P	GO:2000249,P
P03891	GO:0005739,C	GO:0005743,C	GO:0005747,C	GO:0006120,P	GO:0008137,F	GO:0014069,C	GO:0016020,C	GO:0016021,C	GO:0016491,F	GO:0019901,F	GO:0032981,P	GO:0035255,F	GO:0055114,P	GO:0070469,C	GO:0072593,P
P48960	GO:0004871,F	GO:0004888,F	GO:0004930,F	GO:0005509,F	GO:0005515,F	GO:0005576,C	GO:0005615,C	GO:0005886,C	GO:0005887,C	GO:0005925,C	GO:0006928,P	GO:0006954,P	GO:0006955,P	GO:0007155,P	GO:0007165,P	GO:0007166,P	GO:0007186,P	GO:0007267,P	GO:0016020,C	GO:0016021,C	GO:0030667,C	GO:0043312,P	GO:0070062,C
Q86WA6	GO:0005739,C	GO:0005741,C	GO:0006520,P	GO:0006805,P	GO:0009636,P	GO:0016787,F	GO:0047658,F	GO:0070062,C
P02768	GO:0001895,P	GO:0002576,P	GO:0003677,F	GO:0005504,F	GO:0005507,F	GO:0005515,F	GO:0005576,C	GO:0005615,C	GO:0005634,C	GO:0005737,C	GO:0005783,C	GO:0005788,C	GO:0005794,C	GO:0006810,P	GO:0006898,P	GO:0008144,F	GO:0008289,F	GO:0009267,P	GO:0015643,F	GO:0015721,P	GO:0016209,F	GO:0019836,P	GO:0030170,F	GO:0031093,C	GO:0034375,P	GO:0042802,F	GO:0043066,P	GO:0043069,P	GO:0043209,C	GO:0043234,C	GO:0043252,P	GO:0043687,P	GO:0044267,P	GO:0046872,F	GO:0051087,F	GO:0051659,P	GO:0070062,C	GO:0072562,C	GO:0098869,P	GO:0019825,F
P05386	GO:0000184,P	GO:0002181,P	GO:0003735,F	GO:0005515,F	GO:0005622,C	GO:0005829,C	GO:0005840,C	GO:0005925,C	GO:0006364,P	GO:0006412,P	GO:0006413,P	GO:0006414,P	GO:0006614,P	GO:0019083,P	GO:0022625,C	GO:0030295,F	GO:0030529,C	GO:0032147,P	GO:0045860,P	GO:0070062,C
Q9BRK0	GO:0005783,C	GO:0005789,C	GO:0005881,C	GO:0005887,C	GO:0016020,C	GO:0016021,C	GO:0031883,F	GO:0032386,P	GO:0032596,P	GO:0050913,P	GO:0050916,P	GO:0070062,C	GO:0071786,P
P07902	GO:0003824,F	GO:0005515,F	GO:0005794,C	GO:0005829,C	GO:0005975,P	GO:0006012,P	GO:0006258,P	GO:0008108,F	GO:0008270,F	GO:0016740,F	GO:0016779,F	GO:0019388,P	GO:0033499,P	GO:0046872,F
P21815	GO:0001503,P	GO:0001649,P	GO:0003674,F	GO:0005178,F	GO:0005576,C	GO:0005615,C	GO:0007155,P	GO:0016020,C	GO:0030198,P	GO:0030282,P	GO:0031012,C	GO:0031214,P	GO:0031982,C	GO:0045785,P	GO:0071363,P
P02760	GO:0004867,F	GO:0005515,F	GO:0005576,C	GO:0005615,C	GO:0005886,C	GO:0006898,P	GO:0007155,P	GO:0007565,P	GO:0009986,C	GO:0010466,P	GO:0010951,P	GO:0016032,P	GO:0018298,P	GO:0019855,F	GO:0019862,F	GO:0020037,F	GO:0030163,P	GO:0030414,F	GO:0036094,F	GO:0042167,P	GO:0042803,F	GO:0043231,C	GO:0046329,P	GO:0046904,F	GO:0050777,P	GO:0070062,C	GO:0072562,C
P02763	GO:0002576,P	GO:0002682,P	GO:0005515,F	GO:0005576,C	GO:0005615,C	GO:0006810,P	GO:0006953,P	GO:0006954,P	GO:0031093,C	GO:0032715,P	GO:0032720,P	GO:0035580,C	GO:0043312,P	GO:0070062,C	GO:0072562,C	GO:1904724,C
P02765	GO:0001501,P	GO:0001503,P	GO:0002576,P	GO:0004866,F	GO:0004869,F	GO:0005576,C	GO:0005615,C	GO:0005788,C	GO:0005794,C	GO:0006907,P	GO:0006953,P	GO:0010951,P	GO:0019210,F	GO:0030500,P	GO:0030502,P	GO:0031012,C	GO:0031093,C	GO:0034774,C	GO:0042326,P	GO:0043312,P	GO:0043687,P	GO:0044267,P	GO:0046627,P	GO:0050727,P	GO:0050766,P	GO:0070062,C	GO:0070168,P	GO:0072562,C
A0A075B6S6	GO:0002250,P	GO:0002376,P	GO:0002377,P	GO:0003823,F	GO:0004252,F	GO:0005576,C	GO:0005615,C	GO:0005886,C	GO:0006508,P	GO:0006898,P	GO:0006955,P	GO:0006956,P	GO:0006958,P	GO:0016020,C	GO:0030449,P	GO:0038095,P	GO:0038096,P	GO:0050776,P	GO:0050900,P
Q7L266	GO:0004067,F	GO:0005634,C	GO:0005737,C	GO:0005829,C	GO:0006508,P	GO:0006559,P	GO:0008233,F	GO:0008798,F	GO:0016787,F	GO:0033345,P	GO:0003948,F
Q9UQ07	GO:0000166,F	GO:0004672,F	GO:0004674,F	GO:0004693,F	GO:0005524,F	GO:0005634,C	GO:0005737,C	GO:0005929,C	GO:0006468,P	GO:0007165,P	GO:0010468,P	GO:0016301,F	GO:0016310,P	GO:0016740,F	GO:0035556,P	GO:0042995,C	GO:0046872,F	GO:0051726,P	GO:0097546,C
Q9H2G4	GO:0000182,F	GO:0005515,F	GO:0005634,C	GO:0005654,C	GO:0005730,C	GO:0005737,C	GO:0006334,P	GO:0006351,P	GO:0006355,P	GO:0007049,P	GO:0008156,P	GO:0009966,P	GO:0016569,P	GO:0030308,P	GO:0036498,P	GO:0045786,P	GO:0045859,P
Q9UQ05	GO:0000155,F	GO:0000160,P	GO:0005216,F	GO:0005244,F	GO:0005249,F	GO:0005267,F	GO:0005622,C	GO:0005886,C	GO:0006810,P	GO:0006811,P	GO:0006813,P	GO:0008076,C	GO:0016020,C	GO:0016021,C	GO:0023014,P	GO:0034765,P	GO:0042391,P	GO:0055085,P	GO:0071805,P
Q9UJ70	GO:0000166,F	GO:0005515,F	GO:0005524,F	GO:0005829,C	GO:0006044,P	GO:0006048,P	GO:0006051,P	GO:0016301,F	GO:0016310,P	GO:0016740,F	GO:0019262,P	GO:0045127,F	GO:0046835,P	GO:0070062,C
Q9UJ71	GO:0002479,P	GO:0005515,F	GO:0005537,F	GO:0005886,C	GO:0006898,P	GO:0016020,C	GO:0016021,C	GO:0030139,C	GO:0030246,F	GO:0030669,C	GO:0031901,C	GO:0051607,P
Q9UJ72	GO:0005509,F	GO:0005515,F	GO:0005544,F	GO:0005739,C
Q8IWB9	GO:0003674,F	GO:0005783,C	GO:0006665,P	GO:0007165,P	GO:0008289,F	GO:0016020,C	GO:0016021,C
Q15165	GO:0004064,F	GO:0005576,C	GO:0005634,C	GO:0005739,C	GO:0005764,C	GO:0005886,C	GO:0006979,P	GO:0009636,P	GO:0016020,C	GO:0016787,F	GO:0019372,P	GO:0019439,P	GO:0042802,F	GO:0043231,C	GO:0046872,F	GO:0102007,F
Q15166	GO:0004063,F	GO:0004064,F	GO:0005576,C	GO:0005615,C	GO:0009605,P	GO:0009636,P	GO:0010124,P	GO:0016311,P	GO:0016787,F	GO:0018733,F	GO:0019372,P	GO:0019439,P	GO:0032929,P	GO:0042803,F	GO:0043231,C	GO:0046226,P	GO:0046395,P	GO:0046872,F	GO:0047856,F	GO:0070062,C	GO:0102007,F
Q9UJ78	GO:0000981,F	GO:0003677,F	GO:0005515,F	GO:0005634,C	GO:0005654,C	GO:0005737,C	GO:0006351,P	GO:0006355,P	GO:0006357,P	GO:0007010,P	GO:0007275,P	GO:0008270,F	GO:0022604,P	GO:0046872,F
A3KN83	GO:0003674,F	GO:0005575,C	GO:0006355,P	GO:0008150,P
Q9H061	GO:0003674,F	GO:0005739,C	GO:0005743,C	GO:0016020,C	GO:0016021,C	GO:0021554,P
O15254	GO:0003995,F	GO:0003997,F	GO:0005102,F	GO:0005739,C	GO:0005777,C	GO:0005782,C	GO:0006629,P	GO:0006631,P	GO:0006635,P	GO:0008152,P	GO:0016020,C	GO:0016402,F	GO:0016491,F	GO:0016627,F	GO:0033539,P	GO:0033540,P	GO:0050660,F	GO:0055114,P	GO:0071949,F
O15255	GO:0005575,C	GO:0005886,C	GO:0008150,P	GO:0016020,C
Q9BZL1	GO:0000398,P	GO:0003674,F	GO:0005515,F	GO:0005634,C	GO:0005737,C	GO:0006464,P	GO:0008150,P	GO:0031386,F	GO:1903955,P
Q86WA8	GO:0000166,F	GO:0002020,F	GO:0004176,F	GO:0004252,F	GO:0005102,F	GO:0005515,F	GO:0005524,F	GO:0005634,C	GO:0005737,C	GO:0005777,C	GO:0005782,C	GO:0006508,P	GO:0006515,P	GO:0006625,P	GO:0007031,P	GO:0008233,F	GO:0008236,F	GO:0014070,P	GO:0016020,C	GO:0016485,P	GO:0016787,F	GO:0019899,F	GO:0030163,P	GO:0031998,P
P60153	GO:0003676,F	GO:0004519,F	GO:0005576,C	GO:0060474,P	GO:0090305,P	GO:0004540,F
Q6ZTI6	GO:0005515,F	GO:0005737,C	GO:0005856,C	GO:0031005,F	GO:0032432,C	GO:0048705,P	GO:0061181,P	GO:0061182,P	GO:0061572,P	GO:1900158,P
Q8N1G0	GO:0003676,F	GO:0003677,F	GO:0005515,F	GO:0005634,C	GO:0005654,C	GO:0005737,C	GO:0005829,C	GO:0006351,P	GO:0006355,P	GO:0046872,F
O15258	GO:0000139,C	GO:0003674,F	GO:0005793,C	GO:0005794,C	GO:0005886,C	GO:0006890,P	GO:0007528,P	GO:0009986,C	GO:0016020,C	GO:0016021,C	GO:0030173,C	GO:0033130,F	GO:0071340,P	GO:0090004,P
O15259	GO:0005198,F	GO:0005515,F	GO:0005737,C	GO:0005829,C	GO:0005856,C	GO:0005911,C	GO:0005912,C	GO:0005923,C	GO:0005929,C	GO:0007165,P	GO:0007283,P	GO:0007588,P	GO:0007632,P	GO:0016020,C	GO:0016337,P	GO:0030030,P	GO:0030036,P	GO:0030054,C	GO:0030154,P	GO:0031514,C	GO:0032391,C	GO:0042995,C	GO:0048515,P	GO:0060041,P	GO:0097711,P	GO:1903348,P
P51504	GO:0003676,F	GO:0003677,F	GO:0005634,C	GO:0006351,P	GO:0006355,P	GO:0046872,F
P41180	GO:0001503,P	GO:0004435,F	GO:0004871,F	GO:0004930,F	GO:0005509,F	GO:0005513,P	GO:0005515,F	GO:0005886,C	GO:0005887,C	GO:0006874,P	GO:0007165,P	GO:0007186,P	GO:0007635,P	GO:0009653,P	GO:0016020,C	GO:0016021,C	GO:0016597,F	GO:0042803,F	GO:0046872,F	GO:0070509,P
Q86XA0	GO:0005515,F	GO:0005634,C	GO:0005737,C	GO:0008134,F	GO:0008168,F	GO:0016020,C	GO:0016021,C	GO:0016740,F	GO:0031072,F	GO:0032259,P	GO:0043234,C	GO:0045944,P	GO:0050890,P
P29401	GO:0003824,F	GO:0004802,F	GO:0005515,F	GO:0005654,C	GO:0005777,C	GO:0005829,C	GO:0005999,P	GO:0006098,P	GO:0008152,P	GO:0009052,P	GO:0016604,C	GO:0016607,C	GO:0016740,F	GO:0031982,C	GO:0040008,P	GO:0042803,F	GO:0043209,C	GO:0046166,P	GO:0046872,F	GO:0048037,F	GO:0070062,C
P29400	GO:0005201,F	GO:0005576,C	GO:0005578,C	GO:0005581,C	GO:0005587,C	GO:0005604,C	GO:0005605,C	GO:0005788,C	GO:0007528,P	GO:0030198,P	GO:0030574,P	GO:0031594,C	GO:0038063,P
Q5VWT5	GO:0001772,C	GO:0005515,F	GO:0016020,C	GO:0033627,P	GO:0045121,C	GO:0050852,P
Q9H0S4	GO:0000166,F	GO:0003676,F	GO:0003723,F	GO:0004004,F	GO:0004386,F	GO:0005515,F	GO:0005524,F	GO:0005634,C	GO:0005654,C	GO:0005730,C	GO:0005737,C	GO:0006364,P	GO:0006397,P	GO:0006915,P	GO:0008380,P	GO:0008625,P	GO:0010501,P	GO:0016020,C	GO:0016787,F
Q9P2J5	GO:0000166,F	GO:0002161,F	GO:0004812,F	GO:0004823,F	GO:0004832,F	GO:0005096,F	GO:0005515,F	GO:0005524,F	GO:0005737,C	GO:0005764,C	GO:0005783,C	GO:0005829,C	GO:0006412,P	GO:0006418,P	GO:0006429,P	GO:0006438,P	GO:0006450,P	GO:0006622,P	GO:0008361,P	GO:0010507,P	GO:0012505,C	GO:0016604,C	GO:0016874,F	GO:0017101,C	GO:0034198,P	GO:0043547,P	GO:0071230,P	GO:0071233,P	GO:1904263,P	GO:1990253,P
Q96DX7	GO:0005515,F	GO:0005622,C	GO:0008270,F	GO:0010468,P	GO:0046872,F
P07900	GO:0000086,P	GO:0000166,F	GO:0003723,F	GO:0004713,F	GO:0005515,F	GO:0005524,F	GO:0005576,C	GO:0005622,C	GO:0005634,C	GO:0005654,C	GO:0005737,C	GO:0005829,C	GO:0005886,C	GO:0006457,P	GO:0006839,P	GO:0006898,P	GO:0006950,P	GO:0006986,P	GO:0007004,P	GO:0007165,P	GO:0009408,P	GO:0009409,P	GO:0016020,C	GO:0016887,F	GO:0018108,P	GO:0023026,F	GO:0030235,F	GO:0030911,F	GO:0031396,P	GO:0032587,C	GO:0034774,C	GO:0038096,P	GO:0038128,P	GO:0042026,P	GO:0042470,C	GO:0042802,F	GO:0042803,F	GO:0042826,F	GO:0043202,C	GO:0043209,C	GO:0043234,C	GO:0043254,P	GO:0043312,P	GO:0043335,P	GO:0045040,P	GO:0045429,P	GO:0046677,P	GO:0048010,P	GO:0050821,P
P39023	GO:0000027,P	GO:0000184,P	GO:0003723,F	GO:0003735,F	GO:0005515,F	GO:0005622,C	GO:0005634,C	GO:0005730,C	GO:0005737,C	GO:0005829,C	GO:0005840,C	GO:0005925,C	GO:0006364,P	GO:0006412,P	GO:0006413,P	GO:0006614,P	GO:0008097,F	GO:0019083,P	GO:0022625,C	GO:0030529,C	GO:0043234,C	GO:0070062,C	GO:0071353,P
P29122	GO:0004175,F	GO:0004252,F	GO:0005576,C	GO:0005615,C	GO:0005783,C	GO:0005796,C	GO:0005886,C	GO:0006508,P	GO:0007354,P	GO:0007368,P	GO:0008201,F	GO:0008233,F	GO:0008236,F	GO:0009100,P	GO:0009986,C	GO:0012505,C	GO:0016020,C	GO:0016485,P	GO:0016486,P	GO:0016787,F	GO:0030510,P	GO:0031012,C	GO:0032455,P	GO:0032902,P	GO:0032940,P	GO:0048406,F	GO:0051004,P	GO:0070268,P
H0YL14	GO:0005515,F	GO:0005634,C	GO:0005654,C	GO:0005737,C	GO:0007049,P	GO:0008284,P	GO:0016020,C	GO:0016021,C	GO:0016032,P	GO:0048524,P
Q7RTW8	GO:0005576,C	GO:0005578,C	GO:0005886,C	GO:0006501,P	GO:0007160,P	GO:0007605,P	GO:0009986,C	GO:0016020,C	GO:0016324,C	GO:0019226,P	GO:0031225,C
Q9H9Z2	GO:0000932,C	GO:0002151,F	GO:0003676,F	GO:0003677,F	GO:0003723,F	GO:0003729,F	GO:0005515,F	GO:0005634,C	GO:0005730,C	GO:0005737,C	GO:0005783,C	GO:0005791,C	GO:0005829,C	GO:0006355,P	GO:0007281,P	GO:0008270,F	GO:0010494,C	GO:0010586,P	GO:0010587,P	GO:0017148,P	GO:0019827,P	GO:0031047,P	GO:0031054,P	GO:0031123,P	GO:0031369,F	GO:0032008,P	GO:0035019,P	GO:0035198,F	GO:0045666,P	GO:0045686,P	GO:0045727,P	GO:0046872,F	GO:0048863,P	GO:0051897,P	GO:0060964,P	GO:0071333,P	GO:1901724,P	GO:1903800,P	GO:1990825,F
Q01118	GO:0001518,C	GO:0005216,F	GO:0005244,F	GO:0005248,F	GO:0005272,F	GO:0005886,C	GO:0006810,P	GO:0006811,P	GO:0006814,P	GO:0006936,P	GO:0016020,C	GO:0016021,C	GO:0019228,P	GO:0034220,P	GO:0034765,P	GO:0035725,P	GO:0055078,P	GO:0055085,P	GO:0060078,P	GO:0086010,P	GO:0097386,C
P21731	GO:0001669,C	GO:0004871,F	GO:0004930,F	GO:0004960,F	GO:0004961,F	GO:0005085,F	GO:0005515,F	GO:0005886,C	GO:0005887,C	GO:0007165,P	GO:0007186,P	GO:0007204,P	GO:0007584,P	GO:0016020,C	GO:0016021,C	GO:0016607,C	GO:0030194,P	GO:0033574,P	GO:0038193,P	GO:0042493,P	GO:0043547,P	GO:0045471,P	GO:0045766,P	GO:0045777,P	GO:0045907,P	GO:0071222,P
Q96CS2	GO:0000086,P	GO:0000922,C	GO:0003674,F	GO:0005515,F	GO:0005737,C	GO:0005813,C	GO:0005815,C	GO:0005819,C	GO:0005829,C	GO:0005856,C	GO:0005874,C	GO:0007049,P	GO:0007098,P	GO:0051225,P	GO:0051301,P	GO:0070652,C	GO:0097711,P
Q96CS3	GO:0005515,F	GO:0005576,C	GO:0005737,C	GO:0005783,C	GO:0005811,C	GO:0006986,P	GO:0030433,P	GO:0030970,P	GO:0031625,F	GO:0034098,C	GO:0034389,P	GO:0035473,F	GO:0035578,C	GO:0043086,P	GO:0043130,F	GO:0043312,P	GO:0055102,F
Q9P219	GO:0001932,P	GO:0005737,C	GO:0005813,C	GO:0008017,F	GO:0016055,P	GO:0030165,F	GO:0030705,P	GO:0031098,P	GO:0031122,P	GO:0031648,P	GO:0043621,F	GO:0051260,P	GO:0051959,F
Q9P218	GO:0005515,F	GO:0005576,C	GO:0005581,C	GO:0005615,C	GO:0005788,C	GO:0031012,C
Q5W111	GO:0005515,F
Q9H841	GO:0015095,F	GO:0015693,P	GO:0016020,C	GO:0016021,C	GO:1903830,P
Q9P215	GO:0003676,F	GO:0003677,F	GO:0005515,F	GO:0005622,C	GO:0005634,C	GO:0006355,P	GO:0007275,P
P62807	GO:0000786,C	GO:0002227,P	GO:0003677,F	GO:0005515,F	GO:0005615,C	GO:0005634,C	GO:0005654,C	GO:0005694,C	GO:0005829,C	GO:0006334,P	GO:0016567,P	GO:0019731,P	GO:0042742,P	GO:0046982,F	GO:0050830,P	GO:0061844,P	GO:0070062,C
Q9UK11	GO:0003676,F	GO:0003677,F	GO:0005515,F	GO:0005622,C	GO:0005634,C	GO:0006351,P	GO:0006355,P	GO:0008150,P	GO:0046872,F
P62805	GO:0000183,P	GO:0000228,C	GO:0000784,C	GO:0000786,C	GO:0000788,C	GO:0003677,F	GO:0003723,F	GO:0005515,F	GO:0005576,C	GO:0005634,C	GO:0005654,C	GO:0005694,C	GO:0006303,P	GO:0006334,P	GO:0006335,P	GO:0006336,P	GO:0006352,P	GO:0016020,C	GO:0016233,P	GO:0019904,F	GO:0031012,C	GO:0032200,P	GO:0034080,P	GO:0042393,F	GO:0043234,C	GO:0044267,P	GO:0045653,P	GO:0045814,P	GO:0045815,P	GO:0046982,F	GO:0051290,P	GO:0060964,P	GO:0070062,C	GO:1904837,P
Q9UK17	GO:0005216,F	GO:0005244,F	GO:0005249,F	GO:0005250,F	GO:0005267,F	GO:0005515,F	GO:0005886,C	GO:0006810,P	GO:0006811,P	GO:0006813,P	GO:0008076,C	GO:0016020,C	GO:0016021,C	GO:0030425,C	GO:0034765,P	GO:0042383,C	GO:0042995,C	GO:0044325,F	GO:0046872,F	GO:0051260,P	GO:0055085,P	GO:0061337,P	GO:0071435,P	GO:0071805,P	GO:0086009,P	GO:0086013,P	GO:0086091,P	GO:0097623,P	GO:0098915,P	GO:0099625,P	GO:0086008,F	GO:1902282,F
Q8IY92	GO:0000706,P	GO:0000712,P	GO:0000724,P	GO:0000781,C	GO:0004520,F	GO:0005515,F	GO:0005634,C	GO:0005654,C	GO:0005829,C	GO:0006260,P	GO:0006281,P	GO:0006289,P	GO:0006310,P	GO:0006974,P	GO:0008047,F	GO:0010792,P	GO:0017108,F	GO:0030054,C	GO:0033557,C	GO:0036297,P	GO:0043085,P	GO:0061820,P	GO:0072429,P	GO:0090656,P	GO:1904357,P	GO:1904431,P	GO:0000784,C	GO:0000790,C	GO:0048476,C	GO:0070522,C	GO:0008821,F	GO:0048257,F
P07099	GO:0003824,F	GO:0004301,F	GO:0005783,C	GO:0005789,C	GO:0006725,P	GO:0006805,P	GO:0009636,P	GO:0014070,P	GO:0016020,C	GO:0016021,C	GO:0016787,F	GO:0019439,P	GO:0031090,C	GO:0033961,F	GO:0043231,C
Q92833	GO:0000122,P	GO:0000977,F	GO:0001227,F	GO:0001889,P	GO:0003677,F	GO:0003682,F	GO:0005634,C	GO:0005654,C	GO:0005739,C	GO:0006351,P	GO:0006355,P	GO:0007275,P	GO:0007417,P	GO:0008134,F	GO:0008285,P	GO:0010614,P	GO:0016569,P	GO:0030154,P	GO:0031061,P	GO:0035097,C	GO:0035098,C	GO:0042127,P	GO:0045814,P	GO:0045892,P	GO:0048536,P	GO:0048538,P	GO:0048863,P	GO:0051574,P	GO:0032452,F
Q92832	GO:0005509,F	GO:0005515,F	GO:0005576,C	GO:0005634,C	GO:0005635,C	GO:0005737,C	GO:0007399,P	GO:0010468,P	GO:0030154,P	GO:0030501,P	GO:0033689,P	GO:0045669,P	GO:0048471,C	GO:1903363,P
Q92831	GO:0000123,C	GO:0000125,C	GO:0000776,C	GO:0000977,F	GO:0003682,F	GO:0003712,F	GO:0003713,F	GO:0004402,F	GO:0004468,F	GO:0004861,F	GO:0005515,F	GO:0005634,C	GO:0005654,C	GO:0005671,C	GO:0006338,P	GO:0006351,P	GO:0006355,P	GO:0006367,P	GO:0006473,P	GO:0007049,P	GO:0007050,P	GO:0007219,P	GO:0008080,F	GO:0008134,F	GO:0008285,P	GO:0010835,P	GO:0016032,P	GO:0016407,F	GO:0016573,P	GO:0016579,P	GO:0016740,F	GO:0016746,F	GO:0018076,P	GO:0018393,P	GO:0018394,P	GO:0019901,F	GO:0031672,C	GO:0031674,C	GO:0032403,F	GO:0032869,P	GO:0035948,P	GO:0042641,C	GO:0042826,F	GO:0043966,P	GO:0043970,P	GO:0045736,P	GO:0045815,P	GO:0045893,P	GO:0045944,P
Q92830	GO:0000123,C	GO:0000790,C	GO:0001701,P	GO:0001756,P	GO:0001843,P	GO:0003682,F	GO:0003713,F	GO:0004402,F	GO:0005515,F	GO:0005615,C	GO:0005634,C	GO:0005654,C	GO:0005671,C	GO:0006338,P	GO:0006351,P	GO:0006355,P	GO:0006357,P	GO:0006366,P	GO:0007399,P	GO:0008080,F	GO:0008134,F	GO:0008283,P	GO:0010484,F	GO:0014070,P	GO:0016032,P	GO:0016407,F	GO:0016573,P	GO:0016578,P	GO:0016579,P	GO:0016740,F	GO:0016746,F	GO:0019903,F	GO:0021537,P	GO:0022037,P	GO:0030901,P	GO:0030914,C	GO:0031346,P	GO:0031647,P	GO:0031667,P	GO:0033276,C	GO:0035066,P	GO:0035264,P	GO:0035948,P	GO:0036459,F	GO:0042826,F	GO:0043966,P	GO:0043983,P	GO:0043997,F	GO:0044154,P
Q92837	GO:0005515,F	GO:0005737,C	GO:0005829,C	GO:0016055,P	GO:0043231,C	GO:1904886,P
Q9H3M9	GO:0001012,F	GO:0004407,F	GO:0004843,F	GO:0005634,C	GO:0005737,C	GO:0005759,C	GO:0005829,C	GO:0006351,P	GO:0006355,P	GO:0006508,P	GO:0006511,P	GO:0006515,P	GO:0008233,F	GO:0008234,F	GO:0010810,P	GO:0016579,P	GO:0016787,F	GO:0031625,F	GO:0031966,C	GO:0034605,P	GO:0035520,P	GO:0035640,P	GO:0036459,F	GO:0042405,C	GO:0043161,P	GO:0070932,P	GO:0071218,P
P21452	GO:0004871,F	GO:0004930,F	GO:0004995,F	GO:0005515,F	GO:0005886,C	GO:0005887,C	GO:0006936,P	GO:0007165,P	GO:0007186,P	GO:0007217,P	GO:0007268,P	GO:0007588,P	GO:0014057,P	GO:0014827,P	GO:0016020,C	GO:0016021,C	GO:0016497,F	GO:0033685,P	GO:0035106,P	GO:0043117,P	GO:0043270,P	GO:0045987,P	GO:0051602,P	GO:0070459,P	GO:0070472,P	GO:0070474,P
Q4G0I0	GO:0016020,C	GO:0016021,C
Q969K7	GO:0003674,F	GO:0005575,C	GO:0008150,P	GO:0016020,C	GO:0016021,C
Q969K4	GO:0003746,F	GO:0005515,F	GO:0005730,C	GO:0005737,C	GO:0005829,C	GO:0005886,C	GO:0006412,P	GO:0006414,P	GO:0019005,C	GO:0030162,P	GO:0031625,F	GO:0042787,P	GO:0043161,P
Q92838	GO:0001942,P	GO:0005102,F	GO:0005123,F	GO:0005164,F	GO:0005515,F	GO:0005576,C	GO:0005581,C	GO:0005789,C	GO:0005856,C	GO:0005886,C	GO:0005887,C	GO:0006955,P	GO:0007160,P	GO:0007275,P	GO:0010467,P	GO:0010628,P	GO:0016020,C	GO:0016021,C	GO:0019221,P	GO:0030154,P	GO:0033209,P	GO:0038177,F	GO:0042346,P	GO:0042475,P	GO:0043123,P	GO:0043473,P	GO:0043588,P	GO:0045177,C	GO:0051092,P	GO:0060662,P	GO:0060789,P	GO:0061153,P	GO:0090263,P	GO:1901222,P
Q9H3M0	GO:0005216,F	GO:0005244,F	GO:0005249,F	GO:0005267,F	GO:0005886,C	GO:0006810,P	GO:0006811,P	GO:0006813,P	GO:0008076,C	GO:0016020,C	GO:0016021,C	GO:0034765,P	GO:0051260,P	GO:0055085,P	GO:0071805,P
P51878	GO:0004197,F	GO:0006508,P	GO:0006915,P	GO:0008233,F	GO:0008234,F	GO:0016787,F	GO:0021762,P	GO:0035234,P	GO:0042981,P	GO:0043005,C	GO:0043025,C	GO:0043234,C	GO:0050718,P	GO:0050727,P	GO:0070269,P	GO:0071260,P	GO:0072558,C	GO:0097110,F	GO:0097153,F	GO:0072557,C	GO:0072559,C	GO:0097169,C	GO:0097194,P	GO:0097200,F
O60603	GO:0001530,F	GO:0001666,P	GO:0001774,P	GO:0001775,P	GO:0001875,F	GO:0002224,P	GO:0002237,P	GO:0002374,P	GO:0002376,P	GO:0002755,P	GO:0004872,F	GO:0005515,F	GO:0005737,C	GO:0005794,C	GO:0005886,C	GO:0005887,C	GO:0006691,P	GO:0006915,P	GO:0006954,P	GO:0006955,P	GO:0007165,P	GO:0007252,P	GO:0007612,P	GO:0008285,P	GO:0008329,F	GO:0009636,P	GO:0009986,C	GO:0010628,P	GO:0014005,P	GO:0016020,C	GO:0016021,C	GO:0030177,P	GO:0030667,C	GO:0030670,C	GO:0031226,C	GO:0031410,C	GO:0031663,P	GO:0032289,P	GO:0032493,P	GO:0032496,P	GO:0032570,P	GO:0032613,P	GO:0032640,P	GO:0032722,P	GO:0032728,P	GO:0032733,P	GO:0032735,P	GO:0032741,P	GO:0032755,P
Q08462	GO:0000166,F	GO:0000287,F	GO:0003091,P	GO:0004016,F	GO:0004383,F	GO:0005524,F	GO:0005622,C	GO:0005737,C	GO:0005886,C	GO:0005887,C	GO:0006171,P	GO:0006182,P	GO:0007165,P	GO:0007188,P	GO:0007189,P	GO:0007190,P	GO:0007193,P	GO:0008074,C	GO:0008179,F	GO:0009190,P	GO:0016020,C	GO:0016021,C	GO:0016829,F	GO:0016849,F	GO:0019933,P	GO:0030145,F	GO:0030425,C	GO:0034199,P	GO:0035556,P	GO:0045121,C	GO:0046872,F	GO:0046982,F	GO:0071377,P	GO:1904322,P
Q9Y6E2	GO:0005515,F	GO:0005737,C	GO:0007275,P	GO:0007399,P	GO:0016020,C	GO:0030154,P	GO:0045296,F
Q8TAL5	GO:0005515,F
Q8TAL6	GO:0005576,C	GO:0005783,C	GO:0005794,C
Q9BZG2	GO:0003993,F	GO:0016020,C	GO:0016021,C	GO:0016311,P	GO:0016787,F	GO:0042476,P
Q8WWQ0	GO:0001932,P	GO:0005158,F	GO:0005515,F	GO:0005634,C	GO:0007010,P	GO:0008284,P	GO:0008286,P	GO:0008360,P	GO:0022604,P	GO:0043066,P	GO:0043568,P	GO:0045840,P	GO:0045893,P	GO:0045944,P	GO:0070062,C	GO:0070577,F	GO:2001237,P
O43933	GO:0000166,F	GO:0005515,F	GO:0005524,F	GO:0005737,C	GO:0005777,C	GO:0005778,C	GO:0005829,C	GO:0006625,P	GO:0006810,P	GO:0007031,P	GO:0008022,F	GO:0015031,P	GO:0016020,C	GO:0016558,P	GO:0032403,F	GO:0042623,F	GO:0060152,P	GO:0070062,C
O43930	GO:0000166,F	GO:0004672,F	GO:0004674,F	GO:0005524,F	GO:0006468,P	GO:0016301,F	GO:0016310,P	GO:0016740,F
Q9NZL9	GO:0005515,F	GO:0005622,C	GO:0005634,C	GO:0005739,C	GO:0005829,C	GO:0006556,P	GO:0006730,P	GO:0019899,F	GO:0032259,P	GO:0048269,C	GO:0048270,F	GO:0050790,P	GO:0070062,C
Q9BZG9	GO:0005576,C	GO:0005886,C	GO:0007271,P	GO:0008200,F	GO:0016020,C	GO:0030425,C	GO:0030550,F	GO:0031225,C	GO:0042995,C	GO:0065009,P	GO:0070062,C	GO:2000272,P
Q9BZG8	GO:0005515,F	GO:0005634,C	GO:0005654,C	GO:0005737,C	GO:0005829,C	GO:0008283,P	GO:0016740,F	GO:0017183,P	GO:0030054,C
Q9Y597	GO:0051260,P
Q9BVC6	GO:0003674,F	GO:0005244,F	GO:0005634,C	GO:0005640,C	GO:0005783,C	GO:0005789,C	GO:0006810,P	GO:0006811,P	GO:0016020,C	GO:0016021,C	GO:0016529,C	GO:0033017,C	GO:0034765,P	GO:0042771,P	GO:0060548,P	GO:0070062,C	GO:0071480,P
Q8NBD8	GO:0016020,C	GO:0016021,C
Q9Y592	GO:0003674,F	GO:0005515,F	GO:0005737,C	GO:0005794,C	GO:0005814,C	GO:0005829,C	GO:0005856,C	GO:0030030,P	GO:0048278,P	GO:0060271,P	GO:0071539,P	GO:0097539,C	GO:0097711,P
P01236	GO:0005148,F	GO:0005179,F	GO:0005515,F	GO:0005576,C	GO:0007166,P	GO:0007565,P	GO:0007595,P	GO:0008283,P	GO:0031904,C	GO:0040014,P	GO:0044267,P	GO:0046427,P	GO:0060397,P
Q92598	GO:0000166,F	GO:0000774,F	GO:0005515,F	GO:0005524,F	GO:0005576,C	GO:0005634,C	GO:0005654,C	GO:0005737,C	GO:0005829,C	GO:0005874,C	GO:0006898,P	GO:0006986,P	GO:0043014,F	GO:0043234,C	GO:0045345,P	GO:0045944,P	GO:0051085,P	GO:0051135,P	GO:0061098,P	GO:0070062,C	GO:0071682,C	GO:1900034,P	GO:1903748,P	GO:1903751,P	GO:1903753,P	GO:2001234,P
P19099	GO:0002017,P	GO:0003091,P	GO:0004497,F	GO:0004507,F	GO:0005506,F	GO:0005739,C	GO:0005743,C	GO:0006629,P	GO:0006694,P	GO:0006700,P	GO:0006705,P	GO:0008202,P	GO:0008395,F	GO:0016020,C	GO:0016125,P	GO:0016491,F	GO:0016705,F	GO:0020037,F	GO:0031966,C	GO:0032342,P	GO:0032870,P	GO:0034651,P	GO:0035865,P	GO:0046872,F	GO:0047783,F	GO:0055075,P	GO:0055078,P	GO:0055114,P
Q8N865	GO:0005515,F	GO:0005737,C	GO:0005813,C	GO:0005815,C	GO:0005856,C
Q09160	GO:0000139,C	GO:0002376,P	GO:0002474,P	GO:0002479,P	GO:0002480,P	GO:0005783,C	GO:0005794,C	GO:0005886,C	GO:0005887,C	GO:0006955,P	GO:0009986,C	GO:0012507,C	GO:0016020,C	GO:0016021,C	GO:0016032,P	GO:0019882,P	GO:0030670,C	GO:0030881,F	GO:0031901,C	GO:0042605,F	GO:0042612,C	GO:0050776,P	GO:0055038,C	GO:0060333,P	GO:0060337,P	GO:0071556,C
P50225	GO:0004062,F	GO:0005515,F	GO:0005737,C	GO:0005829,C	GO:0006068,P	GO:0006584,P	GO:0006629,P	GO:0006805,P	GO:0008146,F	GO:0008202,P	GO:0008210,P	GO:0009308,P	GO:0009812,P	GO:0016740,F	GO:0047894,F	GO:0050294,F	GO:0050427,P	GO:0051923,P
A6NCC3	GO:0005515,F	GO:0005794,C
Q05952	GO:0000786,C	GO:0000788,C	GO:0001673,C	GO:0003677,F	GO:0005634,C	GO:0005694,C	GO:0007275,P	GO:0007283,P	GO:0007340,P	GO:0007341,P	GO:0008270,F	GO:0010954,P	GO:0030154,P	GO:0035093,P	GO:0046872,F
Q6NX49	GO:0003676,F	GO:0003677,F	GO:0003700,F	GO:0005515,F	GO:0005622,C	GO:0005634,C	GO:0006351,P	GO:0006355,P	GO:0046872,F
Q9H7D7	GO:0005515,F	GO:0005654,C	GO:0005737,C	GO:0005829,C
Q9UKZ9	GO:0005518,F	GO:0005576,C	GO:0008201,F	GO:0010952,P	GO:0016504,F	GO:0070062,C
P09001	GO:0003723,F	GO:0003735,F	GO:0005622,C	GO:0005739,C	GO:0005743,C	GO:0005762,C	GO:0005840,C	GO:0006412,P	GO:0030529,C	GO:0070125,P	GO:0070126,P
P53708	GO:0001656,P	GO:0001822,P	GO:0005783,C	GO:0005886,C	GO:0005925,C	GO:0007155,P	GO:0007160,P	GO:0007229,P	GO:0007275,P	GO:0007399,P	GO:0007420,P	GO:0007613,P	GO:0008305,C	GO:0009986,C	GO:0014069,C	GO:0016020,C	GO:0016021,C	GO:0016337,P	GO:0030030,P	GO:0030154,P	GO:0030198,P	GO:0030511,P	GO:0032591,C	GO:0034446,P	GO:0034678,C	GO:0042472,P	GO:0043204,C	GO:0045177,C	GO:0045184,P	GO:0046872,F	GO:0048333,P	GO:0048745,P	GO:2000721,P
P04035	GO:0004420,F	GO:0005515,F	GO:0005778,C	GO:0005783,C	GO:0005789,C	GO:0006629,P	GO:0006694,P	GO:0006695,P	GO:0006743,P	GO:0007568,P	GO:0007584,P	GO:0008202,P	GO:0008203,P	GO:0008284,P	GO:0008299,P	GO:0008542,P	GO:0010664,P	GO:0010666,P	GO:0015936,P	GO:0016020,C	GO:0016021,C	GO:0016126,P	GO:0016491,F	GO:0016616,F	GO:0019216,P	GO:0032874,P	GO:0042282,F	GO:0042803,F	GO:0043066,P	GO:0043231,C	GO:0043407,P	GO:0045445,P	GO:0045471,P	GO:0045540,P	GO:0048643,P	GO:0048661,P	GO:0050661,F	GO:0050662,F	GO:0051262,P	GO:0051721,F	GO:0055114,P	GO:0061045,P	GO:0061179,P	GO:0070374,P	GO:0070402,F	GO:0097756,P
P60520	GO:0000045,P	GO:0000139,C	GO:0000149,F	GO:0000421,C	GO:0000422,P	GO:0005515,F	GO:0005622,C	GO:0005737,C	GO:0005776,C	GO:0005794,C	GO:0005829,C	GO:0006810,P	GO:0006891,P	GO:0006914,P	GO:0006995,P	GO:0008017,F	GO:0015031,P	GO:0016236,P	GO:0031410,C	GO:0031625,F	GO:0032781,P	GO:0048487,F	GO:0050811,F	GO:0051117,F	GO:0061024,P	GO:0097352,P	GO:1901799,P
Q9UKZ1	GO:0000289,P	GO:0003674,F	GO:0005515,F	GO:0005634,C	GO:0005737,C	GO:0005829,C	GO:0006351,P	GO:0006355,P	GO:0006417,P	GO:0006977,P	GO:0008283,P	GO:0030014,C	GO:0031047,P
P53701	GO:0004408,F	GO:0005739,C	GO:0005743,C	GO:0009887,P	GO:0016020,C	GO:0016829,F	GO:0018063,P	GO:0046872,F	GO:0055114,P
Q6P2H8	GO:0005634,C	GO:0016020,C	GO:0016021,C
Q9UKZ4	GO:0000902,P	GO:0005576,C	GO:0005634,C	GO:0005737,C	GO:0005783,C	GO:0005794,C	GO:0005856,C	GO:0005886,C	GO:0005887,C	GO:0006351,P	GO:0006355,P	GO:0006359,P	GO:0006955,P	GO:0007157,P	GO:0007165,P	GO:0007218,P	GO:0007399,P	GO:0008201,F	GO:0008285,P	GO:0016020,C	GO:0016021,C	GO:0016363,C	GO:0016607,C	GO:0030838,P	GO:0033138,P	GO:0042803,F	GO:0043005,C	GO:0043406,P	GO:0046982,F	GO:0048471,C	GO:0048666,P	GO:0050839,F	GO:0051491,P	GO:0090316,P
Q8N4P2	GO:0005515,F	GO:0005929,C	GO:0030030,P	GO:0030992,C	GO:0035735,P	GO:0042073,P	GO:0042995,C	GO:0060271,P	GO:0097542,C
Q8NFQ6	GO:0001530,F	GO:0005543,F	GO:0005576,C	GO:0005615,C	GO:0008289,F
Q8NFQ5	GO:0005576,C	GO:0008289,F
Q9H967	GO:0003677,F	GO:0005634,C	GO:0006974,P	GO:2000001,P
O60635	GO:0005515,F	GO:0005654,C	GO:0005737,C	GO:0005764,C	GO:0005765,C	GO:0005886,C	GO:0005887,C	GO:0007166,P	GO:0008283,P	GO:0016020,C	GO:0016021,C	GO:0016477,P	GO:0030054,C	GO:0031982,C	GO:0043231,C	GO:0045807,P	GO:0048471,C	GO:0050821,P	GO:0070062,C
Q14563	GO:0001764,P	GO:0002027,P	GO:0005576,C	GO:0005615,C	GO:0006915,P	GO:0007275,P	GO:0007399,P	GO:0007411,P	GO:0007413,P	GO:0008045,P	GO:0010633,P	GO:0010977,P	GO:0021612,P	GO:0021637,P	GO:0021675,P	GO:0021772,P	GO:0021785,P	GO:0021828,P	GO:0030154,P	GO:0030215,F	GO:0030424,C	GO:0030425,C	GO:0030517,P	GO:0036486,P	GO:0038191,F	GO:0045499,F	GO:0048485,P	GO:0048813,P	GO:0048841,P	GO:0048843,P	GO:0048846,P	GO:0048880,P	GO:0050919,P	GO:0060385,P	GO:0060666,P	GO:0061549,P	GO:0061551,P	GO:0071526,P	GO:0097490,P	GO:0097491,P	GO:1901166,P	GO:1902285,P	GO:1902287,P	GO:1903045,P	GO:1903375,P	GO:2000020,P	GO:2001224,P
Q14562	GO:0000166,F	GO:0000398,P	GO:0003676,F	GO:0003723,F	GO:0004004,F	GO:0004386,F	GO:0005515,F	GO:0005524,F	GO:0005634,C	GO:0005654,C	GO:0005681,C	GO:0005737,C	GO:0006396,P	GO:0006397,P	GO:0008380,P	GO:0016604,C	GO:0016787,F	GO:0042802,F	GO:0071013,C
Q8WYB5	GO:0000786,C	GO:0003677,F	GO:0004402,F	GO:0005515,F	GO:0005634,C	GO:0005654,C	GO:0006334,P	GO:0006351,P	GO:0006355,P	GO:0008134,F	GO:0016407,F	GO:0016569,P	GO:0016573,P	GO:0016740,F	GO:0016746,F	GO:0016747,F	GO:0032403,F	GO:0043966,P	GO:0045892,P	GO:0045893,P	GO:0045944,P	GO:0046872,F	GO:0070776,C
Q86TG1	GO:0005515,F	GO:0005764,C	GO:0005886,C	GO:0005887,C	GO:0009056,P	GO:0016020,C	GO:0016021,C	GO:0046854,P	GO:0090002,P
Q86TG7	GO:0003676,F	GO:0003677,F	GO:0003723,F	GO:0005515,F	GO:0005634,C	GO:0005737,C	GO:0005829,C	GO:0006915,P	GO:0008270,F	GO:0030154,P	GO:0030512,P	GO:0046872,F
Q14565	GO:0000150,F	GO:0000166,F	GO:0000400,F	GO:0000730,P	GO:0000781,C	GO:0000794,C	GO:0001541,P	GO:0001556,P	GO:0003677,F	GO:0003690,F	GO:0003697,F	GO:0005515,F	GO:0005524,F	GO:0005634,C	GO:0005654,C	GO:0005694,C	GO:0006259,P	GO:0006281,P	GO:0006312,P	GO:0007049,P	GO:0007129,P	GO:0007131,P	GO:0007141,P	GO:0007276,P	GO:0007283,P	GO:0007286,P	GO:0007292,P	GO:0008094,F	GO:0010212,P	GO:0042148,P	GO:0051321,P	GO:0070192,P	GO:0004520,F
Q9NWM0	GO:0005634,C	GO:0005654,C	GO:0005737,C	GO:0005829,C	GO:0006596,P	GO:0006598,P	GO:0016491,F	GO:0031965,C	GO:0043231,C	GO:0046208,P	GO:0046592,F	GO:0052894,F	GO:0052895,F	GO:0052901,F	GO:0055114,P
Q7Z5L4	GO:0005739,C	GO:0005741,C	GO:0007275,P	GO:0007283,P	GO:0016020,C	GO:0030154,P
Q6P1A2	GO:0003841,F	GO:0005783,C	GO:0005789,C	GO:0006629,P	GO:0006644,P	GO:0008654,P	GO:0016020,C	GO:0016021,C	GO:0016740,F	GO:0016746,F	GO:0036150,P	GO:0036151,P	GO:0036152,P	GO:0047144,F	GO:0047184,F	GO:0097006,P
Q7Z5L7	GO:0004860,F	GO:0005518,F	GO:0005576,C	GO:0005578,C	GO:0005615,C	GO:0005737,C	GO:0006469,P	GO:0008285,P	GO:0019221,P	GO:0030336,P	GO:0046426,P
Q9NRH2	GO:0000166,F	GO:0000287,F	GO:0004672,F	GO:0004674,F	GO:0005524,F	GO:0005634,C	GO:0005737,C	GO:0006468,P	GO:0016301,F	GO:0016310,P	GO:0016740,F	GO:0030099,P	GO:0035556,P	GO:0046872,F
Q496J9	GO:0005215,F	GO:0005886,C	GO:0006810,P	GO:0006836,P	GO:0008021,C	GO:0016020,C	GO:0016021,C	GO:0022857,F	GO:0030054,C	GO:0030672,C	GO:0031410,C	GO:0045202,C	GO:0055085,P
P58397	GO:0004222,F	GO:0005515,F	GO:0005576,C	GO:0005578,C	GO:0006508,P	GO:0007160,P	GO:0008233,F	GO:0008237,F	GO:0008270,F	GO:0016477,P	GO:0016787,F	GO:0030167,P	GO:0031012,C	GO:0032331,P	GO:0046872,F	GO:0050727,P	GO:0051603,P	GO:0071347,P	GO:0071356,P	GO:0071773,P	GO:1901509,P	GO:1902203,P	GO:1902548,P	GO:2001113,P
A6NIR3	GO:0005096,F	GO:0043547,P	GO:0046872,F
Q9UHF3	GO:0001702,P	GO:0004468,F	GO:0005515,F	GO:0005783,C	GO:0005789,C	GO:0005793,C	GO:0008080,F	GO:0010628,P	GO:0016020,C	GO:0016021,C	GO:0016740,F	GO:0016746,F	GO:0018003,P	GO:0033116,C	GO:0043066,P	GO:0044267,P	GO:0050435,P
Q96PG8	GO:0001948,F	GO:0005515,F	GO:0005739,C	GO:0006915,P	GO:0043065,P	GO:0051117,F	GO:0090200,P	GO:0097193,P	GO:0005764,C
Q9UHF5	GO:0005125,F	GO:0005576,C	GO:0005615,C	GO:0006954,P	GO:0006955,P	GO:0007267,P	GO:1900017,P
P41219	GO:0005198,F	GO:0005515,F	GO:0005882,C	GO:0016020,C	GO:0045098,C	GO:0070062,C
Q9UHF7	GO:0000122,P	GO:0000790,C	GO:0000977,F	GO:0001085,F	GO:0001228,F	GO:0001501,P	GO:0003676,F	GO:0003677,F	GO:0003682,F	GO:0003700,F	GO:0005515,F	GO:0005634,C	GO:0005654,C	GO:0005667,C	GO:0006351,P	GO:0006355,P	GO:0006366,P	GO:0006607,P	GO:0008270,F	GO:0019904,F	GO:0030154,P	GO:0032330,P	GO:0043234,C	GO:0043565,F	GO:0045944,P	GO:0046872,F	GO:0051291,P
P41214	GO:0001731,P	GO:0003723,F	GO:0003743,F	GO:0004872,F	GO:0005737,C	GO:0005829,C	GO:0006412,P	GO:0006413,P	GO:0006886,P	GO:0016604,C	GO:0032790,P	GO:0075522,P	GO:0022627,C
Q9H112	GO:0002020,F	GO:0004869,F	GO:0005615,C	GO:0005634,C	GO:0005737,C	GO:0010466,P	GO:0030414,F	GO:0030521,P	GO:0031640,P	GO:0036126,C	GO:0042742,P	GO:0050829,P	GO:0061827,C	GO:2000117,P
Q96PG1	GO:0016020,C	GO:0016021,C
P41217	GO:0004872,F	GO:0005102,F	GO:0005515,F	GO:0005886,C	GO:0005887,C	GO:0005913,C	GO:0007156,P	GO:0007157,P	GO:0008037,P	GO:0016020,C	GO:0016021,C	GO:0042803,F	GO:0043031,P	GO:0050776,P	GO:0050839,F
P41212	GO:0000122,P	GO:0000977,F	GO:0000978,F	GO:0000981,F	GO:0001077,F	GO:0001227,F	GO:0003677,F	GO:0003700,F	GO:0005515,F	GO:0005634,C	GO:0005730,C	GO:0005829,C	GO:0006351,P	GO:0006355,P	GO:0006366,P	GO:0007296,P	GO:0019904,F	GO:0022008,P	GO:0030154,P	GO:0043565,F	GO:0045944,P	GO:0071425,P	GO:0097152,P
Q92527	GO:0008584,P
Q92526	GO:0000166,F	GO:0005524,F	GO:0005737,C	GO:0005829,C	GO:0005832,C	GO:0006457,P	GO:0006458,P	GO:0007283,P	GO:0008565,F	GO:0015031,P	GO:0044183,F	GO:0051082,F	GO:0051131,P	GO:0061077,P	GO:1901998,P
Q92521	GO:0000030,F	GO:0004376,F	GO:0005783,C	GO:0005789,C	GO:0006506,P	GO:0016020,C	GO:0016021,C	GO:0016254,P	GO:0016740,F	GO:0016757,F	GO:0097502,P
Q92520	GO:0002576,P	GO:0005125,F	GO:0005515,F	GO:0005576,C	GO:0005615,C	GO:0007275,P	GO:0008150,P	GO:0031089,C	GO:0031410,C	GO:0070062,C
Q92523	GO:0004095,F	GO:0005515,F	GO:0005739,C	GO:0005741,C	GO:0006629,P	GO:0006631,P	GO:0006635,P	GO:0006810,P	GO:0006853,P	GO:0015909,P	GO:0016020,C	GO:0016021,C	GO:0016740,F	GO:0016746,F	GO:0043231,C
Q92522	GO:0000786,C	GO:0003677,F	GO:0003723,F	GO:0005634,C	GO:0005694,C	GO:0005730,C	GO:0006334,P	GO:0045296,F
Q7Z5L2	GO:0005515,F	GO:0035145,C
Q7L8L6	GO:0000963,P	GO:0003723,F	GO:0004672,F	GO:0005515,F	GO:0005739,C	GO:0006397,P	GO:0006468,P	GO:0019843,F	GO:0035770,C	GO:0042645,C	GO:0045333,P
Q8NHX9	GO:0005216,F	GO:0005244,F	GO:0005245,F	GO:0005262,F	GO:0005515,F	GO:0005764,C	GO:0005765,C	GO:0005886,C	GO:0006810,P	GO:0006811,P	GO:0006816,P	GO:0006874,P	GO:0006939,P	GO:0007040,P	GO:0010008,C	GO:0010506,P	GO:0016020,C	GO:0016021,C	GO:0019722,P	GO:0019901,F	GO:0033280,P	GO:0034220,P	GO:0034765,P	GO:0042802,F	GO:0051209,P	GO:0055085,P	GO:0070588,P	GO:0072345,F	GO:0086010,P
Q86VY9	GO:0016020,C	GO:0016021,C
P35452	GO:0001501,P	GO:0003677,F	GO:0005515,F	GO:0005634,C	GO:0005667,C	GO:0006351,P	GO:0006355,P	GO:0007275,P	GO:0007389,P	GO:0042733,P	GO:0043565,F
Q9H4P4	GO:0000209,P	GO:0004842,F	GO:0005128,F	GO:0005135,F	GO:0005515,F	GO:0005829,C	GO:0006914,P	GO:0006915,P	GO:0008270,F	GO:0008285,P	GO:0010468,P	GO:0010498,P	GO:0016567,P	GO:0016740,F	GO:0016881,F	GO:0017160,F	GO:0019904,F	GO:0030336,P	GO:0030971,F	GO:0031386,F	GO:0043408,P	GO:0045619,P	GO:0045637,P	GO:0045732,P	GO:0046872,F	GO:0048471,C	GO:0051091,P	GO:0051865,P	GO:0051896,P	GO:0061630,F	GO:0071782,C	GO:0097191,P	GO:1901525,P	GO:2000114,P	GO:2000377,P	GO:2000379,P
Q9UHH9	GO:0000166,F	GO:0000827,F	GO:0000828,F	GO:0000829,F	GO:0000832,F	GO:0005515,F	GO:0005524,F	GO:0005634,C	GO:0005654,C	GO:0006817,P	GO:0008440,F	GO:0016301,F	GO:0016310,P	GO:0016740,F	GO:0030308,P	GO:0043065,P	GO:0043647,P	GO:0045111,C	GO:0046854,P	GO:0052723,F	GO:0052724,F	GO:0052836,F	GO:0052839,F	GO:0060337,P
P23352	GO:0004867,F	GO:0005201,F	GO:0005515,F	GO:0005576,C	GO:0005578,C	GO:0005615,C	GO:0005886,C	GO:0006928,P	GO:0006935,P	GO:0007155,P	GO:0007411,P	GO:0008201,F	GO:0008543,P	GO:0010466,P	GO:0010951,P	GO:0016020,C	GO:0030414,F
A0A087WXS9	GO:0005096,F	GO:0005622,C	GO:0005886,C	GO:0006886,P	GO:0012505,C	GO:0016020,C	GO:0017137,F	GO:0031338,P	GO:0090630,P
Q9Y5S8	GO:0001525,P	GO:0003081,P	GO:0005244,F	GO:0005515,F	GO:0005737,C	GO:0005768,C	GO:0005769,C	GO:0005886,C	GO:0006739,P	GO:0006801,P	GO:0006811,P	GO:0006954,P	GO:0007165,P	GO:0008217,P	GO:0008284,P	GO:0010575,P	GO:0015992,P	GO:0016020,C	GO:0016021,C	GO:0016175,F	GO:0016477,P	GO:0016491,F	GO:0030054,C	GO:0030171,F	GO:0030198,P	GO:0034765,P	GO:0042554,P	GO:0042743,P	GO:0042995,C	GO:0043020,C	GO:0043410,P	GO:0045726,P	GO:0045730,P	GO:0046330,P	GO:0046872,F	GO:0048365,F	GO:0048661,P	GO:0050661,F	GO:0051454,P	GO:0055114,P	GO:0071438,C	GO:0071455,P	GO:0072592,P	GO:1902177,P	GO:1990451,P
Q5MJ70	GO:0000082,P	GO:0005634,C	GO:0005654,C	GO:0006974,P	GO:0007049,P	GO:0007140,P	GO:0007275,P	GO:0008284,P	GO:0019901,F	GO:0045737,P
Q8TDP1	GO:0005634,C	GO:0006401,P	GO:0032299,C
Q5T9C2	GO:0005515,F
Q53HV7	GO:0000703,F	GO:0003677,F	GO:0004844,F	GO:0005515,F	GO:0005634,C	GO:0005654,C	GO:0005730,C	GO:0006281,P	GO:0006284,P	GO:0006974,P	GO:0016787,F	GO:0017065,F	GO:0019104,F	GO:0045008,P
Q8N567	GO:0003676,F	GO:0003723,F	GO:0005634,C	GO:0005730,C	GO:0006351,P	GO:0008270,F	GO:0010923,P	GO:0046872,F
Q5T9C9	GO:0000166,F	GO:0005524,F	GO:0005737,C	GO:0005829,C	GO:0016020,C	GO:0016301,F	GO:0016307,F	GO:0016308,F	GO:0016310,P	GO:0016740,F	GO:0042995,C	GO:0046488,P	GO:0046854,P
Q02878	GO:0000027,P	GO:0000184,P	GO:0002181,P	GO:0003677,F	GO:0003723,F	GO:0003735,F	GO:0005622,C	GO:0005634,C	GO:0005829,C	GO:0005840,C	GO:0005925,C	GO:0006355,P	GO:0006364,P	GO:0006412,P	GO:0006413,P	GO:0006614,P	GO:0016020,C	GO:0019083,P	GO:0022625,C	GO:0030529,C	GO:0036464,C	GO:0045296,F
Q9HAP6	GO:0005886,C	GO:0005911,C	GO:0005923,C	GO:0006810,P	GO:0006887,P	GO:0007269,P	GO:0014069,C	GO:0015031,P	GO:0016020,C	GO:0016323,C	GO:0019904,F	GO:0030054,C	GO:0030165,F	GO:0043005,C	GO:0045199,P	GO:0045202,C	GO:0045211,C	GO:0097016,F	GO:0097025,C	GO:0098793,C	GO:1903361,P
P27449	GO:0000220,C	GO:0005515,F	GO:0005765,C	GO:0005773,C	GO:0005774,C	GO:0005886,C	GO:0005925,C	GO:0006810,P	GO:0006811,P	GO:0007042,P	GO:0008286,P	GO:0010008,C	GO:0015078,F	GO:0015991,P	GO:0015992,P	GO:0016020,C	GO:0016021,C	GO:0016032,P	GO:0016241,P	GO:0030177,P	GO:0030670,C	GO:0031625,F	GO:0033177,C	GO:0033179,C	GO:0033572,P	GO:0034220,P	GO:0035577,C	GO:0043312,P	GO:0046933,F	GO:0046961,F	GO:0070062,C	GO:0070821,C	GO:0090383,P	GO:0101003,C
P07203	GO:0000302,P	GO:0001659,P	GO:0001885,P	GO:0002862,P	GO:0004601,F	GO:0004602,F	GO:0005737,C	GO:0005739,C	GO:0005759,C	GO:0005829,C	GO:0006195,P	GO:0006629,P	GO:0006641,P	GO:0006749,P	GO:0006915,P	GO:0006979,P	GO:0007605,P	GO:0008283,P	GO:0008631,P	GO:0009410,P	GO:0009609,P	GO:0009611,P	GO:0009636,P	GO:0009650,P	GO:0010269,P	GO:0010332,P	GO:0014902,P	GO:0016491,F	GO:0017124,F	GO:0018158,P	GO:0019372,P	GO:0033194,P	GO:0033599,P	GO:0034599,P	GO:0040029,P	GO:0042311,P	GO:0042542,P	GO:0042744,P	GO:0043066,P	GO:0043154,P	GO:0043403,P	GO:0043523,P	GO:0043534,P	GO:0045444,P	GO:0045454,P	GO:0048741,P	GO:0051450,P	GO:0051702,P	GO:0051897,P
Q96DR8	GO:0002223,P	GO:0005576,C	GO:0005796,C	GO:0005886,C	GO:0016020,C	GO:0016266,P
Q9HAP2	GO:0000989,F	GO:0003677,F	GO:0003700,F	GO:0005634,C	GO:0005737,C	GO:0005739,C	GO:0005741,C	GO:0006351,P	GO:0006355,P	GO:0016020,C	GO:0046983,F	GO:1900402,P
Q96HA4	GO:0016020,C	GO:0016021,C
Q96HA7	GO:0000724,P	GO:0003714,F	GO:0005515,F	GO:0005634,C	GO:0005654,C	GO:0005737,C	GO:0006281,P	GO:0006974,P	GO:0016604,C	GO:0031297,P	GO:0042393,F	GO:0042994,P	GO:0043596,C	GO:1903507,P	GO:0005662,C	GO:0035101,C	GO:0042555,C
Q96HA1	GO:0005487,F	GO:0005515,F	GO:0005634,C	GO:0005635,C	GO:0005643,C	GO:0005654,C	GO:0005783,C	GO:0005789,C	GO:0006405,P	GO:0006406,P	GO:0006409,P	GO:0006606,P	GO:0006810,P	GO:0007077,P	GO:0008139,F	GO:0010827,P	GO:0015031,P	GO:0016020,C	GO:0016021,C	GO:0016032,P	GO:0016925,P	GO:0017056,F	GO:0019083,P	GO:0031965,C	GO:0043657,C	GO:0051028,P	GO:0060964,P	GO:0075733,P	GO:1900034,P	GO:0044613,C	GO:0044615,C
P86397	GO:0005730,C	GO:0005739,C	GO:0005759,C	GO:0006629,P	GO:0006631,P	GO:0016829,F	GO:0018812,F	GO:0046949,P
Q6PII5	GO:0016787,F	GO:0046872,F
Q96HA9	GO:0005515,F	GO:0005777,C	GO:0005778,C	GO:0005779,C	GO:0016020,C	GO:0016021,C	GO:0016559,P	GO:0031231,C	GO:0043234,C	GO:0044375,P
Q96HA8	GO:0005515,F	GO:0005634,C	GO:0005737,C	GO:0005829,C	GO:0006464,P	GO:0016787,F	GO:0016811,F	GO:0070773,F
P07204	GO:0004872,F	GO:0004888,F	GO:0005509,F	GO:0005515,F	GO:0005615,C	GO:0005774,C	GO:0005886,C	GO:0005887,C	GO:0007165,P	GO:0007565,P	GO:0007596,P	GO:0007599,P	GO:0009986,C	GO:0010165,P	GO:0010544,P	GO:0016020,C	GO:0016021,C	GO:0016327,C	GO:0030195,P	GO:0032496,P	GO:0050900,P	GO:0051591,P	GO:0051918,P
O75164	GO:0001650,C	GO:0005515,F	GO:0005634,C	GO:0005654,C	GO:0005721,C	GO:0005737,C	GO:0005829,C	GO:0006351,P	GO:0006355,P	GO:0008270,F	GO:0010507,P	GO:0010628,P	GO:0010629,P	GO:0014898,P	GO:0016032,P	GO:0016491,F	GO:0016569,P	GO:0016577,P	GO:0031625,F	GO:0031667,P	GO:0032452,F	GO:0032454,F	GO:0033169,P	GO:0035064,F	GO:0045666,P	GO:0045892,P	GO:0046872,F	GO:0048712,P	GO:0051213,F	GO:0051864,F	GO:0055114,P	GO:0060548,P	GO:0070544,P	GO:1900113,P
O75165	GO:0001649,P	GO:0005515,F	GO:0005765,C	GO:0005768,C	GO:0005769,C	GO:0005829,C	GO:0005886,C	GO:0006810,P	GO:0006898,P	GO:0007032,P	GO:0010008,C	GO:0015031,P	GO:0016020,C	GO:0030667,C	GO:0031901,C	GO:0035577,C	GO:0043231,C	GO:0043312,P	GO:0070062,C	GO:1902954,P	GO:2000641,P	GO:0071203,C
Q96G28	GO:0005634,C	GO:0005737,C	GO:0042995,C
Q9H211	GO:0000076,P	GO:0000082,P	GO:0000083,P	GO:0000278,P	GO:0000775,C	GO:0000776,C	GO:0000777,C	GO:0003677,F	GO:0003682,F	GO:0005515,F	GO:0005634,C	GO:0005654,C	GO:0005694,C	GO:0005737,C	GO:0005829,C	GO:0006260,P	GO:0007049,P	GO:0007059,P	GO:0016604,C	GO:0030174,P	GO:0031334,P	GO:0033044,P	GO:0033262,P	GO:0035563,P	GO:0051301,P	GO:0051315,P	GO:0051383,P	GO:0071163,P	GO:0072708,P	GO:1902426,P	GO:1902595,P	GO:1905341,P	GO:1905342,P	GO:2000105,P	GO:2001178,P
O75161	GO:0005198,F	GO:0005515,F	GO:0005634,C	GO:0005737,C	GO:0005813,C	GO:0005815,C	GO:0005829,C	GO:0005856,C	GO:0005911,C	GO:0005923,C	GO:0005929,C	GO:0007165,P	GO:0007632,P	GO:0016020,C	GO:0016337,P	GO:0030036,P	GO:0030054,C	GO:0030317,P	GO:0032391,C	GO:0035329,P	GO:0035845,P	GO:0035869,C	GO:0036064,C	GO:0042995,C	GO:0045494,P	GO:0060041,P	GO:0090090,P	GO:0097470,C	GO:0097546,C	GO:0097711,P	GO:0097730,C	GO:1903348,P
Q9H213	GO:0005515,F	GO:0005737,C	GO:0006915,P
Q96G23	GO:0003677,F	GO:0005515,F	GO:0005634,C	GO:0005783,C	GO:0005789,C	GO:0006629,P	GO:0016020,C	GO:0016021,C	GO:0030148,P	GO:0031965,C	GO:0046513,P	GO:0048681,P	GO:0050291,F	GO:1900148,P	GO:1905045,P
Q7L3V2	GO:0005515,F	GO:0005739,C	GO:0006915,P	GO:0051881,P	GO:0097345,P
Q96G21	GO:0001650,C	GO:0005515,F	GO:0005634,C	GO:0005654,C	GO:0005730,C	GO:0006364,P	GO:0030515,F	GO:0030529,C	GO:0032040,C	GO:0034457,C	GO:0042134,F	GO:0042254,P
P31997	GO:0005515,F	GO:0005615,C	GO:0005886,C	GO:0005887,C	GO:0006955,P	GO:0016020,C	GO:0031225,C	GO:0035577,C	GO:0035579,C	GO:0043312,P	GO:0050900,P	GO:0070062,C	GO:0070821,C
Q96G27	GO:0005515,F	GO:0005575,C	GO:0008150,P	GO:0050699,F
Q96G25	GO:0001104,F	GO:0005515,F	GO:0005634,C	GO:0005654,C	GO:0006351,P	GO:0006355,P	GO:0006357,P	GO:0006367,P	GO:0016567,P	GO:0016592,C
Q9BWU0	GO:0003729,F	GO:0005515,F	GO:0005634,C	GO:0005654,C	GO:0005737,C	GO:0005886,C	GO:0043231,C
Q9BWU1	GO:0000166,F	GO:0004672,F	GO:0004674,F	GO:0004693,F	GO:0005524,F	GO:0005634,C	GO:0005829,C	GO:0006468,P	GO:0007346,P	GO:0016301,F	GO:0016310,P	GO:0016740,F	GO:0019899,F	GO:0043065,P	GO:0050729,P	GO:0071222,P	GO:0016592,C
Q8TEH3	GO:0005085,F	GO:0005654,C	GO:0005829,C	GO:0005886,C	GO:0006810,P	GO:0006897,P	GO:0008289,F	GO:0015031,P	GO:0016020,C	GO:0017112,F	GO:0017124,F	GO:0017137,F	GO:0030054,C	GO:0030136,C	GO:0030425,C	GO:0030665,C	GO:0031410,C	GO:0032266,F	GO:0032456,P	GO:0032483,P	GO:0042734,C	GO:0043025,C	GO:0043231,C	GO:0043547,P	GO:0045202,C	GO:0048488,P	GO:0061024,P	GO:1901981,F
Q13232	GO:0000166,F	GO:0004550,F	GO:0005515,F	GO:0005524,F	GO:0005622,C	GO:0005739,C	GO:0005829,C	GO:0006165,P	GO:0006183,P	GO:0006228,P	GO:0006241,P	GO:0006915,P	GO:0009117,P	GO:0015949,P	GO:0016301,F	GO:0016310,P	GO:0016740,F	GO:0042981,P	GO:0046872,F	GO:0070062,C
Q01415	GO:0000166,F	GO:0004335,F	GO:0005524,F	GO:0005534,F	GO:0005737,C	GO:0005975,P	GO:0006012,P	GO:0008152,P	GO:0016301,F	GO:0016310,P	GO:0016740,F	GO:0016773,F	GO:0033858,F	GO:0046835,P
O60384	GO:0003676,F	GO:0046872,F
Q13231	GO:0000272,P	GO:0004553,F	GO:0004568,F	GO:0005576,C	GO:0005615,C	GO:0005764,C	GO:0005975,P	GO:0006030,P	GO:0006032,P	GO:0006955,P	GO:0008061,F	GO:0008152,P	GO:0008843,F	GO:0009617,P	GO:0016787,F	GO:0016798,F	GO:0035580,C	GO:0043312,P	GO:1904724,C
Q5TBA9	GO:0000902,P	GO:0000922,C	GO:0004857,F	GO:0005737,C	GO:0005815,C	GO:0005856,C	GO:0005938,C	GO:0030427,C	GO:0031175,P	GO:0043086,P	GO:0090527,P	GO:1904428,P
O60383	GO:0001555,P	GO:0005125,F	GO:0005160,F	GO:0005576,C	GO:0005615,C	GO:0005737,C	GO:0007179,P	GO:0007292,P	GO:0008083,F	GO:0008284,P	GO:0010862,P	GO:0030308,P	GO:0030509,P	GO:0042981,P	GO:0043408,P	GO:0048468,P	GO:0060395,P	GO:2000870,P
O60381	GO:0003677,F	GO:0003723,F	GO:0005515,F	GO:0005634,C	GO:0005654,C	GO:0006351,P	GO:0006355,P	GO:0007050,P	GO:0016055,P	GO:0016607,C
Q8HWS3	GO:0000977,F	GO:0000978,F	GO:0001228,F	GO:0003309,P	GO:0003310,P	GO:0003311,P	GO:0003677,F	GO:0005515,F	GO:0005634,C	GO:0005730,C	GO:0006351,P	GO:0006355,P	GO:0006366,P	GO:0007275,P	GO:0030154,P	GO:0031018,P	GO:0035774,P	GO:0042593,P	GO:0044212,F	GO:0045893,P	GO:0045944,P	GO:0050796,P	GO:0090104,P
Q9C0H9	GO:0005515,F	GO:0005737,C	GO:0005856,C	GO:0005886,C	GO:0006887,P	GO:0014069,C	GO:0015629,C	GO:0016020,C	GO:0019901,F	GO:0019904,F	GO:0030027,C	GO:0030054,C	GO:0030175,C	GO:0030334,P	GO:0030424,C	GO:0030425,C	GO:0034446,P	GO:0042995,C	GO:0043005,C	GO:0043025,C	GO:0045202,C	GO:0045211,C	GO:0050709,P	GO:0061001,P	GO:0061098,P	GO:0061099,P	GO:0005925,C
P19075	GO:0005178,F	GO:0005887,C	GO:0007166,P	GO:0007283,P	GO:0009986,C	GO:0010468,P	GO:0016020,C	GO:0016021,C	GO:0030195,P	GO:0070062,C
O43242	GO:0000165,P	GO:0000209,P	GO:0000502,C	GO:0002223,P	GO:0002479,P	GO:0005515,F	GO:0005576,C	GO:0005634,C	GO:0005654,C	GO:0005829,C	GO:0005838,C	GO:0006511,P	GO:0006521,P	GO:0008541,C	GO:0010972,P	GO:0016020,C	GO:0016579,P	GO:0022624,C	GO:0030234,F	GO:0031145,P	GO:0031146,P	GO:0033209,P	GO:0034774,C	GO:0038061,P	GO:0038095,P	GO:0042176,P	GO:0043161,P	GO:0043312,P	GO:0043488,P	GO:0043687,P	GO:0050852,P	GO:0051436,P	GO:0051437,P	GO:0055085,P	GO:0060071,P	GO:0061418,P	GO:0070062,C	GO:0090090,P	GO:0090263,P	GO:1904813,C
Q9NXR1	GO:0000086,P	GO:0000132,P	GO:0000775,C	GO:0000776,C	GO:0000777,C	GO:0001764,P	GO:0005515,F	GO:0005694,C	GO:0005737,C	GO:0005813,C	GO:0005815,C	GO:0005819,C	GO:0005829,C	GO:0005856,C	GO:0005871,C	GO:0005874,C	GO:0007020,P	GO:0007049,P	GO:0007059,P	GO:0007062,P	GO:0007100,P	GO:0007275,P	GO:0007399,P	GO:0007405,P	GO:0008017,F	GO:0016020,C	GO:0016477,P	GO:0019904,F	GO:0021987,P	GO:0030154,P	GO:0030900,P	GO:0031023,P	GO:0031616,C	GO:0032154,C	GO:0042802,F	GO:0045202,C	GO:0047496,P	GO:0051298,P	GO:0051301,P	GO:0051303,P	GO:0051642,P	GO:0097711,P	GO:2000574,P
Q96AH0	GO:0000724,P	GO:0000784,C	GO:0003677,F	GO:0003697,F	GO:0003723,F	GO:0005515,F	GO:0005634,C	GO:0005654,C	GO:0005829,C	GO:0006281,P	GO:0006974,P	GO:0007093,P	GO:0010212,P	GO:0042795,P	GO:0070876,C
Q15762	GO:0001816,P	GO:0002729,P	GO:0002860,P	GO:0002891,P	GO:0004872,F	GO:0005178,F	GO:0005515,F	GO:0005886,C	GO:0005887,C	GO:0005913,C	GO:0007155,P	GO:0007156,P	GO:0007157,P	GO:0007165,P	GO:0008037,P	GO:0009897,C	GO:0009986,C	GO:0016020,C	GO:0016021,C	GO:0019901,F	GO:0032729,P	GO:0033005,P	GO:0042803,F	GO:0045121,C	GO:0045954,P	GO:0050776,P	GO:0050839,F	GO:0060369,P
P10914	GO:0000790,C	GO:0000975,F	GO:0000978,F	GO:0001077,F	GO:0002376,P	GO:0002819,P	GO:0003677,F	GO:0003700,F	GO:0005515,F	GO:0005634,C	GO:0005654,C	GO:0005737,C	GO:0005829,C	GO:0006351,P	GO:0006355,P	GO:0006366,P	GO:0006915,P	GO:0007050,P	GO:0007596,P	GO:0008285,P	GO:0010468,P	GO:0032481,P	GO:0032728,P	GO:0034124,P	GO:0035458,P	GO:0043374,P	GO:0043565,F	GO:0045084,P	GO:0045087,P	GO:0045088,P	GO:0045590,P	GO:0045892,P	GO:0045893,P	GO:0045944,P	GO:0050776,P	GO:0051607,P	GO:0051726,P	GO:0060333,P	GO:0060337,P	GO:0071260,P	GO:2000564,P
Q15760	GO:0004871,F	GO:0004930,F	GO:0005886,C	GO:0005887,C	GO:0007165,P	GO:0007186,P	GO:0007218,P	GO:0007268,P	GO:0007631,P	GO:0016020,C	GO:0016021,C
Q15761	GO:0001601,F	GO:0001602,F	GO:0002675,P	GO:0002865,P	GO:0003151,P	GO:0003214,P	GO:0004871,F	GO:0004930,F	GO:0004983,F	GO:0005737,C	GO:0005886,C	GO:0005887,C	GO:0007165,P	GO:0007186,P	GO:0007218,P	GO:0007268,P	GO:0007568,P	GO:0007631,P	GO:0008015,P	GO:0008284,P	GO:0014050,P	GO:0016020,C	GO:0016021,C	GO:0032229,P	GO:0042755,P	GO:0043005,C	GO:0043066,P	GO:0048661,P	GO:0060112,P	GO:0070374,P
P10911	GO:0005085,F	GO:0005089,F	GO:0005515,F	GO:0005737,C	GO:0005829,C	GO:0005856,C	GO:0016020,C	GO:0016358,P	GO:0035023,P	GO:0035556,P	GO:0043065,P	GO:0043547,P	GO:0051056,P	GO:0070062,C
Q6UW02	GO:0004497,F	GO:0005506,F	GO:0016020,C	GO:0016021,C	GO:0016491,F	GO:0016705,F	GO:0020037,F	GO:0046872,F	GO:0055114,P
Q6UW01	GO:0005576,C	GO:0005615,C	GO:0005783,C	GO:0005794,C	GO:0030054,C	GO:0045202,C
P10912	GO:0000187,P	GO:0000255,P	GO:0000932,C	GO:0004896,F	GO:0005515,F	GO:0005576,C	GO:0005615,C	GO:0005829,C	GO:0005886,C	GO:0005887,C	GO:0006101,P	GO:0006103,P	GO:0006105,P	GO:0006107,P	GO:0006549,P	GO:0006573,P	GO:0006600,P	GO:0006631,P	GO:0006897,P	GO:0007259,P	GO:0009986,C	GO:0016020,C	GO:0016021,C	GO:0017046,F	GO:0019221,P	GO:0019530,P	GO:0019838,F	GO:0019901,F	GO:0031623,P	GO:0032355,P	GO:0032870,P	GO:0040014,P	GO:0040018,P	GO:0042531,P	GO:0042803,F	GO:0042976,P	GO:0043235,C	GO:0044236,P	GO:0046449,P	GO:0046898,P	GO:0048009,P	GO:0050731,P	GO:0060396,P	GO:0060397,P	GO:0070064,F	GO:0070195,C
Q15768	GO:0001618,F	GO:0005005,F	GO:0005886,C	GO:0005887,C	GO:0007267,P	GO:0007275,P	GO:0007399,P	GO:0007411,P	GO:0007628,P	GO:0016020,C	GO:0016021,C	GO:0016032,P	GO:0016198,P	GO:0030154,P	GO:0031295,P	GO:0046718,P	GO:0046875,F	GO:0048013,P
Q76NI1	GO:0001934,P	GO:0003674,F	GO:0005085,F	GO:0005088,F	GO:0005575,C	GO:0007264,P	GO:0008150,P	GO:0021707,P	GO:0030425,C	GO:0032045,C	GO:0042995,C	GO:0043025,C	GO:0043204,C	GO:0043547,P	GO:0048814,P	GO:0050773,P
Q8N720	GO:0003674,F	GO:0003676,F	GO:0003677,F	GO:0003700,F	GO:0005515,F	GO:0005634,C	GO:0005730,C	GO:0005737,C	GO:0006351,P	GO:0006355,P	GO:0046872,F	GO:2000134,P
O75604	GO:0000122,P	GO:0004197,F	GO:0004843,F	GO:0005515,F	GO:0005634,C	GO:0005654,C	GO:0005737,C	GO:0005813,C	GO:0005938,C	GO:0006508,P	GO:0006511,P	GO:0007049,P	GO:0007517,P	GO:0008233,F	GO:0008234,F	GO:0016579,P	GO:0016787,F	GO:0030332,F	GO:0031625,F	GO:0032922,P	GO:0036459,F	GO:0042802,F	GO:0043153,P	GO:0045475,P	GO:0045931,P	GO:0046872,F	GO:0048471,C	GO:0048511,P	GO:0048512,P	GO:0050821,P
P23743	GO:0000166,F	GO:0003951,F	GO:0004143,F	GO:0005509,F	GO:0005524,F	GO:0005543,F	GO:0005829,C	GO:0005886,C	GO:0006654,P	GO:0007205,P	GO:0008152,P	GO:0016020,C	GO:0016301,F	GO:0016310,P	GO:0016740,F	GO:0030168,P	GO:0035556,P	GO:0046339,P	GO:0046486,P	GO:0046834,P	GO:0046872,F
Q5TFG8	GO:0046872,F
P59910	GO:0003674,F	GO:0005515,F	GO:0005575,C	GO:0005737,C	GO:0005929,C	GO:0005930,C	GO:0006457,P	GO:0030030,P	GO:0031514,C	GO:0036126,C	GO:0042995,C	GO:0051082,F	GO:1904158,P
Q8WUF8	GO:0005576,C	GO:0005783,C
Q6KB66	GO:0005198,F	GO:0005515,F	GO:0005737,C	GO:0005829,C	GO:0005882,C	GO:0031424,P	GO:0045095,C	GO:0045111,C	GO:0070268,P	GO:0030057,C
Q8WUF5	GO:0000122,P	GO:0003215,P	GO:0003229,P	GO:0003714,F	GO:0005515,F	GO:0005634,C	GO:0005654,C	GO:0005737,C	GO:0005829,C	GO:0006351,P	GO:0006355,P	GO:0006915,P	GO:0008134,F	GO:0009791,P	GO:0030054,C	GO:0031076,P	GO:0035264,P	GO:0042633,P	GO:0042802,F	GO:0045171,C	GO:0045296,F	GO:0045597,P	GO:0048871,P	GO:0060048,P	GO:1901796,P
Q96BT3	GO:0000278,P	GO:0000775,C	GO:0000776,C	GO:0000777,C	GO:0000788,C	GO:0003677,F	GO:0005515,F	GO:0005634,C	GO:0005654,C	GO:0005694,C	GO:0005829,C	GO:0007049,P	GO:0007059,P	GO:0007062,P	GO:0016604,C	GO:0034080,P	GO:0042393,F	GO:0046982,F	GO:0051276,P	GO:0051301,P	GO:0051382,P	GO:1903394,P
O95522	GO:0008284,P	GO:0043066,P	GO:0045596,P	GO:0045892,P
Q96BT7	GO:0000049,F	GO:0002098,P	GO:0003676,F	GO:0003723,F	GO:0003824,F	GO:0005506,F	GO:0005515,F	GO:0005634,C	GO:0005654,C	GO:0005737,C	GO:0005829,C	GO:0006974,P	GO:0008152,P	GO:0008168,F	GO:0008198,F	GO:0008270,F	GO:0016300,F	GO:0016491,F	GO:0016604,C	GO:0016706,F	GO:0016740,F	GO:0030488,P	GO:0032259,P	GO:0046872,F	GO:0055114,P
Q02297	GO:0000165,P	GO:0000187,P	GO:0000902,P	GO:0001964,P	GO:0003161,P	GO:0003222,P	GO:0003712,F	GO:0004713,F	GO:0005088,F	GO:0005102,F	GO:0005125,F	GO:0005176,F	GO:0005178,F	GO:0005515,F	GO:0005576,C	GO:0005615,C	GO:0005634,C	GO:0005654,C	GO:0005737,C	GO:0005886,C	GO:0005887,C	GO:0007154,P	GO:0007169,P	GO:0007171,P	GO:0007399,P	GO:0007416,P	GO:0007420,P	GO:0007422,P	GO:0007507,P	GO:0007517,P	GO:0007626,P	GO:0008083,F	GO:0008283,P	GO:0008284,P	GO:0008366,P	GO:0009790,P	GO:0009897,C	GO:0010001,P	GO:0010628,P	GO:0010667,P	GO:0014032,P	GO:0014066,P	GO:0014068,P	GO:0016020,C	GO:0016021,C	GO:0016324,C	GO:0016477,P	GO:0018108,P	GO:0021781,P
Q9UHC7	GO:0000209,P	GO:0003723,F	GO:0004842,F	GO:0005515,F	GO:0005575,C	GO:0016567,P	GO:0016740,F	GO:0046872,F
Q14678	GO:0005515,F	GO:0005634,C	GO:0005737,C	GO:0005886,C	GO:0006351,P	GO:0006355,P	GO:0008013,F	GO:0010977,P	GO:0016020,C	GO:0030177,P	GO:0030336,P	GO:0030837,P	GO:0032587,C	GO:0035024,P	GO:0035413,P	GO:0042995,C	GO:0046627,P	GO:0090303,P	GO:1900025,P	GO:1900028,P	GO:2000114,P	GO:2000393,P
O00712	GO:0000122,P	GO:0000978,F	GO:0000981,F	GO:0001077,F	GO:0001106,F	GO:0001650,C	GO:0002062,P	GO:0003677,F	GO:0003690,F	GO:0003700,F	GO:0005622,C	GO:0005634,C	GO:0006260,P	GO:0006351,P	GO:0006355,P	GO:0006366,P	GO:0008285,P	GO:0010001,P	GO:0021740,P	GO:0021960,P	GO:0030324,P	GO:0030900,P	GO:0030902,P	GO:0043392,P	GO:0044300,C	GO:0045944,P	GO:0060486,P	GO:0060509,P	GO:0060510,P	GO:0060662,P	GO:0060689,P	GO:0061141,P	GO:0071679,P	GO:1902894,P	GO:2000791,P	GO:2000795,P
P48147	GO:0004252,F	GO:0005515,F	GO:0005634,C	GO:0005737,C	GO:0005829,C	GO:0006508,P	GO:0008233,F	GO:0008236,F	GO:0016020,C	GO:0016787,F	GO:0070008,F
P48146	GO:0004871,F	GO:0004930,F	GO:0004985,F	GO:0005515,F	GO:0005886,C	GO:0005887,C	GO:0007165,P	GO:0007186,P	GO:0007187,P	GO:0007218,P	GO:0007268,P	GO:0008188,F	GO:0016020,C	GO:0016021,C	GO:0038003,P	GO:0042923,F	GO:0043005,C
P48145	GO:0004871,F	GO:0004930,F	GO:0004985,F	GO:0005515,F	GO:0005886,C	GO:0005887,C	GO:0007165,P	GO:0007186,P	GO:0007187,P	GO:0007218,P	GO:0007268,P	GO:0008188,F	GO:0016020,C	GO:0016021,C	GO:0019222,P	GO:0038003,P	GO:0042923,F	GO:0043005,C
Q9BQG2	GO:0000210,F	GO:0005515,F	GO:0005634,C	GO:0005737,C	GO:0005777,C	GO:0005782,C	GO:0006742,P	GO:0016787,F	GO:0019677,P	GO:0034356,P	GO:0035529,F	GO:0046872,F
Q99518	GO:0004497,F	GO:0004499,F	GO:0005783,C	GO:0005789,C	GO:0006082,P	GO:0006739,P	GO:0006805,P	GO:0009404,P	GO:0016020,C	GO:0016021,C	GO:0016491,F	GO:0017144,P	GO:0031090,C	GO:0043231,C	GO:0050660,F	GO:0050661,F	GO:0055114,P	GO:0070995,P	GO:0072592,P
Q9BQG0	GO:0001047,F	GO:0001649,P	GO:0003677,F	GO:0003714,F	GO:0003723,F	GO:0003887,F	GO:0005515,F	GO:0005634,C	GO:0005654,C	GO:0005730,C	GO:0005737,C	GO:0006351,P	GO:0006355,P	GO:0006913,P	GO:0008134,F	GO:0016020,C	GO:0022904,P	GO:0032922,P	GO:0042149,P	GO:0042564,C	GO:0043231,C	GO:0043565,F	GO:0043657,C	GO:0045815,P	GO:0045892,P	GO:0048511,P	GO:0071158,P	GO:0071897,P	GO:0072332,P	GO:2000210,P
P43361	GO:0003674,F	GO:0005515,F	GO:0005575,C	GO:0008150,P
Q4VC31	GO:0005739,C
Q6PL24	GO:0006810,P	GO:0016021,C
Q96J65	GO:0000166,F	GO:0005524,F	GO:0005739,C	GO:0006810,P	GO:0016020,C	GO:0016021,C	GO:0016887,F	GO:0042626,F	GO:0055085,P
Q96RU3	GO:0005515,F	GO:0005737,C	GO:0005764,C	GO:0005829,C	GO:0005856,C	GO:0005886,C	GO:0005905,C	GO:0005938,C	GO:0006897,P	GO:0008289,F	GO:0016020,C	GO:0031410,C	GO:0042802,F	GO:0061024,P
Q96RU2	GO:0000077,P	GO:0004843,F	GO:0005515,F	GO:0005634,C	GO:0005654,C	GO:0006281,P	GO:0006508,P	GO:0006511,P	GO:0006974,P	GO:0007265,P	GO:0008233,F	GO:0008234,F	GO:0008283,P	GO:0010212,P	GO:0016579,P	GO:0016604,C	GO:0016787,F	GO:0031647,P	GO:0034644,P	GO:0036459,F	GO:0042771,P	GO:0043234,C
Q4VC39	GO:0016020,C	GO:0016021,C
Q6VMQ6	GO:0000122,P	GO:0003714,F	GO:0005515,F	GO:0005634,C	GO:0005654,C	GO:0005667,C	GO:0005829,C	GO:0006306,P	GO:0006351,P	GO:0006355,P	GO:0016032,P	GO:0016604,C	GO:0016887,F	GO:0045892,P	GO:0045893,P	GO:0045898,P
Q9NYU1	GO:0003980,F	GO:0005515,F	GO:0005783,C	GO:0005788,C	GO:0005793,C	GO:0006486,P	GO:0016740,F	GO:0016757,F	GO:0018279,P	GO:0030968,P	GO:0043234,C	GO:0044322,C	GO:0051082,F	GO:0051084,P	GO:0071712,P	GO:0097359,P	GO:1904380,P
Q9NYU2	GO:0003980,F	GO:0005515,F	GO:0005783,C	GO:0005788,C	GO:0005793,C	GO:0006486,P	GO:0016740,F	GO:0016757,F	GO:0018279,P	GO:0030968,P	GO:0043234,C	GO:0044322,C	GO:0051082,F	GO:0051084,P	GO:0070062,C	GO:0071712,P	GO:0097359,P	GO:1904380,P
Q96RU8	GO:0004860,F	GO:0005515,F	GO:0005634,C	GO:0005737,C	GO:0006469,P	GO:0007254,P	GO:0008134,F	GO:0014912,P	GO:0031434,F	GO:0031625,F	GO:0031665,P	GO:0032436,P	GO:0032496,P	GO:0043405,P	GO:0043433,P	GO:0045645,P	GO:0045651,P	GO:0045659,P	GO:0048662,P	GO:0055106,F	GO:0004672,F	GO:0005524,F	GO:0006468,P
Q96DR4	GO:0005739,C	GO:0006810,P	GO:0006869,P	GO:0008289,F	GO:0010873,P	GO:0010879,P	GO:0015485,F	GO:0017127,F	GO:0031410,C	GO:0032367,P	GO:0070508,P	GO:0070859,P
Q96DR5	GO:0001530,F	GO:0005515,F	GO:0005576,C	GO:0008289,F	GO:0019730,P	GO:0042742,P	GO:0070062,C
Q96DR7	GO:0001726,C	GO:0001886,P	GO:0005085,F	GO:0005089,F	GO:0005829,C	GO:0035023,P	GO:0042995,C	GO:0043065,P	GO:0043547,P	GO:0051056,P	GO:0097178,P
Q96L58	GO:0000139,C	GO:0005794,C	GO:0005797,C	GO:0006024,P	GO:0006486,P	GO:0008378,F	GO:0008499,F	GO:0015012,P	GO:0016020,C	GO:0016021,C	GO:0016740,F	GO:0016757,F	GO:0030203,P	GO:0030206,P	GO:0032580,C	GO:0035250,F	GO:0047220,F
P30048	GO:0001893,P	GO:0004601,F	GO:0005515,F	GO:0005737,C	GO:0005739,C	GO:0005759,C	GO:0005769,C	GO:0005829,C	GO:0006915,P	GO:0006979,P	GO:0007005,P	GO:0008022,F	GO:0008284,P	GO:0008379,F	GO:0008785,F	GO:0016209,F	GO:0016491,F	GO:0018171,P	GO:0019900,F	GO:0019901,F	GO:0030099,P	GO:0032496,P	GO:0033673,P	GO:0034599,P	GO:0034614,P	GO:0042542,P	GO:0042744,P	GO:0042802,F	GO:0043027,F	GO:0043066,P	GO:0043154,P	GO:0043209,C	GO:0045454,P	GO:0051092,P	GO:0051881,P	GO:0051920,F	GO:0055114,P	GO:0070062,C	GO:0098869,P	GO:0008385,C
P55145	GO:0002576,P	GO:0003723,F	GO:0005576,C	GO:0005615,C	GO:0005634,C	GO:0005783,C	GO:0005829,C	GO:0006986,P	GO:0008083,F	GO:0008150,P	GO:0031175,P	GO:0071542,P
P50395	GO:0003723,F	GO:0005092,F	GO:0005093,F	GO:0005096,F	GO:0005515,F	GO:0005576,C	GO:0005737,C	GO:0005829,C	GO:0005925,C	GO:0007165,P	GO:0007264,P	GO:0015031,P	GO:0016020,C	GO:0016192,P	GO:0016491,F	GO:0031267,F	GO:0031982,C	GO:0034774,C	GO:0035578,C	GO:0043312,P	GO:0043547,P	GO:0050790,P	GO:0051056,P	GO:0055114,P	GO:0061024,P	GO:0070062,C
Q96A84	GO:0005576,C	GO:0005578,C	GO:0005581,C	GO:0005783,C	GO:0005794,C
Q96A83	GO:0005576,C	GO:0005578,C	GO:0005581,C	GO:0005783,C	GO:0005788,C	GO:0005794,C	GO:0005886,C	GO:0010811,P	GO:0030574,P	GO:0031012,C
Q96L50	GO:0005515,F	GO:0005737,C	GO:0005829,C	GO:0005886,C	GO:0007165,P	GO:0016567,P	GO:0043687,P	GO:0005225,F	GO:0034702,C	GO:0098656,P
P50391	GO:0001602,F	GO:0004871,F	GO:0004930,F	GO:0004983,F	GO:0005886,C	GO:0005887,C	GO:0007165,P	GO:0007186,P	GO:0007218,P	GO:0007268,P	GO:0007586,P	GO:0007631,P	GO:0008015,P	GO:0016020,C	GO:0016021,C
Q9Y5A7	GO:0005515,F	GO:0005634,C	GO:0005829,C	GO:0006511,P	GO:0016567,P	GO:0032436,P	GO:0034341,P	GO:0034612,P	GO:0043687,P
Q9Y5A6	GO:0000978,F	GO:0001077,F	GO:0003676,F	GO:0003677,F	GO:0003700,F	GO:0005515,F	GO:0005634,C	GO:0006351,P	GO:0006355,P	GO:0006366,P	GO:0045893,P	GO:0045944,P	GO:0046872,F
I1YAP6	GO:0005622,C	GO:0008270,F	GO:0046872,F
Q8NDW4	GO:0003676,F	GO:0003677,F	GO:0005622,C	GO:0005634,C	GO:0006351,P	GO:0006355,P	GO:0046872,F
P00558	GO:0000166,F	GO:0004618,F	GO:0005515,F	GO:0005524,F	GO:0005615,C	GO:0005737,C	GO:0005829,C	GO:0006094,P	GO:0006096,P	GO:0016020,C	GO:0016301,F	GO:0016310,P	GO:0016525,P	GO:0016740,F	GO:0030855,P	GO:0031639,P	GO:0045121,C	GO:0047134,F	GO:0061621,P	GO:0070062,C	GO:0071456,P
Q13643	GO:0001725,C	GO:0003779,F	GO:0005515,F	GO:0005634,C	GO:0005925,C	GO:0007517,P	GO:0030018,C	GO:0030036,P	GO:0046872,F
Q13642	GO:0003254,P	GO:0003674,F	GO:0005515,F	GO:0005634,C	GO:0005737,C	GO:0005829,C	GO:0005886,C	GO:0005925,C	GO:0007275,P	GO:0007517,P	GO:0009887,P	GO:0010972,P	GO:0030154,P	GO:0030308,P	GO:0043268,P	GO:0044325,F	GO:0046872,F	GO:1901016,P	GO:2000134,P
Q13641	GO:0005737,C	GO:0005783,C	GO:0005886,C	GO:0005887,C	GO:0007155,P	GO:0009986,C	GO:0016020,C	GO:0016021,C	GO:0051965,P
P40305	GO:0000122,P	GO:0001102,F	GO:0003674,F	GO:0005521,F	GO:0005637,C	GO:0005739,C	GO:0005741,C	GO:0006915,P	GO:0006919,P	GO:0016020,C	GO:0016021,C	GO:0046825,P	GO:0060337,P	GO:0097190,P
P40306	GO:0000165,P	GO:0000209,P	GO:0000502,C	GO:0002223,P	GO:0002376,P	GO:0002479,P	GO:0004175,F	GO:0004298,F	GO:0005515,F	GO:0005634,C	GO:0005654,C	GO:0005737,C	GO:0005829,C	GO:0005839,C	GO:0006508,P	GO:0006521,P	GO:0006959,P	GO:0008233,F	GO:0010972,P	GO:0016032,P	GO:0016579,P	GO:0016787,F	GO:0019774,C	GO:0031145,P	GO:0031146,P	GO:0033209,P	GO:0038061,P	GO:0038095,P	GO:0043161,P	GO:0043488,P	GO:0043687,P	GO:0050852,P	GO:0051436,P	GO:0051437,P	GO:0051603,P	GO:0055085,P	GO:0060071,P	GO:0061418,P	GO:0090090,P	GO:0090263,P	GO:1990111,C
Q9NS40	GO:0005216,F	GO:0005244,F	GO:0005249,F	GO:0005267,F	GO:0005886,C	GO:0005887,C	GO:0006810,P	GO:0006811,P	GO:0006813,P	GO:0016020,C	GO:0016021,C	GO:0034765,P	GO:0042391,P	GO:0055085,P	GO:0071805,P
Q9HCE1	GO:0000166,F	GO:0000932,C	GO:0003723,F	GO:0004386,F	GO:0005515,F	GO:0005524,F	GO:0005615,C	GO:0005737,C	GO:0005829,C	GO:0006351,P	GO:0006355,P	GO:0007223,P	GO:0016787,F	GO:0031047,P	GO:0035195,P	GO:0035279,P	GO:0048015,P
Q6XQN6	GO:0004514,F	GO:0004516,F	GO:0005515,F	GO:0005576,C	GO:0005737,C	GO:0005829,C	GO:0006979,P	GO:0009435,P	GO:0016740,F	GO:0016874,F	GO:0019358,P	GO:0019363,P	GO:0034356,P	GO:0035578,C	GO:0043312,P	GO:0070062,C
Q02127	GO:0003824,F	GO:0004152,F	GO:0005654,C	GO:0005737,C	GO:0005739,C	GO:0005743,C	GO:0005829,C	GO:0006207,P	GO:0006221,P	GO:0007565,P	GO:0007595,P	GO:0008144,F	GO:0010181,F	GO:0014070,P	GO:0016020,C	GO:0016021,C	GO:0016491,F	GO:0016627,F	GO:0031000,P	GO:0042493,P	GO:0042594,P	GO:0043025,C	GO:0043065,P	GO:0044205,P	GO:0046134,P	GO:0048039,F	GO:0055114,P	GO:0090140,P	GO:1903576,P
Q9UKN8	GO:0000127,C	GO:0003677,F	GO:0004402,F	GO:0005515,F	GO:0005634,C	GO:0005654,C	GO:0005739,C	GO:0006351,P	GO:0006383,P	GO:0006384,P	GO:0008047,F	GO:0016573,P	GO:0016740,F	GO:0016746,F	GO:0042791,P	GO:0042797,P	GO:0043085,P
P21217	GO:0000139,C	GO:0005794,C	GO:0006486,P	GO:0008417,F	GO:0009312,P	GO:0009988,P	GO:0016020,C	GO:0016021,C	GO:0016740,F	GO:0016757,F	GO:0017060,F	GO:0032580,C	GO:0036065,P	GO:0043413,P	GO:0046920,F	GO:0070062,C
Q8N6K7	GO:0005515,F
Q8IUM7	GO:0000978,F	GO:0000981,F	GO:0001012,F	GO:0001077,F	GO:0003677,F	GO:0005515,F	GO:0005634,C	GO:0005667,C	GO:0006351,P	GO:0006355,P	GO:0006366,P	GO:0007399,P	GO:0007612,P	GO:0007614,P	GO:0007616,P	GO:0030154,P	GO:0032228,P	GO:0035176,P	GO:0045893,P	GO:0045944,P	GO:0046982,F	GO:0046983,F	GO:0048167,P	GO:0060079,P	GO:0060080,P	GO:0071386,P	GO:0098794,C	GO:1904862,P
O75569	GO:0003723,F	GO:0003725,F	GO:0005515,F	GO:0005622,C	GO:0005654,C	GO:0005737,C	GO:0005829,C	GO:0006468,P	GO:0006955,P	GO:0008047,F	GO:0008285,P	GO:0009615,P	GO:0010586,P	GO:0016020,C	GO:0019899,F	GO:0030422,P	GO:0031047,P	GO:0031054,P	GO:0034599,P	GO:0035196,P	GO:0042473,P	GO:0042474,P	GO:0042802,F	GO:0042803,F	GO:0043085,P	GO:0048471,C	GO:0048705,P	GO:0050821,P	GO:0070578,C	GO:2001244,P
Q8NG75	GO:0001591,F	GO:0001963,P	GO:0004871,F	GO:0004930,F	GO:0004984,F	GO:0005886,C	GO:0005887,C	GO:0007165,P	GO:0007186,P	GO:0007194,P	GO:0007195,P	GO:0007608,P	GO:0009636,P	GO:0014059,P	GO:0016020,C	GO:0016021,C	GO:0030672,C	GO:0035240,F	GO:0042493,P	GO:0043266,P	GO:0048148,P	GO:0048149,P	GO:0050896,P	GO:0050911,P	GO:0051481,P	GO:0051967,P	GO:0060158,P	GO:1901386,P	GO:0004935,F	GO:0071880,P
Q9UBM4	GO:0005201,F	GO:0005576,C	GO:0005578,C	GO:0022617,P
Q8NH02	GO:0004871,F	GO:0004930,F	GO:0004984,F	GO:0005886,C	GO:0007165,P	GO:0007186,P	GO:0007608,P	GO:0016020,C	GO:0016021,C	GO:0050896,P	GO:0050911,P
Q9BXJ8	GO:0003674,F	GO:0005575,C	GO:0005634,C	GO:0005637,C	GO:0008150,P	GO:0016020,C	GO:0016021,C	GO:0045444,P	GO:0051260,P	GO:0051291,P
O60806	GO:0000978,F	GO:0001077,F	GO:0001158,F	GO:0003677,F	GO:0003700,F	GO:0005634,C	GO:0006351,P	GO:0006355,P	GO:0006357,P	GO:0006366,P	GO:0009653,P	GO:0021983,P	GO:0042127,P	GO:0045165,P	GO:0045595,P	GO:0045944,P
P21673	GO:0001525,P	GO:0004145,F	GO:0005515,F	GO:0005622,C	GO:0005737,C	GO:0005829,C	GO:0006595,P	GO:0006596,P	GO:0006598,P	GO:0008080,F	GO:0009447,P	GO:0016740,F	GO:0016746,F	GO:0019809,F	GO:0032918,P	GO:0042127,P	GO:0046208,P
Q8NG77	GO:0004871,F	GO:0004930,F	GO:0004984,F	GO:0005886,C	GO:0007165,P	GO:0007186,P	GO:0007608,P	GO:0016020,C	GO:0016021,C	GO:0050896,P	GO:0050911,P
Q8NGF6	GO:0004871,F	GO:0004930,F	GO:0004984,F	GO:0005549,F	GO:0005886,C	GO:0007165,P	GO:0007186,P	GO:0007608,P	GO:0016020,C	GO:0016021,C	GO:0050896,P	GO:0050911,P
Q96CN9	GO:0000042,P	GO:0000139,C	GO:0005515,F	GO:0005737,C	GO:0005794,C	GO:0005829,C	GO:0005886,C	GO:0016020,C
Q8NH00	GO:0004871,F	GO:0004930,F	GO:0004984,F	GO:0005886,C	GO:0007165,P	GO:0007186,P	GO:0007608,P	GO:0016020,C	GO:0016021,C	GO:0050896,P	GO:0050911,P
P06239	GO:0000166,F	GO:0000242,C	GO:0001772,C	GO:0001784,F	GO:0001948,F	GO:0004672,F	GO:0004713,F	GO:0004715,F	GO:0004722,F	GO:0005515,F	GO:0005524,F	GO:0005737,C	GO:0005829,C	GO:0005886,C	GO:0006468,P	GO:0006470,P	GO:0006882,P	GO:0006919,P	GO:0007169,P	GO:0008022,F	GO:0014066,P	GO:0016020,C	GO:0016032,P	GO:0016301,F	GO:0016310,P	GO:0016477,P	GO:0016740,F	GO:0018108,P	GO:0019901,F	GO:0019903,F	GO:0030097,P	GO:0030168,P	GO:0030217,P	GO:0031234,C	GO:0031295,P	GO:0038083,P	GO:0042127,P	GO:0042169,F	GO:0042493,P	GO:0042608,F	GO:0042609,F	GO:0042610,F	GO:0042802,F	GO:0043548,F	GO:0045087,P	GO:0045121,C	GO:0046854,P	GO:0046934,F	GO:0048015,P
Q6ZRV2	GO:0005737,C	GO:0005856,C	GO:0019901,F	GO:0030335,P	GO:0031214,P	GO:0044380,P	GO:0045104,P	GO:1990254,F	GO:0045095,C
P29622	GO:0002576,P	GO:0004867,F	GO:0005576,C	GO:0005615,C	GO:0010466,P	GO:0010951,P	GO:0030414,F	GO:0031089,C	GO:0070062,C
Q96KM6	GO:0003676,F	GO:0003677,F	GO:0005515,F	GO:0005634,C	GO:0006351,P	GO:0006355,P	GO:0046872,F
Q7L985	GO:0005578,C	GO:0005615,C	GO:0016020,C	GO:0016021,C	GO:0051965,P	GO:0007409,P
Q96CN7	GO:0003674,F	GO:0003824,F	GO:0005515,F	GO:0005737,C	GO:0005777,C	GO:0008150,P	GO:0008152,P	GO:0070062,C
Q96CN5	GO:0005515,F	GO:0005654,C	GO:0005737,C	GO:0005813,C	GO:0005815,C	GO:0005829,C	GO:0005856,C	GO:0005886,C
Q96CN4	GO:0005096,F	GO:0005515,F	GO:0005622,C	GO:0006886,P	GO:0012505,C	GO:0017137,F	GO:0031338,P	GO:0043547,P	GO:0090630,P	GO:1902018,P
Q03188	GO:0000278,P	GO:0000775,C	GO:0000776,C	GO:0000777,C	GO:0000778,C	GO:0000780,C	GO:0003677,F	GO:0005634,C	GO:0005654,C	GO:0005694,C	GO:0005721,C	GO:0005829,C	GO:0007049,P	GO:0007059,P	GO:0007062,P	GO:0016604,C	GO:0019237,F	GO:0031618,C	GO:0034080,P	GO:0051301,P	GO:0051315,P	GO:0051382,P	GO:0051455,P
O15069	GO:0005634,C	GO:0005737,C	GO:0005854,C	GO:0006810,P	GO:0015031,P
O15068	GO:0005085,F	GO:0005089,F	GO:0005615,C	GO:0005737,C	GO:0005829,C	GO:0005886,C	GO:0008289,F	GO:0012505,C	GO:0016020,C	GO:0031234,C	GO:0035023,P	GO:0035025,P	GO:0035091,F	GO:0035556,P	GO:0043065,P	GO:0043547,P	GO:0051056,P
Q5RKV6	GO:0000176,C	GO:0000177,C	GO:0000178,C	GO:0003723,F	GO:0005634,C	GO:0005654,C	GO:0005730,C	GO:0005737,C	GO:0005829,C	GO:0006364,P	GO:0016075,P	GO:0031125,P	GO:0034427,P	GO:0034475,P	GO:0043488,P	GO:0043928,P	GO:0045006,P	GO:0045190,P	GO:0045830,P	GO:0071028,P	GO:0071051,P	GO:0004532,F
A6NLE4	GO:0005886,C	GO:0016020,C	GO:0016021,C
Q8NGF7	GO:0004871,F	GO:0004930,F	GO:0004984,F	GO:0005549,F	GO:0005886,C	GO:0007165,P	GO:0007186,P	GO:0007608,P	GO:0016020,C	GO:0016021,C	GO:0050896,P	GO:0050911,P
P33552	GO:0000307,C	GO:0003682,F	GO:0005515,F	GO:0006357,P	GO:0007049,P	GO:0007127,P	GO:0007346,P	GO:0008283,P	GO:0016538,F	GO:0019005,C	GO:0019901,F	GO:0042393,F	GO:0043130,F	GO:0044772,P	GO:0045737,P	GO:0045893,P	GO:0051301,P	GO:0061575,F
P10644	GO:0000166,F	GO:0001707,P	GO:0001932,P	GO:0003091,P	GO:0004862,F	GO:0005515,F	GO:0005737,C	GO:0005829,C	GO:0005886,C	GO:0005952,C	GO:0006357,P	GO:0006469,P	GO:0007143,P	GO:0007507,P	GO:0007596,P	GO:0008603,F	GO:0016020,C	GO:0030552,F	GO:0031588,C	GO:0031594,C	GO:0031625,F	GO:0034199,P	GO:0034236,F	GO:0035556,P	GO:0043234,C	GO:0044853,C	GO:0045214,P	GO:0045835,P	GO:0045859,P	GO:0046007,P	GO:0060038,P	GO:0071377,P	GO:0097546,C	GO:2000480,P	GO:0001772,C
P48556	GO:0000165,P	GO:0000209,P	GO:0000502,C	GO:0002223,P	GO:0002479,P	GO:0005634,C	GO:0005654,C	GO:0005829,C	GO:0005838,C	GO:0006508,P	GO:0006521,P	GO:0008541,C	GO:0010972,P	GO:0016579,P	GO:0022624,C	GO:0031145,P	GO:0031146,P	GO:0031647,P	GO:0033209,P	GO:0038061,P	GO:0038095,P	GO:0043161,P	GO:0043248,P	GO:0043488,P	GO:0043687,P	GO:0050852,P	GO:0051436,P	GO:0051437,P	GO:0055085,P	GO:0060071,P	GO:0061418,P	GO:0070062,C	GO:0090090,P	GO:0090263,P	GO:1903955,P
Q9BQ13	GO:0005515,F	GO:0051260,P
Q9H6R0	GO:0000166,F	GO:0000182,F	GO:0003676,F	GO:0003723,F	GO:0004004,F	GO:0004386,F	GO:0005524,F	GO:0005634,C	GO:0005654,C	GO:0005730,C	GO:0005737,C	GO:0006396,P	GO:0016787,F	GO:0033613,F	GO:0045943,P
P48551	GO:0004905,F	GO:0005515,F	GO:0005576,C	GO:0005615,C	GO:0005622,C	GO:0005886,C	GO:0005887,C	GO:0006357,P	GO:0007166,P	GO:0007259,P	GO:0008283,P	GO:0009615,P	GO:0016020,C	GO:0016021,C	GO:0019901,F	GO:0019962,F	GO:0035455,P	GO:0035456,P	GO:0051607,P	GO:0060337,P	GO:0060338,P
P10643	GO:0002376,P	GO:0005576,C	GO:0005579,C	GO:0006883,P	GO:0006955,P	GO:0006956,P	GO:0006957,P	GO:0006958,P	GO:0019835,P	GO:0030449,P	GO:0045087,P	GO:0070062,C
Q9H6R3	GO:0000166,F	GO:0003824,F	GO:0003987,F	GO:0005524,F	GO:0005739,C	GO:0005759,C	GO:0008152,P	GO:0016874,F	GO:0046951,P
Q9H9P5	GO:0000209,P	GO:0004842,F	GO:0005515,F	GO:0005634,C	GO:0005737,C	GO:0005829,C	GO:0016567,P	GO:0016740,F	GO:0046872,F
Q8NAP8	GO:0003676,F	GO:0003677,F	GO:0005634,C	GO:0006351,P	GO:0006355,P	GO:0046872,F
Q86XT4	GO:0005622,C	GO:0005737,C	GO:0005829,C	GO:0008270,F	GO:0016235,C	GO:0016740,F	GO:0042802,F	GO:0046872,F
P07093	GO:0004867,F	GO:0005102,F	GO:0005515,F	GO:0005539,F	GO:0005576,C	GO:0005615,C	GO:0005829,C	GO:0007275,P	GO:0007399,P	GO:0007596,P	GO:0008201,F	GO:0008285,P	GO:0009611,P	GO:0010466,P	GO:0010544,P	GO:0010757,P	GO:0010766,P	GO:0010951,P	GO:0010955,P	GO:0014067,P	GO:0021683,P	GO:0030154,P	GO:0030195,P	GO:0030308,P	GO:0030334,P	GO:0030414,F	GO:0031012,C	GO:0031091,C	GO:0031232,C	GO:0031594,C	GO:0032940,P	GO:0033363,P	GO:0042177,P	GO:0042628,P	GO:0045861,P	GO:0045879,P	GO:0048505,P	GO:0048711,P	GO:0050974,P	GO:0051966,P	GO:0060291,P	GO:0060384,P	GO:0061108,P	GO:0090331,P	GO:1903561,C
Q9NZM6	GO:0005262,F	GO:0005509,F	GO:0006810,P	GO:0006811,P	GO:0008150,P	GO:0016020,C	GO:0016021,C	GO:0050982,P	GO:0070588,P
Q9NZM5	GO:0000027,P	GO:0000055,P	GO:0000122,P	GO:0001650,C	GO:0001932,P	GO:0002039,F	GO:0003723,F	GO:0005515,F	GO:0005622,C	GO:0005634,C	GO:0005654,C	GO:0005730,C	GO:0005829,C	GO:0006281,P	GO:0006974,P	GO:0007095,P	GO:0008097,F	GO:0014067,P	GO:0031333,P	GO:0032435,P	GO:0032436,P	GO:0039535,P	GO:0042802,F	GO:0042981,P	GO:0043231,C	GO:0050821,P	GO:0051726,P	GO:0051898,P	GO:0071456,P	GO:1901796,P	GO:1901797,P	GO:1901837,P	GO:1902570,P	GO:1903006,P	GO:1903715,P	GO:1990173,P	GO:0033553,C
Q9NZM4	GO:0005515,F
Q9NZM3	GO:0005070,F	GO:0005089,F	GO:0005509,F	GO:0005515,F	GO:0005737,C	GO:0005813,C	GO:0006897,P	GO:0009967,P	GO:0030154,P	GO:0035023,P	GO:0043547,P	GO:0046872,F	GO:0070062,C	GO:1903861,P
P16422	GO:0001657,P	GO:0005515,F	GO:0005886,C	GO:0005887,C	GO:0005923,C	GO:0008284,P	GO:0009986,C	GO:0016020,C	GO:0016021,C	GO:0016323,C	GO:0016324,C	GO:0016328,C	GO:0023019,P	GO:0030054,C	GO:0032403,F	GO:0043066,P	GO:0045944,P	GO:0048863,P	GO:0050900,P	GO:0070062,C	GO:0098641,F	GO:0098742,P	GO:2000048,P	GO:2000147,P	GO:2000648,P
Q5T6X4	GO:0016020,C	GO:0016021,C
Q8NGF3	GO:0004871,F	GO:0004930,F	GO:0004984,F	GO:0005886,C	GO:0007165,P	GO:0007186,P	GO:0007608,P	GO:0016020,C	GO:0016021,C	GO:0050896,P	GO:0050911,P
Q01968	GO:0001701,P	GO:0001750,C	GO:0004439,F	GO:0005096,F	GO:0005515,F	GO:0005634,C	GO:0005737,C	GO:0005768,C	GO:0005769,C	GO:0005794,C	GO:0005795,C	GO:0005798,C	GO:0005802,C	GO:0005829,C	GO:0005886,C	GO:0005905,C	GO:0005929,C	GO:0006629,P	GO:0006661,P	GO:0007165,P	GO:0016020,C	GO:0016787,F	GO:0030030,P	GO:0030136,C	GO:0030670,C	GO:0031410,C	GO:0031901,C	GO:0034596,F	GO:0036092,P	GO:0042995,C	GO:0043087,P	GO:0043547,P	GO:0043647,P	GO:0043813,F	GO:0046856,P	GO:0048365,F	GO:0051056,P	GO:0052658,F	GO:0052659,F	GO:0052745,F	GO:0060271,P	GO:0061024,P	GO:0070062,C
Q14CS0	GO:0000045,P	GO:0005515,F	GO:0005634,C	GO:0005737,C	GO:0005783,C	GO:0005794,C	GO:0005829,C	GO:0007030,P	GO:0019888,F	GO:0031468,P	GO:0043130,F	GO:0043161,P	GO:0050790,P	GO:0061025,P
A6NNZ2	GO:0000166,F	GO:0003924,F	GO:0005200,F	GO:0005525,F	GO:0005737,C	GO:0005856,C	GO:0005874,C	GO:0007010,P	GO:0007017,P	GO:0070062,C
Q02978	GO:0003723,F	GO:0005634,C	GO:0005739,C	GO:0005743,C	GO:0005887,C	GO:0006006,P	GO:0006094,P	GO:0006810,P	GO:0006839,P	GO:0015367,F	GO:0015742,P	GO:0016020,C	GO:0016021,C
Q8NGF0	GO:0004871,F	GO:0004930,F	GO:0004984,F	GO:0005886,C	GO:0007165,P	GO:0007186,P	GO:0007608,P	GO:0016020,C	GO:0016021,C	GO:0050896,P	GO:0050911,P
Q8N5G2	GO:0003674,F	GO:0005634,C	GO:0007420,P	GO:0008150,P	GO:0016020,C	GO:0016021,C	GO:0030424,C	GO:0031965,C	GO:0042995,C	GO:0043005,C	GO:0044306,C	GO:0045202,C
Q8NGF1	GO:0004871,F	GO:0004930,F	GO:0004984,F	GO:0005886,C	GO:0007165,P	GO:0007186,P	GO:0007608,P	GO:0016020,C	GO:0016021,C	GO:0050896,P	GO:0050911,P
Q12788	GO:0000462,P	GO:0003723,F	GO:0005515,F	GO:0005634,C	GO:0005654,C	GO:0005730,C	GO:0006364,P	GO:0030515,F	GO:0032040,C	GO:0034388,C
A8MZ59	GO:0003677,F	GO:0005634,C	GO:0006355,P	GO:0043565,F
Q7Z3T8	GO:0005515,F	GO:0005545,F	GO:0005547,F	GO:0005737,C	GO:0005768,C	GO:0005769,C	GO:0005829,C	GO:0006622,P	GO:0007165,P	GO:0008565,F	GO:0016020,C	GO:0016050,P	GO:0016197,P	GO:0030100,P	GO:0030509,P	GO:0031901,C	GO:0043231,C	GO:0046872,F
A1A5B4	GO:0005229,F	GO:0005515,F	GO:0005622,C	GO:0005886,C	GO:0006810,P	GO:0006821,P	GO:0006869,P	GO:0016020,C	GO:0016021,C	GO:0017128,F	GO:0034220,P	GO:0061588,P	GO:0061589,P	GO:0061590,P	GO:0061591,P	GO:1902476,P	GO:1902939,P
O15062	GO:0003676,F	GO:0003677,F	GO:0005515,F	GO:0005634,C	GO:0006351,P	GO:0006355,P	GO:0046872,F
Q92911	GO:0005215,F	GO:0005634,C	GO:0005886,C	GO:0006590,P	GO:0006810,P	GO:0006811,P	GO:0006814,P	GO:0008507,F	GO:0015111,F	GO:0015293,F	GO:0015705,P	GO:0016020,C	GO:0016021,C	GO:0035725,P	GO:0055085,P	GO:0070062,C	GO:0071320,P	GO:0071371,P	GO:0098656,P	GO:1903561,C
Q03989	GO:0000122,P	GO:0002376,P	GO:0003677,F	GO:0003714,F	GO:0003723,F	GO:0005515,F	GO:0005634,C	GO:0005654,C	GO:0005730,C	GO:0006351,P	GO:0006355,P	GO:0008134,F	GO:0030331,F	GO:0044212,F	GO:0045087,P	GO:0045892,P	GO:0046965,F	GO:0046966,F	GO:0050681,F	GO:0071391,P
Q96NH3	GO:0002088,P	GO:0003406,P	GO:0005737,C	GO:0005929,C	GO:0007224,P	GO:0007275,P	GO:0007368,P	GO:0007507,P	GO:0021915,P	GO:0042733,P	GO:0042995,C	GO:0043010,P	GO:0060041,P	GO:0060831,P	GO:0061512,P	GO:1905515,P
Q06609	GO:0000150,F	GO:0000166,F	GO:0000228,C	GO:0000400,F	GO:0000722,P	GO:0000724,P	GO:0000730,P	GO:0000731,P	GO:0000732,P	GO:0000784,C	GO:0000785,C	GO:0000790,C	GO:0000793,C	GO:0000794,C	GO:0000800,C	GO:0001932,P	GO:0003677,F	GO:0003682,F	GO:0003690,F	GO:0003697,F	GO:0005515,F	GO:0005524,F	GO:0005634,C	GO:0005654,C	GO:0005730,C	GO:0005737,C	GO:0005739,C	GO:0005759,C	GO:0005815,C	GO:0005829,C	GO:0005856,C	GO:0006259,P	GO:0006268,P	GO:0006281,P	GO:0006310,P	GO:0006312,P	GO:0006974,P	GO:0007127,P	GO:0007131,P	GO:0008022,F	GO:0008094,F	GO:0009636,P	GO:0010165,P	GO:0010569,P	GO:0010833,P	GO:0014070,P	GO:0016605,C	GO:0031297,P	GO:0032200,P
Q2TBF2	GO:0016020,C	GO:0016021,C
P17066	GO:0000166,F	GO:0005515,F	GO:0005524,F	GO:0005576,C	GO:0005737,C	GO:0005814,C	GO:0005829,C	GO:0006986,P	GO:0019899,F	GO:0031072,F	GO:0034605,P	GO:0034774,C	GO:0042026,P	GO:0042623,F	GO:0043312,P	GO:0051082,F	GO:0070062,C	GO:0072562,C	GO:1904813,C	GO:0070370,P	GO:0008180,C
A6NN14	GO:0003676,F	GO:0003677,F	GO:0005622,C	GO:0005634,C	GO:0006351,P	GO:0006355,P	GO:0046872,F
Q9BR01	GO:0004062,F	GO:0005515,F	GO:0005737,C	GO:0005829,C	GO:0006629,P	GO:0006790,P	GO:0008146,F	GO:0008150,P	GO:0008202,P	GO:0016740,F	GO:0042802,F	GO:0050427,P
P16520	GO:0003924,F	GO:0004871,F	GO:0005515,F	GO:0005829,C	GO:0005886,C	GO:0006457,P	GO:0007165,P	GO:0007186,P	GO:0008217,P	GO:0030425,C	GO:0030507,F	GO:0043005,C	GO:0044297,C	GO:0051020,F	GO:0070062,C	GO:0071377,P
O43148	GO:0001650,C	GO:0003723,F	GO:0004482,F	GO:0005515,F	GO:0005634,C	GO:0005654,C	GO:0005845,C	GO:0006366,P	GO:0006370,P	GO:0006397,P	GO:0008168,F	GO:0016740,F	GO:0032259,P	GO:0043235,C	GO:0106005,P
Q9Y296	GO:0000139,C	GO:0005515,F	GO:0005783,C	GO:0005794,C	GO:0005795,C	GO:0005829,C	GO:0006810,P	GO:0006888,P	GO:0008021,C	GO:0016192,P	GO:0016358,P	GO:0017112,F	GO:0030008,C	GO:0030425,C	GO:0043547,P	GO:0045202,C	GO:0048208,P	GO:0061024,P
Q9Y297	GO:0000086,P	GO:0000209,P	GO:0002223,P	GO:0004842,F	GO:0005515,F	GO:0005634,C	GO:0005654,C	GO:0005737,C	GO:0005829,C	GO:0006470,P	GO:0006511,P	GO:0007165,P	GO:0008013,F	GO:0016032,P	GO:0016055,P	GO:0016567,P	GO:0016874,F	GO:0019005,C	GO:0030163,P	GO:0031146,P	GO:0031648,P	GO:0033598,P	GO:0038061,P	GO:0038095,P	GO:0042752,P	GO:0042753,P	GO:0043122,P	GO:0043161,P	GO:0043433,P	GO:0043687,P	GO:0045309,F	GO:0045862,P	GO:0045879,P	GO:0045892,P	GO:0045893,P	GO:0046983,F	GO:0048511,P	GO:0050852,P	GO:0051403,P	GO:0051437,P	GO:0051726,P	GO:0060444,P	GO:0060828,P	GO:0061136,P	GO:0061630,F	GO:0071407,P
Q9Y294	GO:0000790,C	GO:0001649,P	GO:0003682,F	GO:0005515,F	GO:0005634,C	GO:0005654,C	GO:0006281,P	GO:0006333,P	GO:0006334,P	GO:0006335,P	GO:0006336,P	GO:0006351,P	GO:0006355,P	GO:0016569,P	GO:0031936,P	GO:0042393,F	GO:0042692,P	GO:0043234,C
Q9Y295	GO:0000166,F	GO:0005515,F	GO:0005525,F	GO:0005737,C	GO:0005829,C	GO:0005844,C	GO:0006351,P	GO:0007275,P	GO:0008134,F	GO:0016020,C	GO:0016604,C	GO:0042802,F
Q9BR09	GO:0005737,C	GO:0005829,C	GO:0016567,P	GO:0035556,P	GO:0043687,P
P29084	GO:0003677,F	GO:0003723,F	GO:0005515,F	GO:0005634,C	GO:0005654,C	GO:0005669,C	GO:0005673,C	GO:0005829,C	GO:0006351,P	GO:0006355,P	GO:0006366,P	GO:0006367,P	GO:0006368,P	GO:0016607,C	GO:0042795,P
Q9NUQ3	GO:0005634,C	GO:0005737,C	GO:0005829,C	GO:0006351,P	GO:0006355,P	GO:0007049,P	GO:0010564,P	GO:0016020,C	GO:0019905,F	GO:0030500,P	GO:0031965,C	GO:0046982,F	GO:0051726,P
Q6ICB4	GO:0001881,P	GO:0005515,F	GO:0005768,C	GO:0005769,C	GO:0005794,C	GO:0005802,C	GO:0005829,C	GO:0007032,P	GO:0030136,C	GO:0031410,C	GO:0042147,P	GO:0042803,F	GO:0055037,C
Q6ICB0	GO:0005634,C	GO:0005737,C	GO:0006508,P	GO:0008233,F	GO:0016787,F	GO:0042802,F
Q5VIY5	GO:0003676,F	GO:0003677,F	GO:0003700,F	GO:0005622,C	GO:0005634,C	GO:0006351,P	GO:0006355,P	GO:0046872,F
Q6IA17	GO:0001960,P	GO:0005515,F	GO:0006953,P	GO:0007165,P	GO:0016020,C	GO:0016021,C	GO:0031665,P	GO:0043433,P	GO:0045079,P
P30281	GO:0000122,P	GO:0000307,C	GO:0001934,P	GO:0004693,F	GO:0005515,F	GO:0005634,C	GO:0005654,C	GO:0005737,C	GO:0005829,C	GO:0005886,C	GO:0005925,C	GO:0007049,P	GO:0007165,P	GO:0016020,C	GO:0019901,F	GO:0042098,P	GO:0042127,P	GO:0045737,P	GO:0046626,P	GO:0051301,P	GO:0051726,P
Q5FYB1	GO:0003824,F	GO:0004065,F	GO:0005515,F	GO:0005576,C	GO:0005783,C	GO:0005788,C	GO:0006687,P	GO:0008152,P	GO:0008484,F	GO:0016787,F	GO:0043687,P	GO:0046872,F
Q5FYB0	GO:0003824,F	GO:0004065,F	GO:0005576,C	GO:0005788,C	GO:0006687,P	GO:0008152,P	GO:0008484,F	GO:0016787,F	GO:0043687,P	GO:0046872,F
Q96I85	GO:0005576,C
Q75V66	GO:0005229,F	GO:0005622,C	GO:0005783,C	GO:0005789,C	GO:0005886,C	GO:0006821,P	GO:0016020,C	GO:0016021,C	GO:0031982,C	GO:0034220,P	GO:0046983,F	GO:1902476,P
Q9HD45	GO:0016020,C	GO:0016021,C
P49790	GO:0003677,F	GO:0005487,F	GO:0005515,F	GO:0005634,C	GO:0005643,C	GO:0005654,C	GO:0005730,C	GO:0005829,C	GO:0006406,P	GO:0006409,P	GO:0006606,P	GO:0006810,P	GO:0007077,P	GO:0008139,F	GO:0010827,P	GO:0015031,P	GO:0016020,C	GO:0016032,P	GO:0016925,P	GO:0017056,F	GO:0019083,P	GO:0031965,C	GO:0034399,C	GO:0042405,C	GO:0042802,F	GO:0043495,F	GO:0043657,C	GO:0044615,C	GO:0046718,P	GO:0046832,P	GO:0046872,F	GO:0051028,P	GO:0051292,P	GO:0060964,P	GO:0075732,P	GO:0075733,P	GO:1900034,P	GO:0044613,C
P49792	GO:0000082,P	GO:0000413,P	GO:0001975,P	GO:0003723,F	GO:0003755,F	GO:0005515,F	GO:0005634,C	GO:0005635,C	GO:0005642,C	GO:0005643,C	GO:0005737,C	GO:0005739,C	GO:0005813,C	GO:0005829,C	GO:0006405,P	GO:0006406,P	GO:0006409,P	GO:0006457,P	GO:0006511,P	GO:0006607,P	GO:0006810,P	GO:0007051,P	GO:0007062,P	GO:0007077,P	GO:0008536,F	GO:0010827,P	GO:0015031,P	GO:0016020,C	GO:0016032,P	GO:0016874,F	GO:0016925,P	GO:0019083,P	GO:0019789,F	GO:0031965,C	GO:0032403,F	GO:0033133,P	GO:0042405,C	GO:0043231,C	GO:0043547,P	GO:0043657,C	GO:0044614,C	GO:0044615,C	GO:0046604,P	GO:0046872,F	GO:0046907,P	GO:0051028,P	GO:0051642,P	GO:0060964,P	GO:0075733,P
B0I1T2	GO:0000166,F	GO:0001891,C	GO:0002250,P	GO:0002376,P	GO:0002456,P	GO:0003774,F	GO:0003779,F	GO:0005516,F	GO:0005524,F	GO:0005546,F	GO:0005547,F	GO:0005886,C	GO:0005902,C	GO:0006887,P	GO:0006909,P	GO:0008289,F	GO:0016020,C	GO:0016459,C	GO:0030027,C	GO:0030175,C	GO:0031256,C	GO:0031589,P	GO:0038096,P	GO:0042995,C	GO:0043325,F	GO:0070062,C	GO:0071976,P	GO:0072678,P
Q2NL82	GO:0000462,P	GO:0000479,P	GO:0003723,F	GO:0003924,F	GO:0005525,F	GO:0005634,C	GO:0005654,C	GO:0005730,C	GO:0005829,C	GO:0006364,P	GO:0030688,C	GO:0034511,F	GO:0042254,P	GO:0042255,P
P49798	GO:0000188,P	GO:0001965,F	GO:0005096,F	GO:0005516,F	GO:0005634,C	GO:0005737,C	GO:0005829,C	GO:0005886,C	GO:0007186,P	GO:0008277,P	GO:0009968,P	GO:0016020,C	GO:0043234,C	GO:0043547,P	GO:0045744,P
P51116	GO:0003676,F	GO:0003723,F	GO:0003729,F	GO:0005515,F	GO:0005634,C	GO:0005737,C	GO:0005829,C	GO:0005844,C	GO:0016020,C	GO:0017148,P	GO:0022625,C	GO:0042802,F	GO:0042803,F	GO:0046982,F	GO:0070062,C
P51114	GO:0002151,F	GO:0003676,F	GO:0003723,F	GO:0003729,F	GO:0003730,F	GO:0005515,F	GO:0005634,C	GO:0005730,C	GO:0005737,C	GO:0005829,C	GO:0005844,C	GO:0006915,P	GO:0007275,P	GO:0007517,P	GO:0016020,C	GO:0017148,P	GO:0030154,P	GO:0030424,C	GO:0030425,C	GO:0033592,F	GO:0035770,C	GO:0042803,F	GO:0043034,C	GO:0043197,C	GO:0046982,F	GO:0048471,C	GO:2000637,P
P07477	GO:0004252,F	GO:0005576,C	GO:0005615,C	GO:0006508,P	GO:0007586,P	GO:0008233,F	GO:0008236,F	GO:0009235,P	GO:0016787,F	GO:0022617,P	GO:0046872,F	GO:0070062,C	GO:0072562,C
Q86VD7	GO:0005347,F	GO:0005634,C	GO:0005739,C	GO:0005743,C	GO:0006810,P	GO:0006839,P	GO:0015217,F	GO:0015228,F	GO:0015866,P	GO:0015867,P	GO:0016020,C	GO:0016021,C	GO:0035349,P	GO:0043262,F	GO:0055085,P	GO:0080121,P	GO:0080122,F
P35070	GO:0000165,P	GO:0004713,F	GO:0005088,F	GO:0005154,F	GO:0005515,F	GO:0005576,C	GO:0005615,C	GO:0005622,C	GO:0005886,C	GO:0007173,P	GO:0008083,F	GO:0008284,P	GO:0014066,P	GO:0016020,C	GO:0016021,C	GO:0018108,P	GO:0035810,P	GO:0038128,P	GO:0043066,P	GO:0043547,P	GO:0045597,P	GO:0045840,P	GO:0046854,P	GO:0046934,F	GO:0048015,P	GO:0048146,P	GO:0051781,P	GO:1901185,P	GO:2000145,P
Q86VD9	GO:0000026,F	GO:0000030,F	GO:0005783,C	GO:0005789,C	GO:0006506,P	GO:0016020,C	GO:0016021,C	GO:0016740,F	GO:0016757,F	GO:0097502,P
Q587I9	GO:0006810,P	GO:0015031,P	GO:0016020,C	GO:0016021,C	GO:0016192,P
Q9NSI8	GO:0001726,C	GO:0001784,F	GO:0002820,P	GO:0003723,F	GO:0005634,C	GO:0005737,C	GO:0005829,C	GO:0042995,C	GO:0050732,P	GO:0050869,P
Q9H7L2	GO:0005576,C
Q9Y2T5	GO:0001588,F	GO:0004871,F	GO:0004930,F	GO:0005886,C	GO:0005887,C	GO:0007165,P	GO:0007186,P	GO:0007212,P	GO:0016020,C	GO:0016021,C
Q9Y2T4	GO:0000159,C	GO:0000278,P	GO:0005515,F	GO:0005829,C	GO:0019888,F	GO:0032502,P	GO:0050790,P	GO:0070262,P	GO:0004722,F
O60814	GO:0000786,C	GO:0002227,P	GO:0003674,F	GO:0003677,F	GO:0005615,C	GO:0005634,C	GO:0005654,C	GO:0005694,C	GO:0005829,C	GO:0006334,P	GO:0016567,P	GO:0019731,P	GO:0031640,P	GO:0042742,P	GO:0046982,F	GO:0050829,P	GO:0050830,P	GO:0061844,P
O60547	GO:0005515,F	GO:0005737,C	GO:0005829,C	GO:0007219,P	GO:0008446,F	GO:0016829,F	GO:0019673,P	GO:0042351,P	GO:0042802,F	GO:0070062,C	GO:0070401,F
Q9Y2T1	GO:0001756,P	GO:0001934,P	GO:0001957,P	GO:0003139,P	GO:0003413,P	GO:0005096,F	GO:0005515,F	GO:0005634,C	GO:0005737,C	GO:0005813,C	GO:0005829,C	GO:0005886,C	GO:0007275,P	GO:0008013,F	GO:0008283,P	GO:0008285,P	GO:0010718,P	GO:0010942,P	GO:0016055,P	GO:0016579,P	GO:0019899,F	GO:0030111,P	GO:0030282,P	GO:0030877,C	GO:0031625,F	GO:0032423,P	GO:0034613,P	GO:0035414,P	GO:0042476,P	GO:0043547,P	GO:0043570,P	GO:0045668,P	GO:0048255,P	GO:0061181,P	GO:0070411,F	GO:0070602,P	GO:0090090,P	GO:0090263,P	GO:1904837,P
Q5T7V8	GO:0005515,F	GO:0005634,C	GO:0005654,C	GO:0005730,C	GO:0005737,C	GO:0005794,C	GO:0005829,C	GO:0031069,P	GO:1901622,P	GO:1905515,P
Q9Y2T3	GO:0005622,C	GO:0005829,C	GO:0006139,P	GO:0006147,P	GO:0006195,P	GO:0007399,P	GO:0008270,F	GO:0008892,F	GO:0016787,F	GO:0016810,F	GO:0046098,P	GO:0046872,F	GO:0070062,C
Q9Y2T2	GO:0005515,F	GO:0005764,C	GO:0005765,C	GO:0005794,C	GO:0006622,P	GO:0006810,P	GO:0006886,P	GO:0008089,P	GO:0015031,P	GO:0016020,C	GO:0016192,P	GO:0017137,F	GO:0030131,C	GO:0030659,C	GO:0031410,C	GO:0048490,P	GO:1904115,C
O60548	GO:0000981,F	GO:0003677,F	GO:0003700,F	GO:0005634,C	GO:0006351,P	GO:0006355,P	GO:0006357,P	GO:0009653,P	GO:0030154,P	GO:0043565,F
Q9BZ67	GO:0005515,F	GO:0005856,C
O15067	GO:0000166,F	GO:0004642,F	GO:0005524,F	GO:0005737,C	GO:0005829,C	GO:0006164,P	GO:0006189,P	GO:0006541,P	GO:0009156,P	GO:0009168,P	GO:0016874,F	GO:0042493,P	GO:0046872,F	GO:0070062,C
P35367	GO:0004871,F	GO:0004930,F	GO:0004969,F	GO:0005829,C	GO:0005886,C	GO:0005887,C	GO:0006954,P	GO:0007165,P	GO:0007186,P	GO:0007200,P	GO:0007613,P	GO:0008542,P	GO:0016020,C	GO:0016021,C	GO:0019229,P	GO:0032962,P	GO:0043114,P	GO:0045907,P	GO:0048016,P	GO:0048167,P	GO:0048245,P	GO:0050804,P	GO:0071420,P
Q495N2	GO:0005280,F	GO:0005774,C	GO:0015078,F	GO:0015180,F	GO:0015187,F	GO:0015193,F	GO:0015808,P	GO:0015816,P	GO:0015992,P	GO:0016020,C	GO:0016021,C	GO:0035524,P	GO:1902600,P
Q8N8Y2	GO:0005515,F	GO:0005765,C	GO:0005768,C	GO:0005769,C	GO:0006810,P	GO:0006811,P	GO:0007034,P	GO:0007035,P	GO:0008286,P	GO:0008553,F	GO:0010008,C	GO:0015078,F	GO:0015991,P	GO:0015992,P	GO:0016020,C	GO:0016241,P	GO:0016324,C	GO:0016471,C	GO:0030670,C	GO:0033179,C	GO:0033572,P	GO:0034220,P	GO:0046961,F	GO:0070062,C	GO:0090383,P
Q8TB52	GO:0000209,P	GO:0004842,F	GO:0005829,C	GO:0008270,F	GO:0016567,P	GO:0043687,P	GO:0046872,F	GO:0061630,F
P29034	GO:0005509,F	GO:0005515,F	GO:0005575,C	GO:0042802,F	GO:0043542,P	GO:0046872,F	GO:0046914,F
Q6NXS1	GO:0000164,C	GO:0004864,F	GO:0005515,F	GO:0005975,P	GO:0005977,P	GO:0009966,P	GO:0043086,P	GO:0043666,P
Q9P0L2	GO:0000166,F	GO:0000226,P	GO:0000287,F	GO:0001764,P	GO:0001786,F	GO:0004672,F	GO:0004674,F	GO:0005524,F	GO:0005546,F	GO:0005737,C	GO:0005856,C	GO:0005886,C	GO:0006468,P	GO:0007010,P	GO:0008289,F	GO:0015630,C	GO:0016020,C	GO:0016055,P	GO:0016301,F	GO:0016310,P	GO:0016740,F	GO:0030010,P	GO:0035556,P	GO:0046872,F	GO:0050321,F	GO:0070300,F
Q8N9W4	GO:0005515,F	GO:0005794,C
P58401	GO:0004888,F	GO:0005886,C	GO:0007155,P	GO:0007158,P	GO:0007165,P	GO:0007268,P	GO:0016020,C	GO:0016021,C	GO:0046872,F	GO:0050839,F	GO:0097109,F
Q9P0L9	GO:0001581,P	GO:0005227,F	GO:0005261,F	GO:0005262,F	GO:0005272,F	GO:0005509,F	GO:0005515,F	GO:0005783,C	GO:0005886,C	GO:0005929,C	GO:0006810,P	GO:0006811,P	GO:0006812,P	GO:0006816,P	GO:0007224,P	GO:0008092,F	GO:0008324,F	GO:0009986,C	GO:0015269,F	GO:0016020,C	GO:0016021,C	GO:0033040,F	GO:0034703,C	GO:0034704,C	GO:0035725,P	GO:0042802,F	GO:0042995,C	GO:0043231,C	GO:0043235,C	GO:0050915,P	GO:0050982,P	GO:0051371,F	GO:0051393,F	GO:0060170,C	GO:0070207,P	GO:0070588,P	GO:0071468,P	GO:0071805,P	GO:0097730,C
P58400	GO:0001525,P	GO:0004888,F	GO:0005102,F	GO:0005783,C	GO:0005886,C	GO:0007155,P	GO:0007157,P	GO:0007158,P	GO:0007165,P	GO:0007416,P	GO:0007612,P	GO:0009986,C	GO:0016020,C	GO:0016021,C	GO:0016339,P	GO:0021707,P	GO:0023041,P	GO:0030054,C	GO:0030139,C	GO:0030534,P	GO:0031965,C	GO:0031982,C	GO:0035176,P	GO:0035418,P	GO:0042734,C	GO:0043025,C	GO:0044295,C	GO:0045184,P	GO:0045202,C	GO:0046872,F	GO:0048306,F	GO:0050839,F	GO:0051490,P	GO:0051965,P	GO:0051968,P	GO:0071625,P	GO:0090004,P	GO:0090126,P	GO:0097091,P	GO:0097104,P	GO:0097105,P	GO:0097109,F	GO:0097112,P	GO:0097114,P	GO:0097116,P	GO:0097117,P	GO:0097118,P	GO:0097119,P	GO:0097120,P
Q9BZ68	GO:0005856,C
O15066	GO:0000166,F	GO:0003777,F	GO:0005515,F	GO:0005524,F	GO:0005737,C	GO:0005813,C	GO:0005819,C	GO:0005829,C	GO:0005856,C	GO:0005873,C	GO:0005874,C	GO:0005929,C	GO:0006890,P	GO:0007018,P	GO:0007052,P	GO:0007100,P	GO:0007368,P	GO:0008017,F	GO:0008089,P	GO:0008574,F	GO:0015630,C	GO:0016020,C	GO:0016939,C	GO:0017048,F	GO:0019886,P	GO:0030424,C	GO:0030496,C	GO:0030990,C	GO:0032467,P	GO:0035735,P	GO:0042995,C	GO:0070062,C	GO:0072383,P	GO:0090307,P	GO:0097542,C	GO:1904115,C	GO:0005876,C
A0A0C4DH24	GO:0002250,P	GO:0002376,P	GO:0002377,P	GO:0003823,F	GO:0005576,C	GO:0005615,C	GO:0005886,C	GO:0006955,P	GO:0016020,C
Q92738	GO:0005096,F	GO:0005794,C	GO:0005829,C	GO:0005886,C	GO:0006886,P	GO:0007030,P	GO:0012505,C	GO:0017137,F	GO:0019068,P	GO:0031338,P	GO:0031410,C	GO:0032588,C	GO:0035526,P	GO:0043547,P	GO:0048227,P	GO:0090630,P	GO:1903358,P	GO:1902017,P
O75420	GO:0005515,F	GO:0008150,P	GO:0043234,C	GO:0048009,P
P35251	GO:0000122,P	GO:0000166,F	GO:0000722,P	GO:0003677,F	GO:0003689,F	GO:0003690,F	GO:0005515,F	GO:0005524,F	GO:0005634,C	GO:0005654,C	GO:0005663,C	GO:0005730,C	GO:0005737,C	GO:0006260,P	GO:0006261,P	GO:0006281,P	GO:0006283,P	GO:0006296,P	GO:0006297,P	GO:0006351,P	GO:0006355,P	GO:0007004,P	GO:0008047,F	GO:0019904,F	GO:0019985,P	GO:0033683,P	GO:0042276,P	GO:0042769,P	GO:0043085,P	GO:0043234,C	GO:0043565,F	GO:0045892,P	GO:0045893,P	GO:0070062,C	GO:0070987,P
P35250	GO:0000166,F	GO:0000722,P	GO:0003677,F	GO:0005515,F	GO:0005524,F	GO:0005634,C	GO:0005654,C	GO:0005663,C	GO:0006260,P	GO:0006281,P	GO:0006283,P	GO:0006296,P	GO:0006297,P	GO:0019899,F	GO:0019985,P	GO:0031390,C	GO:0033683,P	GO:0042276,P	GO:0042769,P	GO:0070987,P	GO:1900264,P	GO:1901796,P	GO:0003689,F	GO:0043142,F
O75425	GO:0005789,C	GO:0007507,P	GO:0016020,C	GO:0016021,C
Q99618	GO:0003674,F	GO:0005515,F	GO:0005575,C	GO:0005737,C	GO:0005829,C	GO:0005913,C	GO:0007049,P	GO:0008150,P	GO:0016567,P	GO:0051301,P
O75427	GO:0005515,F	GO:0005737,C	GO:0007165,P	GO:0007399,P	GO:0016323,C	GO:0016605,C	GO:0045199,P
O75426	GO:0000151,C	GO:0004842,F	GO:0005515,F	GO:0016567,P
Q92730	GO:0000166,F	GO:0003924,F	GO:0005102,F	GO:0005515,F	GO:0005525,F	GO:0005622,C	GO:0005737,C	GO:0005829,C	GO:0005856,C	GO:0005886,C	GO:0005912,C	GO:0007015,P	GO:0007162,P	GO:0007264,P	GO:0015629,C	GO:0016020,C	GO:0016322,P	GO:0043231,C
Q92731	GO:0000122,P	GO:0001046,F	GO:0003677,F	GO:0003700,F	GO:0003707,F	GO:0003713,F	GO:0004879,F	GO:0005496,F	GO:0005515,F	GO:0005576,C	GO:0005634,C	GO:0005654,C	GO:0005739,C	GO:0006351,P	GO:0006355,P	GO:0006367,P	GO:0007165,P	GO:0007267,P	GO:0008270,F	GO:0008289,F	GO:0019899,F	GO:0030284,F	GO:0030308,P	GO:0030520,P	GO:0034056,F	GO:0038052,F	GO:0043401,P	GO:0043565,F	GO:0045893,P	GO:0045944,P	GO:0046872,F	GO:0048019,F	GO:0051091,P	GO:0071392,P	GO:1900116,P
Q5VU57	GO:0004180,F	GO:0004181,F	GO:0005737,C	GO:0005794,C	GO:0005814,C	GO:0005829,C	GO:0005856,C	GO:0006508,P	GO:0008233,F	GO:0008237,F	GO:0008270,F	GO:0015631,F	GO:0016787,F	GO:0035608,P	GO:0035609,P	GO:0035610,P	GO:0036064,C	GO:0042995,C	GO:0046872,F	GO:0051607,P
Q9H772	GO:0005125,F	GO:0005576,C	GO:0005615,C	GO:0007275,P	GO:0008201,F	GO:0010172,P	GO:0019221,P	GO:0030509,P	GO:0030514,P	GO:0036122,F	GO:0038098,P	GO:0042803,F	GO:0048263,P	GO:0060300,P
Q9H773	GO:0000166,F	GO:0000287,F	GO:0005515,F	GO:0005634,C	GO:0005737,C	GO:0005739,C	GO:0005829,C	GO:0006253,P	GO:0009143,P	GO:0016462,F	GO:0016787,F	GO:0032556,F	GO:0042262,P	GO:0042802,F	GO:0046872,F	GO:0047429,F	GO:0047840,F	GO:0051289,P	GO:0046076,P
Q92736	GO:0001666,P	GO:0002027,P	GO:0003143,P	GO:0003220,P	GO:0003300,P	GO:0005216,F	GO:0005219,F	GO:0005262,F	GO:0005509,F	GO:0005513,P	GO:0005515,F	GO:0005516,F	GO:0005790,C	GO:0005886,C	GO:0006810,P	GO:0006811,P	GO:0006816,P	GO:0006874,P	GO:0007275,P	GO:0010460,P	GO:0010881,P	GO:0010882,P	GO:0014701,C	GO:0014808,P	GO:0014850,P	GO:0015278,F	GO:0016020,C	GO:0016021,C	GO:0016529,C	GO:0019722,P	GO:0019899,F	GO:0019901,F	GO:0030017,C	GO:0030018,C	GO:0030509,P	GO:0031000,P	GO:0033017,C	GO:0034220,P	GO:0034236,F	GO:0034237,F	GO:0034704,C	GO:0035584,P	GO:0035994,P	GO:0042802,F	GO:0043234,C	GO:0043621,F	GO:0043924,F	GO:0044325,F	GO:0048763,F
P43026	GO:0002062,P	GO:0005102,F	GO:0005125,F	GO:0005160,F	GO:0005515,F	GO:0005576,C	GO:0005615,C	GO:0005622,C	GO:0005886,C	GO:0007178,P	GO:0007179,P	GO:0007184,P	GO:0007267,P	GO:0008083,F	GO:0009612,P	GO:0010862,P	GO:0016020,C	GO:0030326,P	GO:0030513,P	GO:0032331,P	GO:0032332,P	GO:0035136,P	GO:0035137,P	GO:0036122,F	GO:0040014,P	GO:0042802,F	GO:0042981,P	GO:0043408,P	GO:0043524,P	GO:0043932,P	GO:0045666,P	GO:0048468,P	GO:0050680,P	GO:0051216,P	GO:0060395,P	GO:0060591,P	GO:2001054,P
P23109	GO:0003876,F	GO:0005829,C	GO:0009117,P	GO:0009168,P	GO:0010033,P	GO:0016787,F	GO:0019239,F	GO:0032036,F	GO:0032264,P	GO:0043101,P	GO:0046872,F
O60609	GO:0000165,P	GO:0001764,P	GO:0004872,F	GO:0005088,F	GO:0005102,F	GO:0005829,C	GO:0005886,C	GO:0007165,P	GO:0007399,P	GO:0007411,P	GO:0007422,P	GO:0008046,F	GO:0009897,C	GO:0016020,C	GO:0019898,C	GO:0031225,C	GO:0043547,P	GO:0048485,P	GO:0048666,P
Q00765	GO:0003674,F	GO:0005515,F	GO:0005783,C	GO:0008150,P	GO:0016020,C	GO:0016021,C	GO:0070062,C	GO:0071782,C
Q6IQ19	GO:0005737,C	GO:0005813,C	GO:0005814,C	GO:0005815,C	GO:0005819,C	GO:0005856,C	GO:0005874,C	GO:0005929,C	GO:0005930,C	GO:0007049,P	GO:0007275,P	GO:0008017,F	GO:0030424,C	GO:0035869,C	GO:0036064,C	GO:0042995,C	GO:0045995,P	GO:0048666,P	GO:0051301,P	GO:0060296,P	GO:0061673,C	GO:0072686,C	GO:1901673,P	GO:1990755,P
Q6IQ16	GO:0005515,F	GO:0005634,C	GO:0005737,C	GO:0016567,P	GO:0019005,C	GO:0030162,P	GO:0031397,P	GO:0031463,C	GO:0031625,F	GO:0042787,P	GO:0043161,P
Q5T2D3	GO:0004843,F	GO:0005737,C	GO:0005829,C	GO:0006508,P	GO:0008233,F	GO:0008234,F	GO:0016579,P	GO:0016787,F	GO:0035871,P	GO:0036459,F	GO:0044313,P	GO:0050821,P	GO:0051898,P	GO:0071108,P	GO:1990167,P
Q9NVQ4	GO:0005515,F	GO:0005737,C	GO:0006915,P	GO:0043066,P
Q5BKT4	GO:0004583,F	GO:0005783,C	GO:0005789,C	GO:0006486,P	GO:0006488,P	GO:0016020,C	GO:0016021,C	GO:0016740,F	GO:0016757,F
P05387	GO:0000184,P	GO:0002181,P	GO:0003735,F	GO:0005515,F	GO:0005622,C	GO:0005829,C	GO:0005840,C	GO:0005925,C	GO:0006364,P	GO:0006412,P	GO:0006413,P	GO:0006414,P	GO:0006614,P	GO:0016020,C	GO:0019083,P	GO:0022625,C	GO:0030529,C	GO:0070062,C
P20138	GO:0004872,F	GO:0005515,F	GO:0005634,C	GO:0005886,C	GO:0005887,C	GO:0007155,P	GO:0007165,P	GO:0007267,P	GO:0008285,P	GO:0009897,C	GO:0016020,C	GO:0016021,C	GO:0030246,F	GO:0035579,C	GO:0043312,P	GO:0050776,P	GO:0070062,C	GO:0070821,C
Q5T2T1	GO:0005515,F	GO:0005654,C	GO:0005912,C	GO:0005923,C	GO:0009967,P	GO:0016020,C	GO:0019904,F	GO:0030010,P	GO:0030054,C	GO:0031334,P	GO:0032947,F	GO:0035591,F	GO:0045296,F	GO:0046982,F	GO:0070830,P	GO:0071896,P	GO:0097025,C
O00505	GO:0005515,F	GO:0005634,C	GO:0005643,C	GO:0005654,C	GO:0005737,C	GO:0005829,C	GO:0006461,P	GO:0006606,P	GO:0006607,P	GO:0006810,P	GO:0008022,F	GO:0008139,F	GO:0008565,F	GO:0015031,P	GO:0016032,P	GO:0019054,P	GO:0043657,C	GO:0046718,P	GO:0075732,P	GO:0075733,P
P17927	GO:0001618,F	GO:0001851,F	GO:0001855,F	GO:0001861,F	GO:0002376,P	GO:0002430,P	GO:0004877,F	GO:0005886,C	GO:0005887,C	GO:0006958,P	GO:0009986,C	GO:0016020,C	GO:0016021,C	GO:0016032,P	GO:0030449,P	GO:0030667,C	GO:0043312,P	GO:0045087,P	GO:0045957,P	GO:0045959,P	GO:0046718,P	GO:0070062,C	GO:0101003,C	GO:1900004,P	GO:1900005,P
O00501	GO:0003151,P	GO:0005198,F	GO:0005886,C	GO:0005911,C	GO:0005923,C	GO:0007043,P	GO:0007179,P	GO:0007612,P	GO:0016020,C	GO:0016021,C	GO:0016327,C	GO:0016338,P	GO:0030054,C	GO:0042802,F	GO:0060021,P	GO:0060325,P	GO:0070062,C	GO:1903142,P	GO:0030864,C
Q9NZ72	GO:0005737,C	GO:0005794,C	GO:0007019,P	GO:0007399,P	GO:0015631,F	GO:0019904,F	GO:0030424,C	GO:0030426,C	GO:0031110,P	GO:0031122,P	GO:0031175,P	GO:0035021,P	GO:0042995,C	GO:0043005,C	GO:0043087,P	GO:0051493,P
P20132	GO:0003941,F	GO:0004794,F	GO:0005737,C	GO:0005739,C	GO:0005829,C	GO:0006094,P	GO:0006520,P	GO:0006565,P	GO:0016829,F	GO:0030170,F	GO:0042803,F	GO:0042866,P
Q8N9C0	GO:0005859,C	GO:0006941,P	GO:0007015,P	GO:0008307,F	GO:0030018,C	GO:0031430,C	GO:0045214,P	GO:0051015,F	GO:0051371,F	GO:0071688,P	GO:0097493,F
Q14849	GO:0005515,F	GO:0005737,C	GO:0005739,C	GO:0005765,C	GO:0005768,C	GO:0005770,C	GO:0005829,C	GO:0006629,P	GO:0006694,P	GO:0006700,P	GO:0006701,P	GO:0006810,P	GO:0006839,P	GO:0006869,P	GO:0008202,P	GO:0008203,P	GO:0008289,F	GO:0015485,F	GO:0016020,C	GO:0016021,C	GO:0017127,F	GO:0030301,P	GO:0031902,C	GO:0042803,F	GO:0044232,C	GO:0099044,P	GO:0005789,C
Q96CX3	GO:0003676,F	GO:0003677,F	GO:0003700,F	GO:0005515,F	GO:0005634,C	GO:0006351,P	GO:0006355,P	GO:0046872,F
Q96RM1	GO:0001533,C	GO:0005198,F	GO:0005737,C	GO:0005829,C	GO:0008544,P	GO:0018149,P	GO:0030216,P	GO:0031424,P	GO:0070268,P
Q7Z2Y8	GO:0000166,F	GO:0005525,F	GO:0005634,C	GO:0005737,C	GO:0005829,C
P01009	GO:0000139,C	GO:0001948,F	GO:0002020,F	GO:0002576,P	GO:0004867,F	GO:0005515,F	GO:0005576,C	GO:0005578,C	GO:0005615,C	GO:0005783,C	GO:0005788,C	GO:0005794,C	GO:0006888,P	GO:0006953,P	GO:0007596,P	GO:0007599,P	GO:0010466,P	GO:0010951,P	GO:0030134,C	GO:0030414,F	GO:0031093,C	GO:0033116,C	GO:0042802,F	GO:0043231,C	GO:0043312,P	GO:0043687,P	GO:0044267,P	GO:0048208,P	GO:0070062,C	GO:1904813,C
P01008	GO:0002020,F	GO:0002438,P	GO:0004867,F	GO:0005515,F	GO:0005576,C	GO:0005615,C	GO:0005788,C	GO:0005886,C	GO:0007584,P	GO:0007595,P	GO:0007596,P	GO:0007599,P	GO:0008201,F	GO:0010466,P	GO:0010951,P	GO:0030193,P	GO:0030414,F	GO:0043687,P	GO:0044267,P	GO:0070062,C	GO:0072562,C	GO:2000266,P
Q9H7M9	GO:0005886,C	GO:0016020,C	GO:0016021,C
Q01581	GO:0001889,P	GO:0003824,F	GO:0004421,F	GO:0005737,C	GO:0005829,C	GO:0006629,P	GO:0006694,P	GO:0006695,P	GO:0007420,P	GO:0008144,F	GO:0008152,P	GO:0008202,P	GO:0008203,P	GO:0008299,P	GO:0008584,P	GO:0009645,P	GO:0009725,P	GO:0010033,P	GO:0010243,P	GO:0014070,P	GO:0014074,P	GO:0016126,P	GO:0016740,F	GO:0016853,F	GO:0019216,P	GO:0033197,P	GO:0034698,P	GO:0042493,P	GO:0042803,F	GO:0043177,F	GO:0045540,P	GO:0046690,P	GO:0055094,P	GO:0070723,P	GO:0071372,P	GO:0071397,P	GO:0071407,P
Q8N2R0	GO:0000122,P	GO:0001656,P	GO:0001823,P	GO:0002062,P	GO:0003676,F	GO:0005515,F	GO:0005634,C	GO:0008284,P	GO:0009790,P	GO:0010628,P	GO:0030154,P	GO:0030501,P	GO:0033687,P	GO:0035115,P	GO:0035116,P	GO:0036023,P	GO:0042474,P	GO:0042476,P	GO:0042733,P	GO:0043565,F	GO:0045893,P	GO:0045944,P	GO:0046872,F	GO:0048704,P	GO:0050679,P	GO:0060021,P	GO:0060272,P	GO:0060322,P	GO:0060349,P	GO:0061029,P	GO:0072498,P
P05388	GO:0000184,P	GO:0003723,F	GO:0003735,F	GO:0005515,F	GO:0005622,C	GO:0005634,C	GO:0005737,C	GO:0005783,C	GO:0005829,C	GO:0005840,C	GO:0005925,C	GO:0006364,P	GO:0006412,P	GO:0006413,P	GO:0006614,P	GO:0016020,C	GO:0016032,P	GO:0019083,P	GO:0022625,C	GO:0030425,C	GO:0030529,C	GO:0036464,C	GO:0042254,P	GO:0070062,C	GO:0071353,P
B7U540	GO:0005242,F	GO:0005244,F	GO:0005886,C	GO:0005887,C	GO:0006810,P	GO:0006811,P	GO:0006813,P	GO:0010107,P	GO:0016020,C	GO:0016021,C	GO:0034765,P
Q8NGN6	GO:0004871,F	GO:0004930,F	GO:0004984,F	GO:0005886,C	GO:0007165,P	GO:0007186,P	GO:0007608,P	GO:0016020,C	GO:0016021,C	GO:0050896,P	GO:0050911,P
Q8IYD2	GO:0016567,P	GO:0031463,C	GO:0004842,F
Q8IYD1	GO:0000166,F	GO:0000184,P	GO:0002184,P	GO:0003723,F	GO:0003747,F	GO:0003924,F	GO:0005515,F	GO:0005525,F	GO:0005737,C	GO:0005829,C	GO:0006412,P	GO:0006415,P	GO:0007049,P	GO:0018444,C
P08034	GO:0005243,F	GO:0005737,C	GO:0005783,C	GO:0005789,C	GO:0005886,C	GO:0005921,C	GO:0005922,C	GO:0006810,P	GO:0007154,P	GO:0007267,P	GO:0007399,P	GO:0015868,P	GO:0016020,C	GO:0016021,C	GO:0016264,P	GO:0016328,C	GO:0030054,C	GO:0042803,F	GO:0051259,P	GO:0055085,P	GO:1905867,P
Q8NGN2	GO:0004871,F	GO:0004930,F	GO:0004984,F	GO:0005886,C	GO:0007165,P	GO:0007186,P	GO:0007608,P	GO:0016020,C	GO:0016021,C	GO:0050896,P	GO:0050911,P
Q9BXB1	GO:0001649,P	GO:0001942,P	GO:0002376,P	GO:0004871,F	GO:0004888,F	GO:0004930,F	GO:0005515,F	GO:0005886,C	GO:0005887,C	GO:0007165,P	GO:0007186,P	GO:0007275,P	GO:0007283,P	GO:0007623,P	GO:0016020,C	GO:0016021,C	GO:0016055,P	GO:0030154,P	GO:0030282,P	GO:0030539,P	GO:0032922,P	GO:0034122,P	GO:0035239,P	GO:0036335,P	GO:0045087,P	GO:0045892,P	GO:0045893,P	GO:0046849,P	GO:0048511,P	GO:0048565,P	GO:0050673,P	GO:0050710,P	GO:0061290,P	GO:0072202,P	GO:0072224,P	GO:0072282,P	GO:0090190,P	GO:0090263,P	GO:2001013,P
Q8NGN0	GO:0004871,F	GO:0004888,F	GO:0004930,F	GO:0004984,F	GO:0005886,C	GO:0007165,P	GO:0007186,P	GO:0007608,P	GO:0016020,C	GO:0016021,C	GO:0050896,P	GO:0050907,P	GO:0050911,P
Q8NGN1	GO:0004871,F	GO:0004930,F	GO:0004984,F	GO:0004993,F	GO:0005886,C	GO:0007165,P	GO:0007186,P	GO:0007608,P	GO:0016020,C	GO:0016021,C	GO:0030594,F	GO:0050896,P	GO:0050911,P	GO:0098664,P
Q13009	GO:0003300,P	GO:0005057,F	GO:0005085,F	GO:0005089,F	GO:0005515,F	GO:0005634,C	GO:0005737,C	GO:0005829,C	GO:0005874,C	GO:0005886,C	GO:0005911,C	GO:0006915,P	GO:0007160,P	GO:0007165,P	GO:0008017,F	GO:0008284,P	GO:0008289,F	GO:0010717,P	GO:0010718,P	GO:0010976,P	GO:0014069,C	GO:0016020,C	GO:0016477,P	GO:0016601,P	GO:0017016,F	GO:0019900,F	GO:0030054,C	GO:0030335,P	GO:0030676,F	GO:0030971,F	GO:0031234,C	GO:0032092,P	GO:0032587,C	GO:0035023,P	GO:0035556,P	GO:0036477,C	GO:0042220,P	GO:0043025,C	GO:0043065,P	GO:0043197,C	GO:0043507,P	GO:0044291,C	GO:0044295,C	GO:0044304,C	GO:0045202,C	GO:0048013,P	GO:0048365,F	GO:0050772,P	GO:0051056,P
Q8IYD9	GO:0005576,C	GO:0008285,P
Q8IYD8	GO:0000166,F	GO:0000712,P	GO:0003677,F	GO:0003682,F	GO:0004386,F	GO:0004518,F	GO:0005515,F	GO:0005524,F	GO:0005634,C	GO:0005654,C	GO:0006281,P	GO:0006974,P	GO:0016787,F	GO:0031297,P	GO:0036297,P	GO:0043240,C	GO:0071821,C	GO:0090305,P
O75396	GO:0000139,C	GO:0000149,F	GO:0002479,P	GO:0005484,F	GO:0005515,F	GO:0005783,C	GO:0005789,C	GO:0005793,C	GO:0005794,C	GO:0006810,P	GO:0006888,P	GO:0006890,P	GO:0012507,C	GO:0015031,P	GO:0016020,C	GO:0016021,C	GO:0016192,P	GO:0019905,F	GO:0030133,C	GO:0030670,C	GO:0031201,C	GO:0033116,C	GO:0042470,C	GO:0045732,P	GO:0048208,P	GO:0048280,P	GO:1902902,P	GO:1990668,P	GO:0006887,P
Q8NGN8	GO:0004871,F	GO:0004888,F	GO:0004930,F	GO:0004984,F	GO:0005886,C	GO:0007165,P	GO:0007186,P	GO:0007608,P	GO:0016020,C	GO:0016021,C	GO:0050896,P	GO:0050907,P	GO:0050911,P
O75394	GO:0003735,F	GO:0005622,C	GO:0005739,C	GO:0005743,C	GO:0005762,C	GO:0005840,C	GO:0006412,P	GO:0030529,C	GO:0070125,P	GO:0070126,P
Q9Y4F9	GO:0005515,F	GO:0005737,C	GO:0005856,C	GO:0005886,C	GO:0006935,P	GO:0007155,P	GO:0007162,P	GO:0007275,P	GO:0007517,P	GO:0007605,P	GO:0009968,P	GO:0016020,C	GO:0016324,C	GO:0030154,P	GO:0030175,C	GO:0032420,C	GO:0035024,P	GO:0042130,P	GO:0042802,F	GO:0042995,C	GO:0045184,P	GO:0045663,P	GO:0048741,P	GO:0051260,P	GO:0051491,P	GO:0060088,P	GO:0060171,C	GO:0071158,P	GO:0071260,P	GO:0071889,F	GO:0090023,P	GO:1901673,P	GO:1901741,P	GO:1903904,P	GO:1905872,P	GO:1990869,P	GO:2000114,P	GO:2000391,P	GO:2000405,P	GO:2001107,P
P51522	GO:0003676,F	GO:0003677,F	GO:0003700,F	GO:0005515,F	GO:0005634,C	GO:0006351,P	GO:0006355,P	GO:0046872,F
Q8IVD9	GO:0005515,F	GO:0005737,C	GO:0005868,C	GO:0006457,P	GO:0032502,P	GO:0051082,F	GO:0060271,P	GO:1905793,P
Q8TE68	GO:0003779,F	GO:0005515,F	GO:0005737,C	GO:0005829,C	GO:0007266,P	GO:0032587,C	GO:0035023,P	GO:0042608,F	GO:0043234,C	GO:0043547,P	GO:0045296,F	GO:0070062,C	GO:1900029,P	GO:0005089,F	GO:0030676,F
Q8TE69	GO:0005515,F
Q9Y4F1	GO:0005085,F	GO:0005089,F	GO:0005737,C	GO:0005829,C	GO:0005856,C	GO:0005886,C	GO:0007275,P	GO:0007416,P	GO:0008092,F	GO:0010923,P	GO:0016020,C	GO:0030054,C	GO:0030175,C	GO:0030425,C	GO:0030676,F	GO:0031234,C	GO:0035023,P	GO:0042995,C	GO:0043005,C	GO:0043197,C	GO:0043547,P	GO:0045202,C	GO:0048813,P
Q8TE67	GO:0005737,C
Q9Y4F3	GO:0003674,F	GO:0003676,F	GO:0003723,F	GO:0005777,C	GO:0005794,C	GO:0006302,P	GO:0007143,P	GO:0010468,P	GO:0010923,P	GO:0016020,C	GO:0030154,P	GO:0043231,C	GO:0048477,P	GO:0051321,P
Q99075	GO:0000165,P	GO:0004713,F	GO:0005088,F	GO:0005154,F	GO:0005576,C	GO:0005615,C	GO:0005886,C	GO:0005887,C	GO:0007165,P	GO:0007173,P	GO:0007517,P	GO:0008016,P	GO:0008083,F	GO:0008201,F	GO:0008284,P	GO:0009986,C	GO:0014066,P	GO:0016020,C	GO:0016021,C	GO:0016477,P	GO:0018108,P	GO:0030307,P	GO:0030335,P	GO:0030666,C	GO:0030669,C	GO:0035313,P	GO:0038128,P	GO:0043547,P	GO:0046854,P	GO:0046934,F	GO:0048015,P	GO:0048661,P	GO:0050731,P	GO:0051545,P	GO:0051549,P	GO:0051897,P	GO:0060326,P	GO:0090303,P	GO:1901185,P	GO:2000145,P
Q9Y4F5	GO:0005737,C	GO:0005856,C	GO:0005874,C
Q9Y4F4	GO:0005737,C	GO:0005856,C	GO:0005929,C	GO:0030030,P	GO:0031116,P	GO:0035082,P	GO:0036064,C	GO:0042995,C	GO:1905515,P	GO:0005874,C
Q8TE60	GO:0001654,P	GO:0004222,F	GO:0005576,C	GO:0005578,C	GO:0006508,P	GO:0008233,F	GO:0008237,F	GO:0008270,F	GO:0016787,F	GO:0046872,F	GO:0090331,P
Q66K41	GO:0002039,F	GO:0003676,F	GO:0003723,F	GO:0005515,F	GO:0005634,C	GO:0008270,F	GO:0046872,F	GO:0072332,P
Q8IW36	GO:0003676,F	GO:0005622,C	GO:0005634,C	GO:0006355,P	GO:0046872,F
P13984	GO:0000166,F	GO:0000398,P	GO:0000991,F	GO:0003677,F	GO:0003824,F	GO:0004386,F	GO:0005515,F	GO:0005524,F	GO:0005634,C	GO:0005654,C	GO:0005674,C	GO:0006351,P	GO:0006355,P	GO:0006366,P	GO:0006367,P	GO:0006368,P	GO:0006370,P	GO:0008543,P	GO:0015630,C	GO:0016070,P	GO:0016787,F	GO:0032968,P	GO:0042795,P	GO:0050434,P	GO:0060261,P	GO:0097550,C
Q969S3	GO:0003676,F	GO:0003723,F	GO:0005515,F	GO:0005634,C	GO:0005730,C	GO:0005737,C	GO:0005794,C	GO:0005829,C	GO:0008270,F	GO:0008631,P	GO:0022625,C	GO:0030687,C	GO:0033674,P	GO:0042273,P	GO:0043065,P	GO:0043410,P	GO:0046330,P	GO:0046872,F
Q96R69	GO:0004871,F	GO:0004888,F	GO:0004930,F	GO:0004984,F	GO:0005886,C	GO:0007165,P	GO:0007186,P	GO:0007608,P	GO:0016020,C	GO:0016021,C	GO:0050896,P	GO:0050907,P	GO:0050911,P
Q8N326	GO:0016020,C	GO:0016021,C
Q96R67	GO:0004871,F	GO:0004888,F	GO:0004930,F	GO:0004984,F	GO:0005886,C	GO:0007165,P	GO:0007186,P	GO:0007608,P	GO:0016020,C	GO:0016021,C	GO:0050896,P	GO:0050907,P	GO:0050911,P
Q8N456	GO:0005737,C	GO:0007165,P	GO:0005886,C
Q9P1V8	GO:0000027,P	GO:0006364,P	GO:0030687,C
Q8N323	GO:0005576,C
P46013	GO:0000166,F	GO:0000775,C	GO:0000793,C	GO:0003677,F	GO:0003723,F	GO:0005515,F	GO:0005524,F	GO:0005634,C	GO:0005694,C	GO:0005730,C	GO:0005737,C	GO:0006259,P	GO:0007049,P	GO:0007088,P	GO:0008022,F	GO:0008283,P	GO:0014070,P	GO:0016020,C	GO:0016604,C	GO:0030212,P	GO:0031100,P	GO:0034605,P	GO:0051321,P	GO:0051983,P	GO:1902275,P
Q66K89	GO:0000122,P	GO:0000977,F	GO:0001227,F	GO:0003676,F	GO:0003677,F	GO:0003700,F	GO:0003713,F	GO:0003714,F	GO:0005515,F	GO:0005634,C	GO:0005654,C	GO:0005737,C	GO:0005819,C	GO:0006260,P	GO:0006351,P	GO:0006355,P	GO:0007049,P	GO:0008283,P	GO:0009794,P	GO:0010564,P	GO:0016032,P	GO:0016567,P	GO:0016740,F	GO:0035497,F	GO:0040008,P	GO:0046872,F	GO:0051301,P	GO:0071850,P
P16885	GO:0001784,F	GO:0002092,P	GO:0002223,P	GO:0002316,P	GO:0004435,F	GO:0004629,F	GO:0004871,F	GO:0005515,F	GO:0005829,C	GO:0005886,C	GO:0006629,P	GO:0006661,P	GO:0007165,P	GO:0008081,F	GO:0009395,P	GO:0010468,P	GO:0016042,P	GO:0016055,P	GO:0016787,F	GO:0019722,P	GO:0030168,P	GO:0030183,P	GO:0032237,P	GO:0032481,P	GO:0032496,P	GO:0032959,P	GO:0035556,P	GO:0038095,P	GO:0038096,P	GO:0043069,P	GO:0043647,P	GO:0050852,P	GO:0050853,P	GO:0051209,P	GO:0070062,C
Q8WVD5	GO:0003677,F	GO:0004842,F	GO:0006355,P	GO:0016020,C	GO:0046872,F	GO:0051865,P
Q32P51	GO:0003676,F	GO:0003723,F	GO:0005634,C	GO:0005681,C	GO:0005737,C	GO:0006397,P	GO:0006810,P	GO:0008380,P	GO:0030529,C	GO:0051028,P
Q8WVD3	GO:0000209,P	GO:0000724,P	GO:0003677,F	GO:0003697,F	GO:0005515,F	GO:0005634,C	GO:0005694,C	GO:0006281,P	GO:0006974,P	GO:0010792,P	GO:0016055,P	GO:0016567,P	GO:0016740,F	GO:0019901,F	GO:0031624,F	GO:0032436,P	GO:0035861,C	GO:0046872,F	GO:0061630,F
P46019	GO:0003824,F	GO:0004689,F	GO:0005515,F	GO:0005516,F	GO:0005829,C	GO:0005886,C	GO:0005964,C	GO:0005975,P	GO:0005977,P	GO:0005980,P	GO:0006091,P	GO:0006464,P	GO:0006468,P	GO:0016020,C
Q9UQ03	GO:0003779,F	GO:0005515,F	GO:0005737,C	GO:0005856,C	GO:0015629,C	GO:0016020,C	GO:0030036,P	GO:0051015,F
Q9NPG3	GO:0003677,F	GO:0003700,F	GO:0005515,F	GO:0005634,C	GO:0005654,C	GO:0005923,C	GO:0006325,P	GO:0006336,P	GO:0006357,P	GO:0010923,P	GO:0016032,P	GO:0016569,P	GO:0016604,C	GO:0016605,C	GO:0030054,C
P98073	GO:0004252,F	GO:0005044,F	GO:0005515,F	GO:0005903,C	GO:0006508,P	GO:0006898,P	GO:0008233,F	GO:0008236,F	GO:0016020,C	GO:0016021,C	GO:0016787,F
Q9NPG1	GO:0001736,P	GO:0001764,P	GO:0001843,P	GO:0001942,P	GO:0002052,P	GO:0004871,F	GO:0004888,F	GO:0004930,F	GO:0005515,F	GO:0005737,C	GO:0005886,C	GO:0007165,P	GO:0007166,P	GO:0007186,P	GO:0007223,P	GO:0007275,P	GO:0007399,P	GO:0007420,P	GO:0009986,C	GO:0016020,C	GO:0016021,C	GO:0016055,P	GO:0016324,C	GO:0016328,C	GO:0017147,F	GO:0030165,F	GO:0030182,P	GO:0030424,C	GO:0030425,C	GO:0030901,P	GO:0032433,C	GO:0033278,P	GO:0035567,P	GO:0036342,P	GO:0036514,P	GO:0036515,P	GO:0042472,P	GO:0042493,P	GO:0042813,F	GO:0043025,C	GO:0045177,C	GO:0045976,P	GO:0048786,C	GO:0051602,P	GO:0060070,P	GO:0060071,P	GO:0061549,P	GO:0071679,P	GO:1900118,P
O94979	GO:0000139,C	GO:0002474,P	GO:0005515,F	GO:0005737,C	GO:0005783,C	GO:0005789,C	GO:0005829,C	GO:0006810,P	GO:0006888,P	GO:0012507,C	GO:0015031,P	GO:0016020,C	GO:0016192,P	GO:0019886,P	GO:0030120,C	GO:0030127,C	GO:0030134,C	GO:0031410,C	GO:0036498,P	GO:0043231,C	GO:0048208,P	GO:0048306,F	GO:0048471,C	GO:0051592,P	GO:0070971,C
P42772	GO:0000079,P	GO:0000086,P	GO:0004861,F	GO:0005515,F	GO:0005634,C	GO:0005737,C	GO:0005829,C	GO:0007049,P	GO:0007050,P	GO:0007093,P	GO:0008285,P	GO:0019901,F	GO:0030219,P	GO:0030511,P	GO:0031668,P	GO:0031670,P	GO:0042326,P	GO:0045944,P	GO:0048536,P	GO:0050680,P	GO:0071901,P	GO:2000134,P
P42773	GO:0000079,P	GO:0000082,P	GO:0004861,F	GO:0005515,F	GO:0005634,C	GO:0005737,C	GO:0005829,C	GO:0007049,P	GO:0007050,P	GO:0008285,P	GO:0019901,F	GO:0030308,P	GO:0042326,P	GO:0045736,P	GO:0048709,P
Q9BSD3	GO:0000077,P	GO:0000725,P	GO:0005515,F	GO:0005634,C	GO:0005654,C	GO:0005694,C	GO:0006260,P	GO:0006974,P	GO:0007049,P	GO:0034644,P	GO:0070318,P	GO:0071479,P	GO:1901796,P
P42771	GO:0000082,P	GO:0001953,P	GO:0003723,F	GO:0004861,F	GO:0005515,F	GO:0005634,C	GO:0005737,C	GO:0005829,C	GO:0007049,P	GO:0007050,P	GO:0007265,P	GO:0008285,P	GO:0019901,F	GO:0030308,P	GO:0032088,P	GO:0034393,P	GO:0035985,C	GO:0035986,P	GO:0042326,P	GO:0045736,P	GO:0045892,P	GO:0051059,F	GO:0090398,P	GO:0090399,P	GO:2000111,P	GO:2000774,P
O94972	GO:0000122,P	GO:0003682,F	GO:0004842,F	GO:0005164,F	GO:0005515,F	GO:0005622,C	GO:0005737,C	GO:0005777,C	GO:0005829,C	GO:0006351,P	GO:0008270,F	GO:0016235,C	GO:0016567,P	GO:0016740,F	GO:0031625,F	GO:0032088,P	GO:0035518,P	GO:0036353,P	GO:0042803,F	GO:0046600,P	GO:0046872,F	GO:0048471,C	GO:0051091,P	GO:0051092,P	GO:0051865,P	GO:0061630,F	GO:0070842,P	GO:0035098,C
O94973	GO:0003674,F	GO:0005515,F	GO:0005829,C	GO:0005886,C	GO:0005905,C	GO:0006810,P	GO:0006886,P	GO:0006897,P	GO:0007018,P	GO:0008289,F	GO:0008565,F	GO:0015031,P	GO:0016020,C	GO:0016192,P	GO:0019886,P	GO:0019901,F	GO:0019904,F	GO:0030117,C	GO:0030122,C	GO:0030131,C	GO:0030666,C	GO:0030667,C	GO:0030669,C	GO:0031410,C	GO:0032802,P	GO:0034383,P	GO:0036020,C	GO:0043312,P	GO:0048013,P	GO:0050690,P	GO:0060071,P	GO:0061024,P	GO:0072583,P	GO:0097718,F	GO:0101003,C	GO:0035615,F
P68543	GO:0000045,P	GO:0005515,F	GO:0005634,C	GO:0005783,C	GO:0005801,C	GO:0005829,C	GO:0007030,P	GO:0010468,P	GO:0019888,F	GO:0031396,P	GO:0031468,P	GO:0033130,F	GO:0042176,P	GO:0043130,F	GO:0043161,P	GO:0050790,P	GO:0061025,P
Q9NPG8	GO:0005794,C	GO:0016020,C	GO:0016021,C	GO:0016740,F	GO:0016746,F	GO:0019706,F
Q5T3J3	GO:0005515,F	GO:0005634,C	GO:0005815,C	GO:0006351,P	GO:0006355,P	GO:0016363,C	GO:0042974,F	GO:0000784,C
Q9Y6X1	GO:0001501,P	GO:0005515,F	GO:0005783,C	GO:0005789,C	GO:0005829,C	GO:0005840,C	GO:0005881,C	GO:0006006,P	GO:0006464,P	GO:0006486,P	GO:0006810,P	GO:0006950,P	GO:0007009,P	GO:0009791,P	GO:0010259,P	GO:0015031,P	GO:0016020,C	GO:0016021,C	GO:0030968,P	GO:0032024,P	GO:0036498,P	GO:0045727,P	GO:0046622,P	GO:0048644,P	GO:0060124,P
Q96LX8	GO:0003676,F	GO:0003677,F	GO:0005622,C	GO:0005634,C	GO:0006351,P	GO:0006355,P	GO:0046872,F
Q99218	GO:0005576,C	GO:0005578,C	GO:0007275,P	GO:0030345,F	GO:0031012,C	GO:0031214,P	GO:0034505,P
O60921	GO:0000077,P	GO:0000724,P	GO:0001932,P	GO:0005515,F	GO:0005634,C	GO:0005654,C	GO:0005730,C	GO:0005737,C	GO:0005829,C	GO:0006260,P	GO:0006281,P	GO:0006289,P	GO:0006468,P	GO:0006974,P	GO:0007093,P	GO:0008156,P	GO:0009411,P	GO:0009790,P	GO:0030896,C	GO:0031573,P	GO:0033314,P	GO:0035861,C	GO:0044778,P	GO:0071479,P	GO:1901796,P
Q5T7W7	GO:0003674,F	GO:0005515,F	GO:0005575,C	GO:0008150,P
Q8WXH0	GO:0003779,F	GO:0005515,F	GO:0005634,C	GO:0005635,C	GO:0005640,C	GO:0005654,C	GO:0005737,C	GO:0005739,C	GO:0005856,C	GO:0005886,C	GO:0005925,C	GO:0006998,P	GO:0007097,P	GO:0007163,P	GO:0010761,P	GO:0016020,C	GO:0016021,C	GO:0016235,C	GO:0016529,C	GO:0021817,P	GO:0030016,C	GO:0030018,C	GO:0030054,C	GO:0030335,P	GO:0031022,P	GO:0031258,C	GO:0031527,C	GO:0031965,C	GO:0031981,C	GO:0033017,C	GO:0034504,P	GO:0034993,C	GO:0045111,C	GO:0051015,F	GO:0051642,P	GO:0070062,C	GO:0090286,P	GO:1902017,P
Q99217	GO:0001649,P	GO:0001837,P	GO:0002062,P	GO:0005515,F	GO:0005576,C	GO:0005578,C	GO:0005788,C	GO:0007155,P	GO:0007165,P	GO:0007275,P	GO:0008083,F	GO:0009986,C	GO:0030345,F	GO:0031214,P	GO:0032967,P	GO:0034505,P	GO:0042127,P	GO:0042475,P	GO:0042802,F	GO:0043687,P	GO:0044267,P	GO:0046848,F	GO:0070166,P	GO:0070172,P
Q8TC05	GO:0005634,C	GO:0005737,C	GO:0005813,C	GO:0005814,C	GO:0005815,C	GO:0005829,C	GO:0005856,C	GO:0005874,C	GO:0008017,F	GO:0046600,P	GO:0060041,P
P28838	GO:0004177,F	GO:0005622,C	GO:0005634,C	GO:0005654,C	GO:0005737,C	GO:0005739,C	GO:0005802,C	GO:0005829,C	GO:0005925,C	GO:0006508,P	GO:0008233,F	GO:0008235,F	GO:0016787,F	GO:0019538,P	GO:0030145,F	GO:0030496,C	GO:0046872,F	GO:0070062,C
A6NMK7	GO:0003723,F	GO:0004521,F	GO:0005847,C	GO:0006378,P	GO:0046872,F	GO:0090502,P	GO:0098789,P
Q9UGC6	GO:0005096,F	GO:0005515,F	GO:0005634,C	GO:0005737,C	GO:0005886,C	GO:0009968,P	GO:0016020,C	GO:0030054,C	GO:0031410,C	GO:0043005,C	GO:0043547,P	GO:0045202,C
P23467	GO:0001525,P	GO:0004721,F	GO:0004725,F	GO:0005001,F	GO:0005515,F	GO:0005886,C	GO:0005887,C	GO:0006470,P	GO:0006796,P	GO:0016020,C	GO:0016021,C	GO:0016311,P	GO:0016787,F	GO:0016791,F	GO:0035335,P	GO:0035579,C	GO:0043235,C	GO:0043312,P	GO:0070821,C
P62633	GO:0000122,P	GO:0000977,F	GO:0001227,F	GO:0003676,F	GO:0003677,F	GO:0003697,F	GO:0003700,F	GO:0003723,F	GO:0003727,F	GO:0005515,F	GO:0005634,C	GO:0005737,C	GO:0005783,C	GO:0005829,C	GO:0006351,P	GO:0006355,P	GO:0006695,P	GO:0008270,F	GO:0008284,P	GO:0045893,P	GO:0045944,P	GO:0046872,F
Q9UI09	GO:0005739,C	GO:0005743,C	GO:0005747,C	GO:0005829,C	GO:0006120,P	GO:0006979,P	GO:0007585,P	GO:0008137,F	GO:0009055,F	GO:0016020,C	GO:0032981,P	GO:0042775,P	GO:0055114,P	GO:0070469,C
Q8N4X5	GO:0005737,C	GO:0005829,C	GO:0005886,C	GO:0006954,P	GO:0007346,P	GO:0009966,P	GO:0017124,F	GO:0030296,F	GO:0032675,P	GO:0032757,P	GO:0035591,F	GO:0042169,F	GO:0045742,P	GO:0045893,P	GO:0061098,P
Q96EX1	GO:0016020,C	GO:0016021,C
Q8NGH7	GO:0004871,F	GO:0004930,F	GO:0004984,F	GO:0005886,C	GO:0007165,P	GO:0007186,P	GO:0007608,P	GO:0016020,C	GO:0016021,C	GO:0050896,P	GO:0050911,P
Q8WV15	GO:0016020,C	GO:0016021,C
Q5T7W0	GO:0003676,F	GO:0003677,F	GO:0005634,C	GO:0006351,P	GO:0006355,P	GO:0046872,F
Q8WV16	GO:0003723,F	GO:0005654,C	GO:0005682,C	GO:0008380,P	GO:0016567,P	GO:0043687,P	GO:0071011,C	GO:0071013,C	GO:0080008,C
Q8WV19	GO:0006810,P	GO:0015031,P	GO:0016020,C	GO:0016021,C	GO:0016192,P
Q6UWS5	GO:0005739,C	GO:0033617,P
P24903	GO:0004497,F	GO:0005506,F	GO:0005783,C	GO:0005789,C	GO:0006805,P	GO:0008392,F	GO:0008395,F	GO:0009636,P	GO:0016020,C	GO:0016491,F	GO:0016705,F	GO:0016712,F	GO:0018931,P	GO:0018979,P	GO:0019373,P	GO:0019825,F	GO:0020037,F	GO:0031090,C	GO:0043231,C	GO:0046872,F	GO:0055114,P	GO:0070330,F
Q9HCQ5	GO:0000139,C	GO:0004653,F	GO:0005794,C	GO:0006486,P	GO:0006493,P	GO:0016020,C	GO:0016021,C	GO:0016266,P	GO:0016740,F	GO:0016757,F	GO:0030246,F	GO:0046872,F
A2RUS2	GO:0005085,F	GO:0005829,C	GO:0008333,P	GO:0017112,F	GO:0043547,P	GO:0044257,P	GO:0061024,P
Q96DV4	GO:0005739,C	GO:0005743,C	GO:0005762,C	GO:0005840,C	GO:0030529,C	GO:0070125,P	GO:0070126,P
P0DKV0	GO:0007283,P	GO:0016020,C	GO:0016021,C	GO:0030154,P
Q14582	GO:0000122,P	GO:0003677,F	GO:0003714,F	GO:0005515,F	GO:0005634,C	GO:0006351,P	GO:0006355,P	GO:0008285,P	GO:0046983,F
Q6NUI6	GO:0005518,F	GO:0005576,C	GO:0005578,C	GO:0031012,C	GO:0032331,P	GO:0098633,F	GO:1904027,P
P22760	GO:0003824,F	GO:0004806,F	GO:0005783,C	GO:0005789,C	GO:0006805,P	GO:0008152,P	GO:0009056,P	GO:0010898,P	GO:0016020,C	GO:0016021,C	GO:0016298,F	GO:0016787,F	GO:0017171,F	GO:0019213,F	GO:0031090,C	GO:0043231,C	GO:0052689,F
P0C7M3	GO:0005576,C	GO:0005737,C	GO:0005789,C	GO:0042599,C	GO:0044267,P	GO:0045334,C
Q6NUI2	GO:0004366,F	GO:0005739,C	GO:0005741,C	GO:0006072,P	GO:0006629,P	GO:0006654,P	GO:0008152,P	GO:0008374,F	GO:0008654,P	GO:0016020,C	GO:0016021,C	GO:0016024,P	GO:0016740,F	GO:0016746,F	GO:0019432,P	GO:0044255,P	GO:0102420,F	GO:1990511,P
A6NFR6	GO:0005515,F	GO:0016020,C	GO:0016021,C
P19440	GO:0002682,P	GO:0003840,F	GO:0005515,F	GO:0005615,C	GO:0005886,C	GO:0006508,P	GO:0006520,P	GO:0006536,P	GO:0006691,P	GO:0006749,P	GO:0006750,P	GO:0006751,P	GO:0006805,P	GO:0007283,P	GO:0008233,F	GO:0016020,C	GO:0016021,C	GO:0016740,F	GO:0016746,F	GO:0016787,F	GO:0019344,P	GO:0019370,P	GO:0031362,C	GO:0031638,P	GO:0036374,F	GO:0050727,P	GO:0070062,C
Q9NPB6	GO:0001726,C	GO:0001933,P	GO:0005080,F	GO:0005515,F	GO:0005634,C	GO:0005737,C	GO:0005813,C	GO:0005815,C	GO:0005829,C	GO:0005856,C	GO:0005886,C	GO:0005923,C	GO:0005938,C	GO:0007049,P	GO:0007098,P	GO:0007163,P	GO:0007179,P	GO:0008134,F	GO:0016020,C	GO:0016032,P	GO:0017048,F	GO:0030054,C	GO:0030742,F	GO:0034451,C	GO:0042995,C	GO:0043234,C	GO:0045177,C	GO:0045217,P	GO:0051301,P	GO:0060071,P	GO:0070830,P	GO:1904781,P
P19447	GO:0000166,F	GO:0000439,C	GO:0000717,P	GO:0001666,P	GO:0003677,F	GO:0003684,F	GO:0004003,F	GO:0004386,F	GO:0005515,F	GO:0005524,F	GO:0005525,F	GO:0005634,C	GO:0005654,C	GO:0005669,C	GO:0005675,C	GO:0006265,P	GO:0006281,P	GO:0006283,P	GO:0006289,P	GO:0006293,P	GO:0006294,P	GO:0006295,P	GO:0006296,P	GO:0006351,P	GO:0006355,P	GO:0006361,P	GO:0006362,P	GO:0006363,P	GO:0006366,P	GO:0006367,P	GO:0006368,P	GO:0006370,P	GO:0006468,P	GO:0006915,P	GO:0006974,P	GO:0006979,P	GO:0008022,F	GO:0008104,P	GO:0008134,F	GO:0008353,F	GO:0009411,P	GO:0009650,P	GO:0016032,P	GO:0016787,F	GO:0016887,F	GO:0032564,F	GO:0033683,P	GO:0035315,P	GO:0042277,F
Q8TBN0	GO:0005085,F	GO:0005515,F	GO:0005829,C	GO:0006810,P	GO:0015031,P	GO:0017112,F	GO:0043547,P	GO:0061024,P
P26651	GO:0000122,P	GO:0000165,P	GO:0000288,P	GO:0000289,P	GO:0000932,C	GO:0003677,F	GO:0003723,F	GO:0003727,F	GO:0003729,F	GO:0005515,F	GO:0005634,C	GO:0005737,C	GO:0005829,C	GO:0006402,P	GO:0006810,P	GO:0009611,P	GO:0010494,C	GO:0010837,P	GO:0017091,F	GO:0019899,F	GO:0019901,F	GO:0019957,F	GO:0030529,C	GO:0031047,P	GO:0031072,F	GO:0031086,P	GO:0032680,P	GO:0032897,P	GO:0035278,P	GO:0035925,F	GO:0038066,P	GO:0042594,P	GO:0043488,P	GO:0044344,P	GO:0045085,P	GO:0045600,P	GO:0045616,P	GO:0045647,P	GO:0046872,F	GO:0051028,P	GO:0060213,P	GO:0061158,P	GO:0070063,F	GO:0070935,P	GO:0071222,P	GO:0071356,P	GO:0071364,P	GO:0071385,P	GO:0071889,F
Q96LZ7	GO:0000922,C	GO:0005515,F	GO:0005737,C	GO:0005819,C	GO:0005829,C	GO:0005856,C	GO:0005874,C	GO:0016020,C	GO:0016021,C
P08237	GO:0000166,F	GO:0003824,F	GO:0003872,F	GO:0005515,F	GO:0005524,F	GO:0005737,C	GO:0005829,C	GO:0005945,C	GO:0005980,P	GO:0006002,P	GO:0006096,P	GO:0008022,F	GO:0008152,P	GO:0008443,F	GO:0016301,F	GO:0016310,P	GO:0016324,C	GO:0016740,F	GO:0019900,F	GO:0032024,P	GO:0042593,P	GO:0042802,F	GO:0042803,F	GO:0046716,P	GO:0046835,P	GO:0046872,F	GO:0051259,P	GO:0061615,P	GO:0061621,P	GO:0070061,F	GO:0070062,C	GO:0093001,P	GO:0097228,C
Q2VIR3	GO:0000166,F	GO:0003743,F	GO:0003924,F	GO:0005525,F	GO:0006412,P	GO:0006413,P
Q96LZ3	GO:0005509,F	GO:0005515,F	GO:0046872,F
Q16514	GO:0000124,C	GO:0000125,C	GO:0001102,F	GO:0003677,F	GO:0003713,F	GO:0005515,F	GO:0005634,C	GO:0005654,C	GO:0005669,C	GO:0006351,P	GO:0006352,P	GO:0006355,P	GO:0006366,P	GO:0006367,P	GO:0006368,P	GO:0008134,F	GO:0017025,F	GO:0030914,C	GO:0033276,C	GO:0043966,P	GO:0046982,F	GO:0051091,P	GO:0051123,P	GO:1901796,P	GO:0003700,F	GO:0004402,F
Q16515	GO:0003026,P	GO:0005216,F	GO:0005261,F	GO:0005272,F	GO:0005515,F	GO:0005886,C	GO:0005887,C	GO:0006810,P	GO:0006811,P	GO:0006812,P	GO:0006814,P	GO:0007268,P	GO:0007417,P	GO:0007422,P	GO:0007602,P	GO:0007605,P	GO:0009612,P	GO:0010447,P	GO:0010468,P	GO:0015280,F	GO:0015672,P	GO:0016020,C	GO:0016021,C	GO:0019229,P	GO:0022839,F	GO:0030193,P	GO:0034220,P	GO:0034765,P	GO:0035418,P	GO:0035725,P	GO:0042391,P	GO:0043005,C	GO:0043025,C	GO:0043066,P	GO:0043197,C	GO:0044736,F	GO:0045202,C	GO:0050915,P	GO:0050974,P	GO:0051965,P	GO:0098655,P
Q16517	GO:0005737,C	GO:0006810,P	GO:0007275,P	GO:0007420,P	GO:0009249,P	GO:0030182,P	GO:0032024,P
Q15772	GO:0000166,F	GO:0004672,F	GO:0004674,F	GO:0005515,F	GO:0005524,F	GO:0005634,C	GO:0006468,P	GO:0007517,P	GO:0008285,P	GO:0016301,F	GO:0016310,P	GO:0016740,F	GO:0030154,P	GO:0042692,P
Q16512	GO:0000166,F	GO:0001782,P	GO:0001783,P	GO:0001933,P	GO:0002634,P	GO:0002637,P	GO:0003014,P	GO:0003682,F	GO:0004672,F	GO:0004674,F	GO:0004697,F	GO:0005080,F	GO:0005515,F	GO:0005524,F	GO:0005634,C	GO:0005654,C	GO:0005737,C	GO:0005768,C	GO:0005829,C	GO:0005886,C	GO:0006351,P	GO:0006355,P	GO:0006357,P	GO:0006468,P	GO:0006469,P	GO:0006972,P	GO:0007165,P	GO:0007257,P	GO:0010631,P	GO:0016020,C	GO:0016301,F	GO:0016310,P	GO:0016569,P	GO:0016740,F	GO:0017049,F	GO:0018105,P	GO:0030374,F	GO:0030496,C	GO:0030889,P	GO:0031410,C	GO:0032154,C	GO:0035402,F	GO:0035407,P	GO:0042393,F	GO:0042826,F	GO:0043234,C	GO:0048365,F	GO:0048536,P	GO:0050681,F
P42261	GO:0000139,C	GO:0004872,F	GO:0004970,F	GO:0004971,F	GO:0005216,F	GO:0005231,F	GO:0005234,F	GO:0005515,F	GO:0005783,C	GO:0005789,C	GO:0005886,C	GO:0006810,P	GO:0006811,P	GO:0006888,P	GO:0007165,P	GO:0007268,P	GO:0007616,P	GO:0008021,C	GO:0008066,F	GO:0008328,C	GO:0009986,C	GO:0012507,C	GO:0014069,C	GO:0016020,C	GO:0016021,C	GO:0030054,C	GO:0030165,F	GO:0030425,C	GO:0030666,C	GO:0031623,P	GO:0032281,C	GO:0032590,C	GO:0032591,C	GO:0033116,C	GO:0034220,P	GO:0035235,P	GO:0042995,C	GO:0043005,C	GO:0043025,C	GO:0043197,C	GO:0044308,C	GO:0044309,C	GO:0045202,C	GO:0045211,C	GO:0048208,P	GO:0055037,C	GO:0060078,P	GO:0060079,P	GO:0060292,P
Q14002	GO:0005576,C	GO:0005886,C	GO:0006501,P	GO:0016020,C	GO:0016021,C	GO:0031225,C
Q14003	GO:0005216,F	GO:0005244,F	GO:0005249,F	GO:0005267,F	GO:0005737,C	GO:0005856,C	GO:0005886,C	GO:0005938,C	GO:0006810,P	GO:0006811,P	GO:0006813,P	GO:0008076,C	GO:0016020,C	GO:0016021,C	GO:0030054,C	GO:0030424,C	GO:0030425,C	GO:0032591,C	GO:0034765,P	GO:0042734,C	GO:0042995,C	GO:0043204,C	GO:0045202,C	GO:0051260,P	GO:0051262,P	GO:0055085,P	GO:0071805,P
Q14004	GO:0000166,F	GO:0000380,P	GO:0002945,C	GO:0003723,F	GO:0004672,F	GO:0004674,F	GO:0004693,F	GO:0005515,F	GO:0005524,F	GO:0005576,C	GO:0005615,C	GO:0005634,C	GO:0005654,C	GO:0005694,C	GO:0005794,C	GO:0005829,C	GO:0006368,P	GO:0006397,P	GO:0006468,P	GO:0007088,P	GO:0007275,P	GO:0008024,C	GO:0008134,F	GO:0008284,P	GO:0008353,F	GO:0008380,P	GO:0016032,P	GO:0016301,F	GO:0016310,P	GO:0016607,C	GO:0016740,F	GO:0019901,F	GO:0019908,C	GO:0030097,P	GO:0030332,F	GO:0043312,P	GO:0044212,F	GO:0045944,P	GO:0070816,P	GO:1904813,C	GO:2000737,P
Q14005	GO:0005125,F	GO:0005576,C	GO:0005615,C	GO:0005622,C	GO:0005634,C	GO:0005737,C	GO:0005829,C	GO:0005886,C	GO:0006351,P	GO:0006355,P	GO:0006935,P	GO:0006955,P	GO:0016032,P	GO:0016607,C	GO:0030595,P	GO:0042609,F	GO:0050930,P	GO:0051924,P
Q14008	GO:0000086,P	GO:0000775,C	GO:0000776,C	GO:0000777,C	GO:0000922,C	GO:0005515,F	GO:0005694,C	GO:0005737,C	GO:0005813,C	GO:0005815,C	GO:0005819,C	GO:0005829,C	GO:0005856,C	GO:0007049,P	GO:0007051,P	GO:0007062,P	GO:0007098,P	GO:0016020,C	GO:0030951,P	GO:0043234,C	GO:0045296,F	GO:0046785,P	GO:0050658,P	GO:0051010,F	GO:0051298,P	GO:0051301,P	GO:0097711,P	GO:0000930,C	GO:0015630,C	GO:0035371,C
Q5VVM6	GO:0070062,C
Q9Y4K0	GO:0001666,P	GO:0001837,P	GO:0001935,P	GO:0002040,P	GO:0003682,F	GO:0003714,F	GO:0004720,F	GO:0005044,F	GO:0005507,F	GO:0005515,F	GO:0005576,C	GO:0005578,C	GO:0005604,C	GO:0005615,C	GO:0005634,C	GO:0005654,C	GO:0005694,C	GO:0006351,P	GO:0006355,P	GO:0006464,P	GO:0006898,P	GO:0007155,P	GO:0007568,P	GO:0009055,F	GO:0016020,C	GO:0016491,F	GO:0016569,P	GO:0016570,P	GO:0016641,F	GO:0018277,P	GO:0030199,P	GO:0031012,C	GO:0032332,P	GO:0035064,F	GO:0043542,P	GO:0045892,P	GO:0046688,P	GO:0046872,F	GO:0055114,P	GO:0070492,F
O77932	GO:0000166,F	GO:0000287,F	GO:0003723,F	GO:0003729,F	GO:0004518,F	GO:0004527,F	GO:0005634,C	GO:0005829,C	GO:0005886,C	GO:0006402,P	GO:0008152,P	GO:0008409,F	GO:0016787,F	GO:0034353,F	GO:0046872,F	GO:0050779,P	GO:0071028,P	GO:0090305,P
Q8WY22	GO:0005739,C	GO:0005741,C	GO:0016020,C	GO:0016021,C
Q8WY21	GO:0005515,F	GO:0007218,P	GO:0008188,F	GO:0016020,C	GO:0016021,C
P19224	GO:0005783,C	GO:0005789,C	GO:0006805,P	GO:0008152,P	GO:0015020,F	GO:0016020,C	GO:0016021,C	GO:0016740,F	GO:0016757,F	GO:0016758,F	GO:0019899,F	GO:0042803,F	GO:0043231,C	GO:0045922,P	GO:0046982,F	GO:0052695,P	GO:0052696,P	GO:0052697,P	GO:0070062,C	GO:1904224,P	GO:2001030,P	GO:0001972,F	GO:0017144,P
Q9BUV8	GO:0003674,F	GO:0005575,C	GO:0008150,P
Q107X0	GO:0005634,C	GO:0005737,C
Q8NCW5	GO:0000166,F	GO:0005515,F	GO:0005576,C	GO:0005615,C	GO:0005634,C	GO:0005654,C	GO:0005739,C	GO:0005759,C	GO:0005829,C	GO:0005929,C	GO:0006734,P	GO:0006739,P	GO:0008150,P	GO:0016853,F	GO:0034356,P	GO:0042803,F	GO:0043231,C	GO:0044297,C	GO:0046496,P	GO:0046872,F	GO:0051289,P	GO:0052856,F	GO:0052857,F	GO:0070062,C
Q9NUT2	GO:0000166,F	GO:0005215,F	GO:0005524,F	GO:0005634,C	GO:0005730,C	GO:0005739,C	GO:0005740,C	GO:0005743,C	GO:0006810,P	GO:0016020,C	GO:0016021,C	GO:0016887,F	GO:0042626,F	GO:0043190,C	GO:0055085,P
Q6Y288	GO:0005783,C	GO:0005789,C	GO:0005975,P	GO:0006004,P	GO:0006486,P	GO:0016020,C	GO:0016021,C	GO:0016740,F	GO:0016757,F	GO:0036066,P
Q8NCW6	GO:0000139,C	GO:0004653,F	GO:0005112,F	GO:0005794,C	GO:0006486,P	GO:0007219,P	GO:0007220,P	GO:0007368,P	GO:0008593,P	GO:0016020,C	GO:0016021,C	GO:0016266,P	GO:0016740,F	GO:0016757,F	GO:0018243,P	GO:0030246,F	GO:0046872,F	GO:0060271,P	GO:0061314,P
B2RXH2	GO:0005634,C	GO:0006351,P	GO:0006355,P	GO:0016491,F	GO:0016569,P	GO:0032454,F	GO:0033169,P	GO:0046872,F	GO:0051213,F	GO:0055114,P
Q9HA77	GO:0000166,F	GO:0004812,F	GO:0004817,F	GO:0005524,F	GO:0005737,C	GO:0005739,C	GO:0005759,C	GO:0006412,P	GO:0006418,P	GO:0006423,P	GO:0016874,F	GO:0046872,F
Q9Y3A5	GO:0000922,C	GO:0001833,P	GO:0003723,F	GO:0005515,F	GO:0005634,C	GO:0005654,C	GO:0005730,C	GO:0005737,C	GO:0005819,C	GO:0005829,C	GO:0005856,C	GO:0006364,P	GO:0007052,P	GO:0008017,F	GO:0008283,P	GO:0019843,F	GO:0030282,P	GO:0030595,P	GO:0042254,P	GO:0042256,P	GO:0043022,F	GO:0048539,P
Q9HA72	GO:0005261,F	GO:0005887,C	GO:0006810,P	GO:0006811,P	GO:0016020,C	GO:0016021,C	GO:0034220,P	GO:0098655,P
Q9UFC0	GO:0000775,C	GO:0000776,C	GO:0000777,C	GO:0000781,C	GO:0003682,F	GO:0005515,F	GO:0005634,C	GO:0005654,C	GO:0005664,C	GO:0005694,C	GO:0005721,C	GO:0005730,C	GO:0005737,C	GO:0005815,C	GO:0005829,C	GO:0005856,C	GO:0006260,P	GO:0006270,P	GO:0006325,P	GO:0008327,F	GO:0016569,P	GO:0031933,C	GO:0035064,F	GO:0071169,P
P07197	GO:0005198,F	GO:0005200,F	GO:0005515,F	GO:0005882,C	GO:0005883,C	GO:0008017,F	GO:0030424,C	GO:0033693,P	GO:0061564,P	GO:0097418,C
Q9NY84	GO:0005575,C	GO:0005576,C	GO:0005886,C	GO:0006501,P	GO:0006807,P	GO:0008150,P	GO:0015939,P	GO:0016020,C	GO:0016787,F	GO:0016810,F	GO:0016811,F	GO:0017159,F	GO:0031225,C
O14939	GO:0003824,F	GO:0004630,F	GO:0005515,F	GO:0005789,C	GO:0005794,C	GO:0005886,C	GO:0006629,P	GO:0006654,P	GO:0007010,P	GO:0007264,P	GO:0016020,C	GO:0016042,P	GO:0016787,F	GO:0035091,F	GO:0036465,P	GO:0038096,P	GO:0048870,P	GO:0070290,F	GO:0098793,C
O14936	GO:0000166,F	GO:0001953,P	GO:0004385,F	GO:0004672,F	GO:0004674,F	GO:0005515,F	GO:0005516,F	GO:0005524,F	GO:0005604,C	GO:0005634,C	GO:0005652,C	GO:0005730,C	GO:0005737,C	GO:0005829,C	GO:0005886,C	GO:0005911,C	GO:0005925,C	GO:0006468,P	GO:0007155,P	GO:0007269,P	GO:0010839,P	GO:0015629,C	GO:0016020,C	GO:0016301,F	GO:0016310,P	GO:0016323,C	GO:0016363,C	GO:0016740,F	GO:0031982,C	GO:0042043,F	GO:0042734,C	GO:0045202,C	GO:0045944,P	GO:0046037,P	GO:0046710,P	GO:0060170,C	GO:0061045,P	GO:0070509,P	GO:0090280,P	GO:0090288,P
O43325	GO:0005634,C	GO:0005654,C	GO:0005739,C	GO:0030496,C
O43324	GO:0004364,F	GO:0005515,F	GO:0005634,C	GO:0005654,C	GO:0005730,C	GO:0005737,C	GO:0005829,C	GO:0006412,P	GO:0006418,P	GO:0006749,P	GO:0008285,P	GO:0043065,P	GO:0043517,P	GO:0070062,C	GO:2000774,P
O43323	GO:0001649,P	GO:0005113,F	GO:0005509,F	GO:0005515,F	GO:0005576,C	GO:0005615,C	GO:0005886,C	GO:0006508,P	GO:0007224,P	GO:0007267,P	GO:0007275,P	GO:0007286,P	GO:0008233,F	GO:0008270,F	GO:0016020,C	GO:0016787,F	GO:0030238,P	GO:0032355,P	GO:0033327,P	GO:0042552,P	GO:0043627,P	GO:0046872,F	GO:0050810,P
O14933	GO:0004842,F	GO:0005515,F	GO:0005654,C	GO:0005829,C	GO:0006464,P	GO:0016567,P	GO:0016740,F	GO:0019787,F	GO:0019941,P	GO:0019985,P	GO:0032020,P	GO:0032480,P	GO:0042296,F	GO:0043130,F	GO:0044267,P
O43320	GO:0000165,P	GO:0004713,F	GO:0005088,F	GO:0005104,F	GO:0005576,C	GO:0005615,C	GO:0005622,C	GO:0007165,P	GO:0007267,P	GO:0008083,F	GO:0008152,P	GO:0008543,P	GO:0009266,P	GO:0009887,P	GO:0014066,P	GO:0016303,F	GO:0018108,P	GO:0036092,P	GO:0043547,P	GO:0046854,P	GO:0046934,F	GO:0048015,P	GO:0070349,P	GO:2000546,P	GO:0001936,P	GO:0043405,P	GO:1903670,P
P04839	GO:0002479,P	GO:0005244,F	GO:0005515,F	GO:0005622,C	GO:0005635,C	GO:0005737,C	GO:0005739,C	GO:0005783,C	GO:0005789,C	GO:0005791,C	GO:0005794,C	GO:0005886,C	GO:0005887,C	GO:0006801,P	GO:0006811,P	GO:0006954,P	GO:0007584,P	GO:0016020,C	GO:0016021,C	GO:0016175,F	GO:0016491,F	GO:0020037,F	GO:0030425,C	GO:0030670,C	GO:0034599,P	GO:0034765,P	GO:0035579,C	GO:0042493,P	GO:0042535,P	GO:0042554,P	GO:0043020,C	GO:0043025,C	GO:0043312,P	GO:0045087,P	GO:0045335,C	GO:0045454,P	GO:0045730,P	GO:0045766,P	GO:0046872,F	GO:0046982,F	GO:0048010,P	GO:0048471,C	GO:0050660,F	GO:0050665,P	GO:0055114,P	GO:0070821,C	GO:0071276,P	GO:0071361,P	GO:0071456,P
P49406	GO:0003735,F	GO:0005622,C	GO:0005634,C	GO:0005739,C	GO:0005743,C	GO:0005762,C	GO:0005840,C	GO:0006412,P	GO:0030529,C	GO:0031965,C	GO:0070125,P	GO:0070126,P
Q6PEV8	GO:0005515,F
O43173	GO:0000139,C	GO:0001574,P	GO:0003828,F	GO:0005794,C	GO:0006486,P	GO:0006491,P	GO:0006688,P	GO:0008373,F	GO:0009100,P	GO:0009311,P	GO:0016020,C	GO:0016021,C	GO:0016740,F	GO:0016757,F	GO:0033691,F	GO:1990743,P
P55000	GO:0001775,P	GO:0005125,F	GO:0005576,C	GO:0005615,C	GO:0007155,P	GO:0007626,P	GO:0008285,P	GO:0010839,P	GO:0030336,P	GO:0030549,F	GO:0038195,P	GO:0050884,P	GO:0070062,C	GO:2000273,P
P0DL12	GO:0016020,C	GO:0016021,C
Q96KF2	GO:0005634,C
Q9Y3A4	GO:0000028,P	GO:0001825,P	GO:0003676,F	GO:0003723,F	GO:0005515,F	GO:0005654,C	GO:0005737,C	GO:0006364,P	GO:0032545,C	GO:0034456,C
Q96KF7	GO:0016020,C	GO:0016021,C
Q0ZLH3	GO:0007605,P	GO:0043025,C
Q8IZJ3	GO:0001654,P	GO:0004866,F	GO:0004867,F	GO:0005576,C	GO:0005615,C	GO:0005886,C	GO:0010466,P	GO:0010951,P	GO:0016020,C	GO:0030414,F
Q8IZJ0	GO:0002385,P	GO:0005102,F	GO:0005125,F	GO:0005576,C	GO:0005615,C	GO:0005622,C	GO:0007259,P	GO:0045087,P	GO:0050778,P	GO:0050863,P	GO:0051607,P
Q6NXP6	GO:0003674,F	GO:0004735,F	GO:0005575,C	GO:0006561,P	GO:0008150,P	GO:0016491,F	GO:0055114,P
Q8IZJ6	GO:0003824,F	GO:0005739,C	GO:0005743,C	GO:0019518,P	GO:0050662,F
Q8IZJ4	GO:0005085,F	GO:0007264,P	GO:0031410,C	GO:0043547,P
Q7Z7F7	GO:0003735,F	GO:0005739,C	GO:0005743,C	GO:0005762,C	GO:0005840,C	GO:0006412,P	GO:0030529,C	GO:0070125,P	GO:0070126,P
H0Y354	GO:0005829,C	GO:0043231,C
P56937	GO:0000253,F	GO:0004303,F	GO:0005783,C	GO:0005789,C	GO:0005886,C	GO:0006629,P	GO:0006694,P	GO:0006695,P	GO:0006703,P	GO:0016020,C	GO:0016021,C	GO:0016491,F	GO:0055114,P
Q9UMS6	GO:0000045,P	GO:0001725,C	GO:0003779,F	GO:0005515,F	GO:0005634,C	GO:0005737,C	GO:0005829,C	GO:0005856,C	GO:0005925,C	GO:0015629,C	GO:0030018,C	GO:0030054,C	GO:0030335,P	GO:0031005,F	GO:0032233,P	GO:0043231,C	GO:0051371,F	GO:0051393,F	GO:0071889,F	GO:0099023,C	GO:2000298,P
Q08830	GO:0005576,C	GO:0005577,C	GO:0070062,C
Q3SY17	GO:0005739,C	GO:0005743,C	GO:0006810,P	GO:0006839,P	GO:0016020,C	GO:0016021,C	GO:0022857,F	GO:0055085,P
Q9Y2K9	GO:0005096,F	GO:0005737,C	GO:0005886,C	GO:0006810,P	GO:0006887,P	GO:0015031,P	GO:0016020,C	GO:0016021,C	GO:0016192,P	GO:0017137,F	GO:0017157,P	GO:0019905,F	GO:0042593,P	GO:0043547,P	GO:0046676,P	GO:0050708,P	GO:0050714,P
Q9BY21	GO:0004871,F	GO:0004930,F	GO:0005886,C	GO:0005887,C	GO:0007165,P	GO:0007186,P	GO:0007194,P	GO:0008150,P	GO:0016020,C	GO:0016021,C	GO:0035589,P	GO:0045028,F
Q9Y2K5	GO:0003676,F	GO:0003723,F	GO:0005515,F	GO:0005634,C
Q9Y2K6	GO:0001664,F	GO:0004197,F	GO:0004843,F	GO:0005515,F	GO:0005737,C	GO:0005813,C	GO:0005815,C	GO:0005829,C	GO:0005856,C	GO:0006508,P	GO:0006511,P	GO:0006897,P	GO:0008233,F	GO:0008234,F	GO:0008270,F	GO:0008277,P	GO:0016579,P	GO:0016787,F	GO:0036459,F	GO:0046872,F	GO:0048471,C	GO:0070536,P	GO:0071108,P
Q9Y2K7	GO:0003677,F	GO:0005515,F	GO:0005634,C	GO:0005654,C	GO:0006303,P	GO:0006351,P	GO:0006355,P	GO:0008270,F	GO:0016491,F	GO:0016569,P	GO:0032452,F	GO:0046872,F	GO:0051213,F	GO:0051864,F	GO:0055114,P	GO:0070544,P
P37088	GO:0005272,F	GO:0005515,F	GO:0005737,C	GO:0005886,C	GO:0005887,C	GO:0005929,C	GO:0006810,P	GO:0006811,P	GO:0006814,P	GO:0015280,F	GO:0016020,C	GO:0016021,C	GO:0016324,C	GO:0031514,C	GO:0034220,P	GO:0034706,C	GO:0035725,P	GO:0042995,C	GO:0050699,F	GO:0050891,P	GO:0050896,P	GO:0050909,P	GO:0055078,P	GO:0060170,C	GO:0070062,C
P34810	GO:0005764,C	GO:0005765,C	GO:0005768,C	GO:0005886,C	GO:0010008,C	GO:0016020,C	GO:0016021,C	GO:0035577,C	GO:0043312,P	GO:0071310,P
Q9BY27	GO:0005515,F	GO:0005634,C
Q9Y2K3	GO:0000166,F	GO:0003774,F	GO:0003779,F	GO:0005516,F	GO:0005524,F	GO:0005737,C	GO:0016459,C	GO:0030016,C	GO:0032982,C
Q96MT7	GO:0042995,C	GO:0060285,P
Q9UHY1	GO:0004672,F	GO:0004674,F	GO:0005515,F	GO:0005524,F	GO:0005654,C	GO:0005737,C	GO:0005829,C	GO:0005938,C	GO:0006367,P	GO:0006468,P	GO:0006888,P	GO:0012505,C	GO:0016020,C	GO:0030027,C	GO:0035556,P	GO:0042803,F	GO:0042995,C
Q96MT3	GO:0001843,P	GO:0005515,F	GO:0005634,C	GO:0005737,C	GO:0005829,C	GO:0006606,P	GO:0008270,F	GO:0016020,C	GO:0031398,P	GO:0031965,C	GO:0032436,P	GO:0035904,P	GO:0045892,P	GO:0046872,F	GO:0060071,P	GO:0060976,P	GO:0090090,P	GO:2000691,P
Q96MT1	GO:0000209,P	GO:0008270,F	GO:0016020,C	GO:0016021,C	GO:0042787,P	GO:0043161,P	GO:0046872,F	GO:0061630,F
Q9UHY7	GO:0000287,F	GO:0005634,C	GO:0005737,C	GO:0005829,C	GO:0008152,P	GO:0008652,P	GO:0009086,P	GO:0016311,P	GO:0016787,F	GO:0019509,P	GO:0043874,F	GO:0046872,F	GO:0070062,C
Q9UHY8	GO:0005515,F	GO:0005737,C	GO:0007165,P	GO:0007399,P	GO:0007411,P	GO:0030424,C	GO:1902902,P
O14681	GO:0005634,C	GO:0005737,C	GO:0005783,C	GO:0005789,C	GO:0005794,C	GO:0005829,C	GO:0006914,P	GO:0006915,P	GO:0016020,C	GO:0016021,C	GO:0016236,P	GO:0030308,P	GO:0031965,C
O14682	GO:0000790,C	GO:0003779,F	GO:0005515,F	GO:0005634,C	GO:0005654,C	GO:0005730,C	GO:0005737,C	GO:0005856,C	GO:0007275,P	GO:0007399,P	GO:0010499,P	GO:0010976,P	GO:0016363,C	GO:0016567,P	GO:0017148,P	GO:0031463,C	GO:0043025,C
O14683	GO:0006950,P	GO:0008285,P	GO:0016020,C	GO:0016021,C
O14684	GO:0001516,P	GO:0002526,P	GO:0002544,P	GO:0005641,C	GO:0005737,C	GO:0005789,C	GO:0006629,P	GO:0006631,P	GO:0006633,P	GO:0006693,P	GO:0007165,P	GO:0008285,P	GO:0014070,P	GO:0016020,C	GO:0016021,C	GO:0016853,F	GO:0019371,P	GO:0032496,P	GO:0032526,P	GO:0034097,P	GO:0043231,C	GO:0043295,F	GO:0048471,C	GO:0050220,F	GO:0051592,P
Q8N1P7	GO:0030246,F
O14686	GO:0001555,P	GO:0003677,F	GO:0005515,F	GO:0005634,C	GO:0005654,C	GO:0006342,P	GO:0006351,P	GO:0006355,P	GO:0008168,F	GO:0008284,P	GO:0016569,P	GO:0016740,F	GO:0018024,F	GO:0032259,P	GO:0033148,P	GO:0035097,C	GO:0042800,F	GO:0043627,P	GO:0044212,F	GO:0044666,C	GO:0045944,P	GO:0046872,F	GO:0048477,P	GO:0051568,P	GO:1904837,P
Q96MT8	GO:0000077,P	GO:0000086,P	GO:0000922,C	GO:0005515,F	GO:0005737,C	GO:0005813,C	GO:0005814,C	GO:0005815,C	GO:0005829,C	GO:0005856,C	GO:0006974,P	GO:0007049,P	GO:0007099,P	GO:0042770,P	GO:0051225,P	GO:0051301,P	GO:0097711,P	GO:0098535,P
Q8NH19	GO:0004871,F	GO:0004930,F	GO:0004984,F	GO:0005886,C	GO:0007165,P	GO:0007186,P	GO:0007608,P	GO:0016020,C	GO:0016021,C	GO:0050896,P	GO:0050911,P
Q9Y3A2	GO:0003723,F	GO:0005515,F	GO:0005615,C	GO:0005634,C	GO:0005654,C	GO:0005730,C	GO:0005737,C	GO:0006364,P	GO:0007399,P	GO:0032040,C	GO:0042274,P	GO:0043065,P
Q9UNE7	GO:0000151,C	GO:0000209,P	GO:0001664,F	GO:0004842,F	GO:0005515,F	GO:0005634,C	GO:0005654,C	GO:0005737,C	GO:0005783,C	GO:0005829,C	GO:0006281,P	GO:0006511,P	GO:0006515,P	GO:0006974,P	GO:0016567,P	GO:0016740,F	GO:0019899,F	GO:0019900,F	GO:0030018,C	GO:0030433,P	GO:0030512,P	GO:0030544,F	GO:0030579,P	GO:0030674,F	GO:0030911,F	GO:0030968,P	GO:0031371,C	GO:0031398,P	GO:0031625,F	GO:0031647,P	GO:0031943,P	GO:0032091,P	GO:0032436,P	GO:0034450,F	GO:0038128,P	GO:0042405,C	GO:0042787,P	GO:0042803,F	GO:0043161,P	GO:0046332,F	GO:0051443,P	GO:0051604,P	GO:0051787,F	GO:0051865,P	GO:0051879,F	GO:0061630,F	GO:0070062,C	GO:0070534,P	GO:0071218,P
Q9UNE2	GO:0005509,F	GO:0005515,F	GO:0005544,F	GO:0005737,C	GO:0005886,C	GO:0006886,P	GO:0006887,P	GO:0008092,F	GO:0016020,C	GO:0017137,F	GO:0017157,P	GO:0017158,P	GO:0030141,C	GO:0030274,F	GO:0030658,C	GO:0030667,C	GO:0031410,C	GO:0042493,P	GO:0042593,P	GO:0045744,P	GO:0046872,F	GO:0050714,P
Q96FM1	GO:0000139,C	GO:0005783,C	GO:0005789,C	GO:0005794,C	GO:0006505,P	GO:0006506,P	GO:0016020,C	GO:0016021,C	GO:0016788,F	GO:0031227,C
Q9UNE0	GO:0001942,P	GO:0004872,F	GO:0004888,F	GO:0005515,F	GO:0005886,C	GO:0006915,P	GO:0007275,P	GO:0008544,P	GO:0010628,P	GO:0016020,C	GO:0016021,C	GO:0030154,P	GO:0033209,P	GO:0042346,P	GO:0042475,P	GO:0043123,P	GO:0043473,P	GO:0045177,C	GO:0046330,P	GO:0060662,P
Q6NXN4	GO:0000030,F	GO:0005637,C	GO:0007286,P	GO:0016020,C	GO:0016021,C	GO:0016740,F	GO:0016757,F	GO:0018406,P
Q00975	GO:0000166,F	GO:0005216,F	GO:0005244,F	GO:0005245,F	GO:0005262,F	GO:0005509,F	GO:0005515,F	GO:0005524,F	GO:0005886,C	GO:0005891,C	GO:0006810,P	GO:0006811,P	GO:0006816,P	GO:0007268,P	GO:0007269,P	GO:0007626,P	GO:0008016,P	GO:0008022,F	GO:0008217,P	GO:0008331,F	GO:0016020,C	GO:0016021,C	GO:0030425,C	GO:0034765,P	GO:0043025,C	GO:0046872,F	GO:0048265,P	GO:0051899,P	GO:0051924,P	GO:0055085,P	GO:0070588,P	GO:0086010,P	GO:0098793,C
Q6FHJ7	GO:0002092,P	GO:0004930,F	GO:0005515,F	GO:0005576,C	GO:0005615,C	GO:0005634,C	GO:0005737,C	GO:0007186,P	GO:0007275,P	GO:0008285,P	GO:0009725,P	GO:0009986,C	GO:0010628,P	GO:0016021,C	GO:0016055,P	GO:0017147,F	GO:0030154,P	GO:0030178,P	GO:0030510,P	GO:0035567,P	GO:0042813,F	GO:0043065,P	GO:0043433,P	GO:0045606,P	GO:0055062,P	GO:0060349,P	GO:0090090,P	GO:0090263,P	GO:1902174,P	GO:2000051,P	GO:2000119,P
Q00973	GO:0000139,C	GO:0001574,P	GO:0003947,F	GO:0005794,C	GO:0005886,C	GO:0005975,P	GO:0006629,P	GO:0006665,P	GO:0006687,P	GO:0007283,P	GO:0008376,F	GO:0016020,C	GO:0016021,C	GO:0016740,F	GO:0016757,F	GO:0016758,F	GO:0019915,P	GO:0030173,C	GO:0030259,P
Q86SZ2	GO:0000139,C	GO:0005515,F	GO:0005783,C	GO:0005794,C	GO:0005801,C	GO:0005802,C	GO:0005829,C	GO:0006810,P	GO:0006888,P	GO:0016192,P	GO:0017112,F	GO:0030008,C	GO:0043547,P	GO:0048208,P	GO:0061024,P
Q00978	GO:0000975,F	GO:0001047,F	GO:0003677,F	GO:0003700,F	GO:0005515,F	GO:0005634,C	GO:0005654,C	GO:0005737,C	GO:0005829,C	GO:0006351,P	GO:0006355,P	GO:0006366,P	GO:0007166,P	GO:0051607,P	GO:0060333,P	GO:0060337,P
Q7Z713	GO:0005634,C	GO:0005737,C	GO:0005739,C	GO:0005829,C
Q9BYM8	GO:0000209,P	GO:0004842,F	GO:0005515,F	GO:0005829,C	GO:0007249,P	GO:0010803,P	GO:0016032,P	GO:0016740,F	GO:0032088,P	GO:0042346,P	GO:0043065,P	GO:0043123,P	GO:0043130,F	GO:0043161,P	GO:0046872,F	GO:0050852,P	GO:0051092,P	GO:0060546,P	GO:0071797,C	GO:0097039,P	GO:2001238,P	GO:0003700,F
P22888	GO:0001545,P	GO:0004871,F	GO:0004930,F	GO:0004963,F	GO:0004964,F	GO:0005768,C	GO:0005886,C	GO:0005887,C	GO:0007165,P	GO:0007186,P	GO:0007187,P	GO:0007189,P	GO:0007190,P	GO:0007200,P	GO:0008528,F	GO:0008584,P	GO:0009755,P	GO:0016020,C	GO:0016021,C	GO:0016500,F	GO:0030539,P	GO:0032962,P	GO:0035472,F	GO:0038106,F	GO:0042699,P	GO:0042700,P	GO:0043950,P	GO:0045670,P	GO:0045762,P	GO:0050890,P	GO:0071371,P	GO:0071373,P
Q12872	GO:0000380,P	GO:0000395,P	GO:0003723,F	GO:0005515,F	GO:0005634,C	GO:0006351,P	GO:0006355,P	GO:0006396,P	GO:0006397,P	GO:0008380,P	GO:0048025,P
Q9UI30	GO:0005515,F	GO:0005654,C	GO:0005829,C	GO:0006415,P	GO:0008276,F	GO:0018364,P	GO:0030488,P	GO:0031167,P	GO:0032259,P	GO:0043234,C	GO:0070062,C	GO:0070476,P
Q3SYF9	GO:0005515,F	GO:0005829,C	GO:0005882,C	GO:0031424,P
P50895	GO:0004888,F	GO:0005055,F	GO:0005515,F	GO:0005886,C	GO:0005887,C	GO:0007155,P	GO:0007160,P	GO:0007165,P	GO:0008022,F	GO:0009897,C	GO:0009986,C	GO:0016020,C	GO:0016021,C	GO:0043236,F	GO:0070062,C
Q8IY26	GO:0005886,C	GO:0006695,P	GO:0016020,C	GO:0016021,C	GO:0016787,F
Q63HM9	GO:0004871,F	GO:0005737,C	GO:0006629,P	GO:0007165,P	GO:0008081,F	GO:0016042,P	GO:0016787,F
P61550	GO:0005198,F	GO:0005886,C	GO:0016020,C	GO:0016021,C	GO:0019028,C	GO:0019058,P
P49895	GO:0004800,F	GO:0005783,C	GO:0005789,C	GO:0005886,C	GO:0006590,P	GO:0008430,F	GO:0016020,C	GO:0016021,C	GO:0016491,F	GO:0042446,P	GO:0055114,P
P35240	GO:0001707,P	GO:0001726,C	GO:0001953,P	GO:0003779,F	GO:0005515,F	GO:0005634,C	GO:0005730,C	GO:0005737,C	GO:0005769,C	GO:0005829,C	GO:0005856,C	GO:0005886,C	GO:0005912,C	GO:0006469,P	GO:0007398,P	GO:0007420,P	GO:0008092,F	GO:0008156,P	GO:0008285,P	GO:0014010,P	GO:0014013,P	GO:0016020,C	GO:0021766,P	GO:0022408,P	GO:0030027,C	GO:0030036,P	GO:0030175,C	GO:0030336,P	GO:0030864,C	GO:0031527,C	GO:0031647,P	GO:0032154,C	GO:0032587,C	GO:0035330,P	GO:0042127,P	GO:0042475,P	GO:0042532,P	GO:0042981,P	GO:0042995,C	GO:0043005,C	GO:0043409,P	GO:0044297,C	GO:0045177,C	GO:0045216,P	GO:0045597,P	GO:0046426,P	GO:0048471,C	GO:0050767,P	GO:0051496,P
Q63HM1	GO:0004061,F	GO:0005634,C	GO:0005737,C	GO:0005829,C	GO:0006569,P	GO:0008152,P	GO:0016787,F	GO:0019441,P
Q63HM2	GO:0005515,F	GO:0016020,C	GO:0016021,C
O95755	GO:0000139,C	GO:0000166,F	GO:0003924,F	GO:0005525,F	GO:0005794,C	GO:0006810,P	GO:0015031,P	GO:0016020,C
Q13585	GO:0004871,F	GO:0004930,F	GO:0005515,F	GO:0005654,C	GO:0005886,C	GO:0005887,C	GO:0007165,P	GO:0007186,P	GO:0007267,P	GO:0008502,F	GO:0016020,C	GO:0016021,C	GO:0042802,F
Q6UY18	GO:0007409,P	GO:0016020,C	GO:0016021,C
O95751	GO:0001893,P	GO:0005515,F	GO:0005634,C	GO:0005730,C	GO:0008285,P	GO:0060137,P	GO:1903547,P
O95750	GO:0000165,P	GO:0001755,P	GO:0001934,P	GO:0005088,F	GO:0005104,F	GO:0005515,F	GO:0005576,C	GO:0005622,C	GO:0007399,P	GO:0007507,P	GO:0008083,F	GO:0008284,P	GO:0008543,P	GO:0010629,P	GO:0014066,P	GO:0016303,F	GO:0036092,P	GO:0043547,P	GO:0046326,P	GO:0046330,P	GO:0046854,P	GO:0046934,F	GO:0048015,P	GO:0070374,P	GO:0070858,P
Q8WWC4	GO:0005515,F	GO:0005739,C	GO:0005743,C	GO:0005759,C	GO:0006851,P	GO:0007007,P	GO:0032979,P	GO:0036444,P	GO:0043022,F	GO:0051204,P	GO:0051560,P	GO:0097033,P	GO:0097034,P
Q06730	GO:0003676,F	GO:0003677,F	GO:0003700,F	GO:0005622,C	GO:0005634,C	GO:0006351,P	GO:0006355,P	GO:0046872,F
P13349	GO:0000978,F	GO:0001228,F	GO:0001502,P	GO:0001503,P	GO:0001756,P	GO:0001952,P	GO:0003677,F	GO:0003705,F	GO:0005515,F	GO:0005634,C	GO:0005654,C	GO:0006351,P	GO:0006355,P	GO:0006357,P	GO:0006366,P	GO:0007275,P	GO:0007517,P	GO:0007519,P	GO:0030154,P	GO:0030198,P	GO:0035914,P	GO:0042693,P	GO:0043010,P	GO:0043565,F	GO:0045663,P	GO:0045944,P	GO:0046982,F	GO:0046983,F	GO:0048644,P	GO:0048704,P	GO:0048743,P	GO:0051149,P	GO:0060415,P	GO:0090575,C	GO:1901741,P	GO:0070888,F
Q6UY13	GO:0005576,C
P01825	GO:0002250,P	GO:0002376,P	GO:0003823,F	GO:0004252,F	GO:0005576,C	GO:0005886,C	GO:0006508,P	GO:0006898,P	GO:0006955,P	GO:0006956,P	GO:0006958,P	GO:0016020,C	GO:0030449,P	GO:0038095,P	GO:0038096,P	GO:0050776,P	GO:0050900,P	GO:0070062,C
Q6UY11	GO:0005509,F	GO:0016020,C	GO:0016021,C	GO:0042803,F	GO:0045598,P	GO:0045746,P	GO:0070062,C
Q13588	GO:0004715,F	GO:0005070,F	GO:0005102,F	GO:0005515,F	GO:0005737,C	GO:0005829,C	GO:0007169,P	GO:0007265,P	GO:0007267,P	GO:0009967,P	GO:0016477,P	GO:0030154,P	GO:0031234,C	GO:0038083,P	GO:0042127,P	GO:0045087,P
O95758	GO:0003676,F	GO:0003723,F	GO:0005634,C	GO:0006397,P	GO:0008380,P	GO:0009653,P	GO:0030154,P	GO:0033119,P	GO:0043249,P	GO:0045595,P
Q6UY14	GO:0002020,F	GO:0002064,P	GO:0005515,F	GO:0005575,C	GO:0005576,C	GO:0005578,C	GO:0005614,C	GO:0005615,C	GO:0005788,C	GO:0006508,P	GO:0006915,P	GO:0008233,F	GO:0030198,P	GO:0036066,P	GO:0043065,P
Q8N394	GO:0005515,F	GO:0005783,C	GO:0005789,C	GO:0016020,C	GO:0016021,C	GO:0055074,P
Q9BWH6	GO:0003677,F	GO:0003899,F	GO:0005515,F	GO:0005634,C	GO:0006366,P	GO:0016740,F	GO:0016779,F
Q8NHV9	GO:0003677,F	GO:0003700,F	GO:0005634,C	GO:0006351,P	GO:0006355,P	GO:0007275,P	GO:0007276,P	GO:0010628,P	GO:0019953,P	GO:0030518,P	GO:0043565,F
Q9BWH2	GO:0000422,P	GO:0005634,C	GO:0005739,C	GO:0031307,C
Q8NHV4	GO:0000086,P	GO:0000242,C	GO:0000922,C	GO:0005515,F	GO:0005737,C	GO:0005813,C	GO:0005814,C	GO:0005815,C	GO:0005829,C	GO:0005856,C	GO:0007049,P	GO:0036064,C	GO:0045177,C	GO:0051301,P	GO:0071539,P	GO:0097711,P
Q6YP21	GO:0003723,F	GO:0003824,F	GO:0005739,C	GO:0006103,P	GO:0006520,P	GO:0008483,F	GO:0009058,P	GO:0016212,F	GO:0016740,F	GO:0016829,F	GO:0030170,F	GO:0036137,F	GO:0042803,F	GO:0047315,F	GO:0047804,F	GO:0070189,P	GO:0097052,P
Q8NHV1	GO:0000166,F	GO:0003924,F	GO:0005515,F	GO:0005525,F	GO:0005737,C	GO:0005783,C	GO:0005794,C	GO:0005811,C	GO:0005829,C	GO:0042803,F	GO:0043231,C	GO:0046039,P
O43670	GO:0000070,P	GO:0000775,C	GO:0000776,C	GO:0000777,C	GO:0001578,P	GO:0003676,F	GO:0003677,F	GO:0003700,F	GO:0003723,F	GO:0005515,F	GO:0005634,C	GO:0005654,C	GO:0005694,C	GO:0005730,C	GO:0005737,C	GO:0005819,C	GO:0005856,C	GO:0005874,C	GO:0006355,P	GO:0007049,P	GO:0007059,P	GO:0007094,P	GO:0008017,F	GO:0008201,F	GO:0008270,F	GO:0008608,P	GO:0046785,P	GO:0046872,F	GO:0050821,P	GO:0051301,P	GO:0051983,P	GO:0090307,P	GO:1990047,C
Q6TDP4	GO:0003779,F	GO:0005615,C	GO:0005886,C	GO:0007420,P	GO:0014069,C	GO:0015629,C	GO:0016020,C	GO:0016567,P	GO:0030036,P	GO:0030054,C	GO:0031208,F	GO:0031463,C	GO:0032839,C	GO:0032947,F	GO:0043025,C	GO:0045202,C	GO:0045211,C	GO:0051015,F	GO:0004842,F
P05013	GO:0002250,P	GO:0002286,P	GO:0002323,P	GO:0005125,F	GO:0005126,F	GO:0005132,F	GO:0005575,C	GO:0005576,C	GO:0005615,C	GO:0006952,P	GO:0006959,P	GO:0007596,P	GO:0019221,P	GO:0030183,P	GO:0033141,P	GO:0042100,P	GO:0043330,P	GO:0045087,P	GO:0051607,P	GO:0060337,P	GO:0060338,P
Q9C0J9	GO:0000122,P	GO:0000978,F	GO:0000981,F	GO:0001078,F	GO:0001102,F	GO:0001191,F	GO:0003677,F	GO:0003705,F	GO:0003714,F	GO:0005515,F	GO:0005634,C	GO:0006351,P	GO:0006355,P	GO:0007623,P	GO:0008283,P	GO:0009887,P	GO:0010832,P	GO:0010944,P	GO:0030154,P	GO:0032922,P	GO:0042803,F	GO:0042826,F	GO:0043425,F	GO:0043426,F	GO:0045892,P	GO:0046982,F	GO:0046983,F	GO:0048511,P	GO:0070888,F
Q9H788	GO:0005515,F	GO:0005737,C	GO:0005829,C	GO:0010923,P	GO:0019902,F
Q8N7C7	GO:0016020,C	GO:0016021,C	GO:0046872,F
P05014	GO:0002250,P	GO:0002286,P	GO:0002323,P	GO:0005125,F	GO:0005126,F	GO:0005132,F	GO:0005515,F	GO:0005576,C	GO:0005615,C	GO:0006952,P	GO:0006959,P	GO:0007596,P	GO:0009615,P	GO:0019221,P	GO:0030183,P	GO:0033141,P	GO:0042100,P	GO:0043330,P	GO:0045087,P	GO:0051607,P	GO:0060337,P	GO:0060338,P
Q10586	GO:0000977,F	GO:0001077,F	GO:0001889,P	GO:0003677,F	GO:0003700,F	GO:0005634,C	GO:0006351,P	GO:0006355,P	GO:0006357,P	GO:0006366,P	GO:0007275,P	GO:0007623,P	GO:0045944,P	GO:0048511,P
Q10589	GO:0002376,P	GO:0002737,P	GO:0003723,F	GO:0004871,F	GO:0005515,F	GO:0005737,C	GO:0005768,C	GO:0005770,C	GO:0005771,C	GO:0005794,C	GO:0005829,C	GO:0005886,C	GO:0005887,C	GO:0006959,P	GO:0007267,P	GO:0007275,P	GO:0008191,F	GO:0008283,P	GO:0009615,P	GO:0009986,C	GO:0010951,P	GO:0016020,C	GO:0016021,C	GO:0016324,C	GO:0030308,P	GO:0030336,P	GO:0031225,C	GO:0032956,P	GO:0034341,P	GO:0035455,P	GO:0035456,P	GO:0035577,C	GO:0042113,P	GO:0042803,F	GO:0043123,P	GO:0043312,P	GO:0045071,P	GO:0045087,P	GO:0045121,C	GO:0051607,P	GO:0060337,P	GO:0070062,C	GO:1901253,P
Q10588	GO:0001931,C	GO:0001952,P	GO:0002691,P	GO:0003953,F	GO:0005576,C	GO:0005886,C	GO:0006501,P	GO:0006959,P	GO:0007165,P	GO:0008284,P	GO:0016020,C	GO:0016740,F	GO:0016787,F	GO:0016849,F	GO:0019674,P	GO:0019898,C	GO:0030890,P	GO:0031225,C	GO:0032956,P	GO:0035579,C	GO:0043312,P	GO:0050135,F	GO:0050727,P	GO:0050730,P	GO:0050848,P	GO:0061809,F	GO:0061811,F	GO:0061812,F	GO:0070062,C	GO:0090022,P	GO:0090322,P	GO:2001044,P	GO:0008305,C
Q9C0J1	GO:0000139,C	GO:0005794,C	GO:0006486,P	GO:0008378,F	GO:0008499,F	GO:0008532,F	GO:0016020,C	GO:0016021,C	GO:0016266,P	GO:0016740,F	GO:0016757,F	GO:0018146,P	GO:0030311,P
P05019	GO:0000187,P	GO:0001501,P	GO:0001775,P	GO:0002576,P	GO:0005158,F	GO:0005159,F	GO:0005178,F	GO:0005179,F	GO:0005515,F	GO:0005576,C	GO:0005615,C	GO:0005886,C	GO:0006260,P	GO:0006928,P	GO:0007165,P	GO:0007265,P	GO:0007517,P	GO:0008083,F	GO:0008283,P	GO:0008284,P	GO:0009408,P	GO:0009441,P	GO:0010468,P	GO:0010560,P	GO:0010613,P	GO:0014065,P	GO:0014068,P	GO:0014834,P	GO:0014896,P	GO:0014904,P	GO:0014911,P	GO:0016942,C	GO:0030166,P	GO:0030335,P	GO:0031093,C	GO:0032148,P	GO:0033160,P	GO:0034392,P	GO:0035630,P	GO:0035867,C	GO:0040014,P	GO:0042104,P	GO:0042531,P	GO:0042567,C	GO:0043066,P	GO:0043388,P	GO:0043410,P	GO:0043491,P	GO:0043568,P
Q68DK2	GO:0000724,P	GO:0000910,P	GO:0005515,F	GO:0005737,C	GO:0005765,C	GO:0005813,C	GO:0005815,C	GO:0005856,C	GO:0006281,P	GO:0006974,P	GO:0007049,P	GO:0008289,F	GO:0030496,C	GO:0032266,F	GO:0046872,F	GO:0051301,P
P01920	GO:0000139,C	GO:0002376,P	GO:0002381,P	GO:0002455,P	GO:0002504,P	GO:0005764,C	GO:0005765,C	GO:0005768,C	GO:0005783,C	GO:0005789,C	GO:0005794,C	GO:0005886,C	GO:0006955,P	GO:0010008,C	GO:0012507,C	GO:0016020,C	GO:0016021,C	GO:0019882,P	GO:0019886,P	GO:0030658,C	GO:0030666,C	GO:0030669,C	GO:0031295,P	GO:0032395,F	GO:0032588,C	GO:0042605,F	GO:0042613,C	GO:0050852,P	GO:0060333,P	GO:0071556,C
O60240	GO:0005783,C	GO:0005811,C	GO:0005829,C	GO:0006629,P	GO:0008289,F	GO:0016042,P
O00268	GO:0000790,C	GO:0001541,P	GO:0003677,F	GO:0003700,F	GO:0003713,F	GO:0005515,F	GO:0005634,C	GO:0005654,C	GO:0005669,C	GO:0005829,C	GO:0006351,P	GO:0006352,P	GO:0006355,P	GO:0006357,P	GO:0006366,P	GO:0006367,P	GO:0006368,P	GO:0016032,P	GO:0017162,F	GO:0033276,C	GO:0043234,C	GO:0045893,P	GO:0045944,P	GO:0046982,F	GO:0051123,P	GO:0071339,C	GO:1901796,P	GO:0001075,F
O00267	GO:0000122,P	GO:0003677,F	GO:0003682,F	GO:0003723,F	GO:0003729,F	GO:0005515,F	GO:0005634,C	GO:0005654,C	GO:0006338,P	GO:0006351,P	GO:0006354,P	GO:0006355,P	GO:0006357,P	GO:0006366,P	GO:0006368,P	GO:0006370,P	GO:0007049,P	GO:0010033,P	GO:0016239,P	GO:0019899,F	GO:0032044,C	GO:0032784,P	GO:0032785,P	GO:0032786,P	GO:0039692,P	GO:0045944,P	GO:0046982,F	GO:0050434,P	GO:1900364,P
O00264	GO:0005496,F	GO:0005515,F	GO:0005783,C	GO:0005789,C	GO:0005886,C	GO:0005887,C	GO:0008289,F	GO:0016020,C	GO:0016021,C	GO:0020037,F	GO:0031090,C	GO:0035579,C	GO:0043231,C	GO:0043312,P	GO:0070062,C
Q8N7U7	GO:0003677,F	GO:0005634,C
P08865	GO:0000028,P	GO:0000184,P	GO:0000447,P	GO:0000461,P	GO:0001618,F	GO:0003723,F	GO:0003735,F	GO:0005055,F	GO:0005515,F	GO:0005622,C	GO:0005634,C	GO:0005654,C	GO:0005737,C	GO:0005829,C	GO:0005840,C	GO:0005886,C	GO:0006364,P	GO:0006407,P	GO:0006412,P	GO:0006413,P	GO:0006614,P	GO:0007155,P	GO:0015935,C	GO:0016020,C	GO:0016032,P	GO:0019083,P	GO:0022627,C	GO:0030529,C	GO:0030686,C	GO:0043022,F	GO:0046718,P	GO:0070062,C
P33947	GO:0000139,C	GO:0005046,F	GO:0005783,C	GO:0005789,C	GO:0005794,C	GO:0005801,C	GO:0006621,P	GO:0006810,P	GO:0006886,P	GO:0006890,P	GO:0015031,P	GO:0016020,C	GO:0016021,C	GO:0016192,P	GO:0030133,C	GO:0046923,F	GO:0070062,C
P08861	GO:0004252,F	GO:0005615,C	GO:0006508,P	GO:0008203,P	GO:0008233,F	GO:0008236,F	GO:0016787,F
Q9H2K0	GO:0003743,F	GO:0005515,F	GO:0005739,C	GO:0006412,P	GO:0006413,P	GO:0008135,F	GO:0032790,P	GO:0043022,F	GO:0043024,F	GO:0070124,P
Q7Z3Z4	GO:0003676,F	GO:0003723,F	GO:0005634,C	GO:0005737,C	GO:0006417,P	GO:0007275,P	GO:0007283,P	GO:0010529,P	GO:0030154,P	GO:0031047,P	GO:0034584,F	GO:0034587,P	GO:0043046,P	GO:0043186,C	GO:0051321,P	GO:0071547,C	GO:0004521,F
O14756	GO:0003824,F	GO:0004303,F	GO:0004745,F	GO:0005622,C	GO:0005768,C	GO:0005783,C	GO:0006629,P	GO:0006702,P	GO:0006710,P	GO:0008202,P	GO:0009055,F	GO:0016020,C	GO:0016491,F	GO:0031090,C	GO:0031901,C	GO:0043231,C	GO:0047035,F	GO:0055114,P
Q7Z3Z0	GO:0003674,F	GO:0005198,F	GO:0005737,C	GO:0005829,C	GO:0005882,C	GO:0007010,P	GO:0007568,P	GO:0031069,P	GO:0031424,P	GO:0042633,P	GO:0045109,P	GO:0046982,F	GO:0070062,C	GO:0070268,P
Q7Z3Z3	GO:0003676,F	GO:0003723,F	GO:0005737,C	GO:0006417,P	GO:0007275,P	GO:0007283,P	GO:0030154,P	GO:0031047,P	GO:0051321,P
Q7Z3Z2	GO:0005515,F	GO:0007601,P	GO:0050896,P	GO:0060041,P
Q9NQ55	GO:0000027,P	GO:0003723,F	GO:0005634,C	GO:0005730,C	GO:0019843,F	GO:0030687,C
P56559	GO:0000166,F	GO:0003924,F	GO:0005515,F	GO:0005525,F	GO:0005622,C	GO:0005634,C	GO:0005737,C	GO:0005829,C	GO:0005886,C	GO:0006810,P	GO:0007264,P	GO:0016020,C	GO:0030175,C	GO:0032456,P	GO:0042995,C	GO:0043014,F
Q69384	GO:0005198,F	GO:0005886,C	GO:0016020,C	GO:0016021,C	GO:0019012,C	GO:0019031,C
Q9NQ50	GO:0003723,F	GO:0005515,F	GO:0005634,C	GO:0005739,C	GO:0005743,C	GO:0005761,C	GO:0005762,C	GO:0005840,C	GO:0009653,P	GO:0030529,C	GO:0070125,P	GO:0070126,P
Q9NV23	GO:0004320,F	GO:0006629,P	GO:0006631,P	GO:0006633,P	GO:0008610,P	GO:0009058,P	GO:0016295,F	GO:0016296,F	GO:0016297,F	GO:0016787,F	GO:0016788,F
P81408	GO:0005515,F	GO:0008150,P	GO:0016020,C	GO:0016021,C	GO:0050699,F
Q69383	GO:0003723,F	GO:0005634,C	GO:0005730,C	GO:0005737,C	GO:0006810,P	GO:0051028,P
Q7Z3I7	GO:0003676,F	GO:0003677,F	GO:0003700,F	GO:0005515,F	GO:0005634,C	GO:0006351,P	GO:0006355,P	GO:0046872,F
P56557	GO:0003674,F	GO:0005783,C	GO:0005886,C	GO:0008150,P	GO:0016020,C	GO:0016021,C
P56556	GO:0005739,C	GO:0005743,C	GO:0005747,C	GO:0006120,P	GO:0006979,P	GO:0008137,F	GO:0016020,C	GO:0031966,C	GO:0032981,P	GO:0055114,P	GO:0070469,C
P56555	GO:0003674,F	GO:0005575,C	GO:0008150,P
Q9NV29	GO:0001525,P	GO:0001570,P	GO:0001701,P	GO:0003197,P	GO:0003198,P	GO:0003674,F	GO:0005515,F	GO:0005737,C	GO:0005783,C	GO:0005886,C	GO:0007219,P	GO:0007275,P	GO:0016020,C	GO:0016021,C	GO:0030154,P	GO:0030509,P	GO:0043204,C	GO:0043491,P	GO:0045603,P	GO:0048471,C	GO:0050848,P	GO:0051930,P	GO:0060842,P	GO:0071773,P	GO:2001214,P
O60248	GO:0000122,P	GO:0000981,F	GO:0003677,F	GO:0003682,F	GO:0003700,F	GO:0005515,F	GO:0005634,C	GO:0005737,C	GO:0006325,P	GO:0006355,P	GO:0006357,P	GO:0008584,P	GO:0014718,P	GO:0030154,P	GO:0043403,P	GO:0044798,C	GO:0045843,P	GO:0045944,P	GO:0046982,F	GO:0048627,P	GO:0070318,P	GO:2000288,P
Q92819	GO:0001570,P	GO:0001822,P	GO:0005737,C	GO:0005887,C	GO:0008284,P	GO:0010838,P	GO:0014911,P	GO:0016020,C	GO:0016021,C	GO:0016740,F	GO:0016757,F	GO:0030212,P	GO:0030213,P	GO:0030335,P	GO:0035810,P	GO:0036120,P	GO:0036302,P	GO:0044849,P	GO:0045226,P	GO:0050501,F	GO:0051549,P	GO:0060349,P	GO:0070295,P	GO:0071347,P	GO:0071356,P	GO:0071498,P	GO:0085029,P	GO:0090500,P	GO:1900026,P	GO:1900127,P	GO:1900625,P
Q96CS7	GO:0005515,F	GO:0005768,C	GO:0016020,C	GO:0016021,C	GO:0045595,P	GO:0055038,C
Q9BQR3	GO:0004252,F	GO:0005576,C	GO:0005886,C	GO:0006508,P	GO:0008233,F	GO:0008236,F	GO:0016787,F	GO:0019897,C	GO:0046658,C
Q2M238	GO:0001042,F	GO:0001180,P	GO:0001181,F	GO:0005634,C	GO:0006356,P
O95342	GO:0000166,F	GO:0005215,F	GO:0005524,F	GO:0005886,C	GO:0005887,C	GO:0006699,P	GO:0006810,P	GO:0008554,F	GO:0015126,F	GO:0015432,F	GO:0015721,P	GO:0015722,P	GO:0016020,C	GO:0016021,C	GO:0016887,F	GO:0035725,P	GO:0042626,F	GO:0045177,C	GO:0046581,C	GO:0055085,P	GO:0070062,C	GO:0099132,P	GO:0099133,P
O95343	GO:0000060,P	GO:0000980,F	GO:0000981,F	GO:0001205,F	GO:0001222,F	GO:0001654,P	GO:0002070,P	GO:0002088,P	GO:0003404,P	GO:0003677,F	GO:0003700,F	GO:0003705,F	GO:0003713,F	GO:0005102,F	GO:0005515,F	GO:0005634,C	GO:0006351,P	GO:0006355,P	GO:0006366,P	GO:0006606,P	GO:0007275,P	GO:0007420,P	GO:0007601,P	GO:0009946,P	GO:0014016,P	GO:0021536,P	GO:0021537,P	GO:0021797,P	GO:0021798,P	GO:0021846,P	GO:0021978,P	GO:0021983,P	GO:0030178,P	GO:0042127,P	GO:0042826,F	GO:0043010,P	GO:0043565,F	GO:0045665,P	GO:0045892,P	GO:0045944,P	GO:0048512,P	GO:0060235,P	GO:0061074,P	GO:0070306,P	GO:0097402,P	GO:1901987,P	GO:1902692,P	GO:1902742,P	GO:1990086,P
O95340	GO:0000103,P	GO:0000166,F	GO:0001501,P	GO:0003824,F	GO:0004020,F	GO:0004781,F	GO:0005524,F	GO:0005829,C	GO:0007596,P	GO:0008152,P	GO:0016301,F	GO:0016310,P	GO:0016740,F	GO:0016779,F	GO:0050428,P	GO:0060348,P
P55061	GO:0005515,F	GO:0005634,C	GO:0005737,C	GO:0005783,C	GO:0005789,C	GO:0005887,C	GO:0006914,P	GO:0006915,P	GO:0006986,P	GO:0010523,P	GO:0016020,C	GO:0016021,C	GO:0019899,F	GO:0031625,F	GO:0031966,C	GO:0032091,P	GO:0032469,P	GO:0034976,P	GO:0043066,P	GO:0051025,P	GO:0060698,F	GO:0060702,P	GO:0070059,P	GO:1902065,P	GO:1902236,P	GO:1903298,P	GO:1904721,P	GO:1990441,P	GO:2001234,P
O95347	GO:0000166,F	GO:0000228,C	GO:0000793,C	GO:0000796,C	GO:0005515,F	GO:0005524,F	GO:0005634,C	GO:0005654,C	GO:0005694,C	GO:0005730,C	GO:0005737,C	GO:0005829,C	GO:0007049,P	GO:0007076,P	GO:0010032,P	GO:0030261,P	GO:0045132,P	GO:0046982,F	GO:0051276,P	GO:0051301,P	GO:0051383,P	GO:0070062,C
Q9UQ26	GO:0005515,F	GO:0005622,C	GO:0005886,C	GO:0006886,P	GO:0010628,P	GO:0016020,C	GO:0017137,F	GO:0017156,P	GO:0017157,P	GO:0019933,P	GO:0030054,C	GO:0030073,P	GO:0030154,P	GO:0042391,P	GO:0042734,C	GO:0044325,F	GO:0045202,C	GO:0046872,F	GO:0048786,C	GO:0048791,P	GO:0061669,P	GO:0070062,C	GO:0097151,P	GO:1903861,P	GO:2000300,P	GO:2000463,P
Q9UJ99	GO:0005509,F	GO:0005886,C	GO:0007155,P	GO:0007156,P	GO:0007420,P	GO:0016020,C	GO:0016021,C	GO:0016339,P	GO:0046872,F
Q9UJ96	GO:0005216,F	GO:0005244,F	GO:0005249,F	GO:0005251,F	GO:0005267,F	GO:0005886,C	GO:0006810,P	GO:0006811,P	GO:0006813,P	GO:0008016,P	GO:0008076,C	GO:0016020,C	GO:0016021,C	GO:0034765,P	GO:0050796,P	GO:0051260,P	GO:0055085,P	GO:0070062,C	GO:0071805,P
Q6N069	GO:0005515,F	GO:0005634,C	GO:0005667,C	GO:0005737,C	GO:0005829,C	GO:0006474,P	GO:0017196,P	GO:0031415,C	GO:0043022,F	GO:0043066,P	GO:0045893,P	GO:0050821,P	GO:0070062,C	GO:0004596,F	GO:0016407,F
Q13190	GO:0000139,C	GO:0000149,F	GO:0005484,F	GO:0005515,F	GO:0005783,C	GO:0005789,C	GO:0005794,C	GO:0005829,C	GO:0006810,P	GO:0006886,P	GO:0006888,P	GO:0006906,P	GO:0012507,C	GO:0016020,C	GO:0016021,C	GO:0016192,P	GO:0031201,C	GO:0031982,C	GO:0033116,C	GO:0034498,P	GO:0042147,P	GO:0045296,F	GO:0045732,P	GO:0047485,F	GO:0048208,P	GO:0048278,P	GO:0048280,P	GO:0090166,P	GO:1903358,P
Q9P217	GO:0005615,C	GO:0008270,F	GO:0046872,F
Q9UJ90	GO:0005249,F	GO:0005515,F	GO:0005886,C	GO:0006811,P	GO:0008016,P	GO:0008076,C	GO:0015459,F	GO:0016020,C	GO:0016021,C	GO:0044325,F	GO:0060048,P	GO:0060306,P	GO:0060307,P	GO:0060372,P	GO:0071435,P	GO:0071805,P	GO:0086005,P	GO:0086013,P	GO:0086014,P	GO:0086091,P	GO:1901379,P	GO:1901380,P	GO:1901381,P	GO:2001257,P	GO:0086008,F
Q9H0Q3	GO:0003674,F	GO:0005216,F	GO:0005515,F	GO:0005886,C	GO:0005887,C	GO:0006810,P	GO:0006811,P	GO:0008150,P	GO:0016020,C	GO:0016021,C	GO:0017080,F	GO:0034220,P	GO:1903779,P	GO:2000649,P
P10451	GO:0001503,P	GO:0001649,P	GO:0005125,F	GO:0005515,F	GO:0005576,C	GO:0005615,C	GO:0005788,C	GO:0005794,C	GO:0006710,P	GO:0006954,P	GO:0007155,P	GO:0007566,P	GO:0010033,P	GO:0022617,P	GO:0030154,P	GO:0030198,P	GO:0031214,P	GO:0031982,C	GO:0033280,P	GO:0042995,C	GO:0043687,P	GO:0044267,P	GO:0045780,P	GO:0045893,P	GO:0046697,P	GO:0048471,C	GO:0048545,P	GO:0048685,P	GO:0050840,F	GO:0070062,C	GO:0071394,P	GO:2000866,P
Q9H0Q0	GO:0005622,C
Q86UA1	GO:0000243,C	GO:0000395,P	GO:0005634,C	GO:0005685,C	GO:0006396,P	GO:0006397,P	GO:0008380,P	GO:0071004,C	GO:0030627,F
Q8NBL1	GO:0001756,P	GO:0005783,C	GO:0005788,C	GO:0006486,P	GO:0006493,P	GO:0006664,P	GO:0007275,P	GO:0007369,P	GO:0008593,P	GO:0010470,P	GO:0016740,F	GO:0016757,F	GO:0018242,P	GO:0030158,F	GO:0035251,F	GO:0035252,F	GO:0045747,P	GO:0046527,F	GO:0048318,P	GO:0048339,P	GO:0060537,P	GO:0070062,C	GO:0072358,P
Q14157	GO:0003723,F	GO:0005515,F	GO:0005737,C	GO:0007339,P	GO:0010628,P	GO:0031519,C	GO:0061484,P	GO:0005671,C
P43234	GO:0004197,F	GO:0005615,C	GO:0005764,C	GO:0006508,P	GO:0008233,F	GO:0008234,F	GO:0016787,F	GO:0051603,P
P43235	GO:0001957,P	GO:0001968,F	GO:0002224,P	GO:0004197,F	GO:0004252,F	GO:0005515,F	GO:0005518,F	GO:0005576,C	GO:0005615,C	GO:0005654,C	GO:0005737,C	GO:0005764,C	GO:0006508,P	GO:0008233,F	GO:0008234,F	GO:0016787,F	GO:0022617,P	GO:0030574,P	GO:0036021,C	GO:0043231,C	GO:0043394,F	GO:0045453,P	GO:0051603,P	GO:1903146,P	GO:1903955,P
Q14406	GO:0005179,F	GO:0005575,C	GO:0005576,C	GO:0008150,P	GO:0046872,F
D6RCP7	GO:0005634,C	GO:0005783,C	GO:0006508,P	GO:0006511,P	GO:0008233,F	GO:0008234,F	GO:0016579,P	GO:0016787,F	GO:0036459,F
Q12983	GO:0000422,P	GO:0001666,P	GO:0005515,F	GO:0005634,C	GO:0005635,C	GO:0005654,C	GO:0005737,C	GO:0005739,C	GO:0005740,C	GO:0005741,C	GO:0005783,C	GO:0006915,P	GO:0008219,P	GO:0008626,P	GO:0010508,P	GO:0010637,P	GO:0010659,P	GO:0010666,P	GO:0010821,P	GO:0010917,P	GO:0010940,P	GO:0014069,C	GO:0016020,C	GO:0016021,C	GO:0016032,P	GO:0016239,P	GO:0021987,P	GO:0030425,C	GO:0031307,C	GO:0031966,C	GO:0035694,P	GO:0042802,F	GO:0042803,F	GO:0043065,P	GO:0043066,P	GO:0043068,P	GO:0043243,P	GO:0043653,P	GO:0045837,P	GO:0046902,P	GO:0046982,F	GO:0048102,P	GO:0048709,P	GO:0050873,P	GO:0051020,F	GO:0051402,P	GO:0051561,P	GO:0051607,P	GO:0055093,P
Q12982	GO:0005096,F	GO:0005509,F	GO:0005515,F	GO:0005635,C	GO:0005737,C	GO:0005829,C	GO:0006915,P	GO:0042802,F	GO:0043066,P	GO:0043231,C	GO:0043547,P	GO:0048471,C	GO:0051149,P
Q8NF37	GO:0000139,C	GO:0003841,F	GO:0005509,F	GO:0005783,C	GO:0005789,C	GO:0005794,C	GO:0005811,C	GO:0005886,C	GO:0006629,P	GO:0006644,P	GO:0006654,P	GO:0006656,P	GO:0008152,P	GO:0008654,P	GO:0016020,C	GO:0016021,C	GO:0016740,F	GO:0016746,F	GO:0035577,C	GO:0036148,P	GO:0036151,P	GO:0043129,P	GO:0043312,P	GO:0045732,P	GO:0046872,F	GO:0047144,F	GO:0047159,F	GO:0047184,F	GO:0047191,F	GO:0047192,F	GO:0060041,P	GO:2001246,P
Q14155	GO:0000322,C	GO:0001726,C	GO:0002244,P	GO:0005085,F	GO:0005089,F	GO:0005515,F	GO:0005737,C	GO:0005829,C	GO:0005886,C	GO:0005925,C	GO:0005938,C	GO:0007030,P	GO:0007165,P	GO:0007399,P	GO:0010763,P	GO:0019901,F	GO:0030027,C	GO:0030032,P	GO:0030054,C	GO:0032092,P	GO:0035023,P	GO:0035556,P	GO:0042059,P	GO:0042995,C	GO:0043005,C	GO:0043025,C	GO:0043065,P	GO:0043234,C	GO:0043547,P	GO:0048013,P	GO:0048041,P	GO:0051056,P	GO:0060124,P	GO:1900026,P	GO:1904424,P	GO:2000394,P
Q53G59	GO:0000139,C	GO:0005515,F	GO:0005815,C	GO:0005829,C	GO:0006513,P	GO:0006810,P	GO:0006888,P	GO:0014029,P	GO:0014032,P	GO:0016055,P	GO:0016192,P	GO:0016567,P	GO:0030127,C	GO:0030134,C	GO:0031410,C	GO:0031463,C	GO:0042802,F	GO:0043231,C	GO:0048208,P	GO:0090090,P	GO:0004842,F
P38398	GO:0000151,C	GO:0000724,P	GO:0000729,P	GO:0000731,P	GO:0000732,P	GO:0000793,C	GO:0000794,C	GO:0000800,C	GO:0003677,F	GO:0003684,F	GO:0003713,F	GO:0003723,F	GO:0004842,F	GO:0005515,F	GO:0005634,C	GO:0005654,C	GO:0005694,C	GO:0005737,C	GO:0005886,C	GO:0006260,P	GO:0006281,P	GO:0006301,P	GO:0006302,P	GO:0006303,P	GO:0006310,P	GO:0006349,P	GO:0006351,P	GO:0006355,P	GO:0006357,P	GO:0006359,P	GO:0006629,P	GO:0006631,P	GO:0006633,P	GO:0006915,P	GO:0006974,P	GO:0006978,P	GO:0007049,P	GO:0007059,P	GO:0007098,P	GO:0008270,F	GO:0008274,C	GO:0008630,P	GO:0009048,P	GO:0010212,P	GO:0010575,P	GO:0010628,P	GO:0015631,F	GO:0016567,P	GO:0016579,P
Q9NZW4	GO:0001501,P	GO:0001503,P	GO:0005201,F	GO:0005509,F	GO:0005518,F	GO:0005576,C	GO:0005578,C	GO:0005737,C	GO:0007275,P	GO:0030198,P	GO:0031214,P
Q9Y605	GO:0005515,F	GO:0005634,C	GO:0005737,C	GO:0005829,C	GO:0048471,C
Q12988	GO:0005634,C	GO:0005737,C	GO:0006986,P	GO:0016607,C
Q9Y600	GO:0003824,F	GO:0004782,F	GO:0016829,F	GO:0016831,F	GO:0019752,P	GO:0030170,F	GO:0042412,P
Q9Y603	GO:0000122,P	GO:0000977,F	GO:0001227,F	GO:0003677,F	GO:0003700,F	GO:0005515,F	GO:0005634,C	GO:0005654,C	GO:0006351,P	GO:0006355,P	GO:0006366,P	GO:0009887,P	GO:0030154,P	GO:0043565,F
Q93100	GO:0003824,F	GO:0004689,F	GO:0005515,F	GO:0005516,F	GO:0005829,C	GO:0005886,C	GO:0005964,C	GO:0005975,P	GO:0005977,P	GO:0005980,P	GO:0006091,P	GO:0006468,P	GO:0016020,C
Q8N6M3	GO:0003674,F	GO:0005739,C	GO:0005783,C	GO:0005789,C	GO:0007010,P	GO:0008654,P	GO:0010866,P	GO:0010890,P	GO:0016020,C	GO:0016021,C	GO:0019915,P	GO:0022604,P	GO:0030176,C	GO:0030730,P	GO:0034389,P	GO:0035356,P
Q8N6M0	GO:0006508,P	GO:0008233,F	GO:0008234,F	GO:0016787,F	GO:0036459,F
Q9Y6V0	GO:0005509,F	GO:0005522,F	GO:0005544,F	GO:0005856,C	GO:0007010,P	GO:0007416,P	GO:0014069,C	GO:0016020,C	GO:0016079,P	GO:0017157,P	GO:0019933,P	GO:0030054,C	GO:0030073,P	GO:0035418,P	GO:0045202,C	GO:0046872,F	GO:0048786,C	GO:0048788,C	GO:0070062,C	GO:0098831,C	GO:0099526,P
Q8N6M6	GO:0002003,P	GO:0004177,F	GO:0005730,C	GO:0005737,C	GO:0005829,C	GO:0006508,P	GO:0008233,F	GO:0008237,F	GO:0008270,F	GO:0016787,F	GO:0042277,F	GO:0043171,P	GO:0046872,F	GO:0070006,F
Q9P232	GO:0005576,C	GO:0005886,C	GO:0006501,P	GO:0007155,P	GO:0007399,P	GO:0016020,C	GO:0031225,C
Q8N6M5	GO:0000256,P	GO:0004037,F	GO:0016787,F
P28336	GO:0004871,F	GO:0004930,F	GO:0004946,F	GO:0005829,C	GO:0005886,C	GO:0005887,C	GO:0007165,P	GO:0007186,P	GO:0007200,P	GO:0008528,F	GO:0016020,C	GO:0016021,C	GO:0031989,P
Q9Y6V7	GO:0000166,F	GO:0003676,F	GO:0003723,F	GO:0004004,F	GO:0004386,F	GO:0005524,F	GO:0005654,C	GO:0005730,C	GO:0005737,C	GO:0006364,P	GO:0010501,P	GO:0016787,F
Q8N6M8	GO:0001669,C	GO:0005516,F	GO:0031410,C	GO:0060474,P	GO:2000344,P
P28335	GO:0001587,F	GO:0001662,P	GO:0004871,F	GO:0004930,F	GO:0004993,F	GO:0005886,C	GO:0005887,C	GO:0006182,P	GO:0006874,P	GO:0007165,P	GO:0007186,P	GO:0007200,P	GO:0007208,P	GO:0007210,P	GO:0007268,P	GO:0007610,P	GO:0007626,P	GO:0007631,P	GO:0008144,F	GO:0010513,P	GO:0016020,C	GO:0016021,C	GO:0030594,F	GO:0031644,P	GO:0032098,P	GO:0042493,P	GO:0043397,P	GO:0045600,P	GO:0051209,P	GO:0051378,F	GO:0051482,P	GO:0070374,P	GO:0071886,F
P28332	GO:0004022,F	GO:0004024,F	GO:0005737,C	GO:0005829,C	GO:0006069,P	GO:0008270,F	GO:0016491,F	GO:0045471,P	GO:0046872,F	GO:0055114,P	GO:0070062,C
P28330	GO:0000062,F	GO:0001659,P	GO:0003995,F	GO:0004466,F	GO:0005739,C	GO:0005759,C	GO:0006629,P	GO:0006631,P	GO:0006635,P	GO:0008152,P	GO:0016401,F	GO:0016491,F	GO:0016627,F	GO:0019254,P	GO:0031966,C	GO:0033539,P	GO:0042413,P	GO:0042758,P	GO:0044242,P	GO:0045717,P	GO:0046322,P	GO:0050660,F	GO:0051289,P	GO:0055114,P	GO:0090181,P
Q7RTU4	GO:0003677,F	GO:0005515,F	GO:0005634,C	GO:0005737,C	GO:0006351,P	GO:0006355,P	GO:0007275,P	GO:0046982,F	GO:0046983,F
Q9UIB8	GO:0002250,P	GO:0002376,P	GO:0005515,F	GO:0005886,C	GO:0005887,C	GO:0006952,P	GO:0007155,P	GO:0007156,P	GO:0016020,C	GO:0016021,C	GO:0032685,P	GO:0032701,P	GO:0033004,P	GO:0043305,P	GO:0045087,P	GO:0050900,P	GO:0070062,C	GO:2001256,P
P62829	GO:0000122,P	GO:0000184,P	GO:0001223,F	GO:0003723,F	GO:0003735,F	GO:0005515,F	GO:0005654,C	GO:0005730,C	GO:0005737,C	GO:0005829,C	GO:0005840,C	GO:0005925,C	GO:0006364,P	GO:0006412,P	GO:0006413,P	GO:0006610,P	GO:0006614,P	GO:0008284,P	GO:0010628,P	GO:0016020,C	GO:0019083,P	GO:0022625,C	GO:0030529,C	GO:0031012,C	GO:0031625,F	GO:0032986,P	GO:0043234,C	GO:0045944,P	GO:0050821,P	GO:0070062,C	GO:0070180,F	GO:0071157,P	GO:0071158,P	GO:0072717,P	GO:1901798,P	GO:1904667,P	GO:1990948,F	GO:2000059,P
Q96CU9	GO:0005739,C	GO:0005743,C	GO:0005747,C	GO:0008150,P	GO:0016020,C	GO:0016021,C	GO:0016491,F	GO:0032981,P	GO:0055114,P	GO:0070469,C
P62820	GO:0000045,P	GO:0000139,C	GO:0000166,F	GO:0003924,F	GO:0005515,F	GO:0005525,F	GO:0005737,C	GO:0005768,C	GO:0005769,C	GO:0005783,C	GO:0005789,C	GO:0005794,C	GO:0005829,C	GO:0006810,P	GO:0006888,P	GO:0006890,P	GO:0006897,P	GO:0006914,P	GO:0007030,P	GO:0015031,P	GO:0016020,C	GO:0016192,P	GO:0016477,P	GO:0019068,P	GO:0030252,P	GO:0030658,C	GO:0032402,P	GO:0034446,P	GO:0042470,C	GO:0042742,P	GO:0043687,P	GO:0045296,F	GO:0047496,P	GO:0048208,P	GO:0061024,P	GO:0070062,C	GO:0072606,P	GO:0090110,P	GO:1903020,P	GO:1904668,P	GO:0060271,P	GO:0090557,P
Q8N9B8	GO:0000165,P	GO:0005085,F	GO:0005088,F	GO:0005829,C	GO:0007264,P	GO:0016477,P	GO:0043547,P	GO:0046579,P
Q6ZW49	GO:0000416,P	GO:0001570,P	GO:0005515,F	GO:0005634,C	GO:0005654,C	GO:0005694,C	GO:0006281,P	GO:0006303,P	GO:0006310,P	GO:0006351,P	GO:0006355,P	GO:0006974,P	GO:0010212,P	GO:0016363,C	GO:0030330,P	GO:0031398,P	GO:0035066,P	GO:0035097,C	GO:0043542,P	GO:0044666,C	GO:0045830,P	GO:0048304,P	GO:0051568,P	GO:0051571,P	GO:0060261,P	GO:0060612,P	GO:0060717,P	GO:1902749,P	GO:2001022,P
Q5K4E3	GO:0004252,F	GO:0005576,C	GO:0005578,C	GO:0005737,C	GO:0006508,P	GO:0008233,F	GO:0008236,F	GO:0016787,F
P62826	GO:0000055,P	GO:0000056,P	GO:0000060,P	GO:0000166,F	GO:0000278,P	GO:0000287,F	GO:0003682,F	GO:0003713,F	GO:0003723,F	GO:0003924,F	GO:0005515,F	GO:0005525,F	GO:0005634,C	GO:0005635,C	GO:0005643,C	GO:0005654,C	GO:0005730,C	GO:0005737,C	GO:0005814,C	GO:0005829,C	GO:0006259,P	GO:0006409,P	GO:0006606,P	GO:0006611,P	GO:0006810,P	GO:0006886,P	GO:0006913,P	GO:0007049,P	GO:0007052,P	GO:0007165,P	GO:0010586,P	GO:0015031,P	GO:0016020,C	GO:0016032,P	GO:0019003,F	GO:0030496,C	GO:0030521,P	GO:0031012,C	GO:0032092,P	GO:0035281,P	GO:0042470,C	GO:0042565,C	GO:0043234,C	GO:0043657,C	GO:0045296,F	GO:0045540,P	GO:0045893,P	GO:0046982,F	GO:0050681,F
P18615	GO:0000122,P	GO:0003676,F	GO:0003682,F	GO:0003723,F	GO:0005515,F	GO:0005634,C	GO:0005654,C	GO:0005886,C	GO:0006351,P	GO:0006355,P	GO:0006366,P	GO:0006368,P	GO:0008150,P	GO:0016604,C	GO:0032021,C	GO:0034244,P	GO:0045944,P	GO:0050434,P	GO:0051571,P	GO:0070374,P	GO:1900364,P
P17024	GO:0003676,F	GO:0003677,F	GO:0005515,F	GO:0005622,C	GO:0005634,C	GO:0006351,P	GO:0006355,P	GO:0046872,F
Q92835	GO:0002376,P	GO:0004445,F	GO:0005515,F	GO:0005737,C	GO:0005829,C	GO:0005856,C	GO:0005886,C	GO:0006661,P	GO:0006796,P	GO:0006915,P	GO:0007165,P	GO:0008285,P	GO:0008340,P	GO:0009968,P	GO:0016020,C	GO:0016064,P	GO:0016314,F	GO:0016787,F	GO:0017124,F	GO:0030853,P	GO:0030889,P	GO:0034485,F	GO:0034594,F	GO:0035556,P	GO:0043065,P	GO:0043647,P	GO:0045121,C	GO:0045409,P	GO:0045579,P	GO:0045621,P	GO:0045648,P	GO:0045656,P	GO:0045659,P	GO:0045671,P	GO:0045779,P	GO:0046856,P	GO:0050777,P	GO:0050852,P	GO:0050869,P	GO:0050900,P	GO:0051425,F	GO:0052659,F
P51858	GO:0000122,P	GO:0000166,F	GO:0001106,F	GO:0001222,F	GO:0003677,F	GO:0003723,F	GO:0005615,C	GO:0005634,C	GO:0005654,C	GO:0005737,C	GO:0006351,P	GO:0006355,P	GO:0007165,P	GO:0008083,F	GO:0008201,F	GO:0008283,P	GO:0009987,P	GO:0017053,C	GO:0036498,P
P51857	GO:0004033,F	GO:0005496,F	GO:0005737,C	GO:0005829,C	GO:0006629,P	GO:0006699,P	GO:0006707,P	GO:0007586,P	GO:0008202,P	GO:0008207,P	GO:0008209,P	GO:0016042,P	GO:0016491,F	GO:0030573,P	GO:0047787,F	GO:0055114,P	GO:0070062,C
Q969I3	GO:0005739,C	GO:0016740,F	GO:0016746,F	GO:0047946,F	GO:0047961,F
Q969I6	GO:0003333,P	GO:0005886,C	GO:0005887,C	GO:0006810,P	GO:0006811,P	GO:0006814,P	GO:0006865,P	GO:0015171,F	GO:0015293,F	GO:0016020,C	GO:0016021,C
Q96HJ5	GO:0005515,F	GO:0005737,C	GO:0005886,C	GO:0012505,C	GO:0016020,C	GO:0016021,C	GO:0035579,C	GO:0043312,P	GO:0048471,C	GO:0051726,P
P02743	GO:0001849,F	GO:0002674,P	GO:0005509,F	GO:0005576,C	GO:0005615,C	GO:0005634,C	GO:0006457,P	GO:0006953,P	GO:0030246,F	GO:0044267,P	GO:0044869,P	GO:0044871,P	GO:0045087,P	GO:0045656,P	GO:0046597,P	GO:0046790,F	GO:0046872,F	GO:0048525,P	GO:0051082,F	GO:0051131,P	GO:0061045,P	GO:0070062,C	GO:0072562,C	GO:1903016,P	GO:1903019,P	GO:0031012,C
P02741	GO:0001849,F	GO:0005509,F	GO:0005515,F	GO:0005576,C	GO:0005615,C	GO:0006953,P	GO:0006954,P	GO:0008228,P	GO:0010628,P	GO:0010745,P	GO:0010888,P	GO:0030169,F	GO:0032930,P	GO:0033265,F	GO:0046872,F	GO:0050750,F	GO:0050830,P	GO:0070062,C	GO:0097756,P	GO:2000482,P	GO:0046790,F
O43913	GO:0000082,P	GO:0000166,F	GO:0000784,C	GO:0000808,C	GO:0003674,F	GO:0003688,F	GO:0005515,F	GO:0005524,F	GO:0005634,C	GO:0005654,C	GO:0005664,C	GO:0005829,C	GO:0006260,P	GO:0006270,P
P02747	GO:0002376,P	GO:0004252,F	GO:0005576,C	GO:0005581,C	GO:0005615,C	GO:0006508,P	GO:0006955,P	GO:0006956,P	GO:0006958,P	GO:0030449,P	GO:0030853,P	GO:0045087,P	GO:0045650,P	GO:0070062,C	GO:0072562,C
P02746	GO:0002376,P	GO:0004252,F	GO:0005515,F	GO:0005576,C	GO:0005581,C	GO:0005602,C	GO:0005615,C	GO:0006508,P	GO:0006956,P	GO:0006958,P	GO:0030449,P	GO:0042803,F	GO:0045087,P	GO:0048839,P	GO:0070062,C	GO:0072562,C
O43916	GO:0000139,C	GO:0001517,F	GO:0005794,C	GO:0005975,P	GO:0005976,P	GO:0006012,P	GO:0006790,P	GO:0006954,P	GO:0008146,F	GO:0016020,C	GO:0016021,C	GO:0016740,F	GO:0018146,P	GO:0042339,P	GO:0045130,F
O43918	GO:0000977,F	GO:0001228,F	GO:0002458,P	GO:0002509,P	GO:0003677,F	GO:0003682,F	GO:0003712,F	GO:0005515,F	GO:0005622,C	GO:0005634,C	GO:0005737,C	GO:0006351,P	GO:0006355,P	GO:0006366,P	GO:0006417,P	GO:0006955,P	GO:0006959,P	GO:0008270,F	GO:0016604,C	GO:0032602,P	GO:0042393,F	GO:0042802,F	GO:0044212,F	GO:0045060,P	GO:0045182,F	GO:0045893,P	GO:0045944,P	GO:0046872,F	GO:0097536,P	GO:2000410,P
Q8TAB7	GO:0005515,F
P02749	GO:0001937,P	GO:0001948,F	GO:0002576,P	GO:0005515,F	GO:0005543,F	GO:0005576,C	GO:0005615,C	GO:0006641,P	GO:0007597,P	GO:0008201,F	GO:0008289,F	GO:0009986,C	GO:0010596,P	GO:0016525,P	GO:0030193,P	GO:0030194,P	GO:0030195,P	GO:0031089,C	GO:0031639,P	GO:0033033,P	GO:0034197,P	GO:0034361,C	GO:0034364,C	GO:0034392,P	GO:0042627,C	GO:0042802,F	GO:0051006,P	GO:0051917,P	GO:0051918,P	GO:0060230,F	GO:0070062,C	GO:0031012,C
Q8TAB5	GO:0005515,F
Q9BZE7	GO:0003674,F	GO:0005515,F	GO:0005575,C	GO:0008150,P
Q8TAB3	GO:0005509,F	GO:0005886,C	GO:0005887,C	GO:0007155,P	GO:0007156,P	GO:0007267,P	GO:0007399,P	GO:0007420,P	GO:0016020,C	GO:0016021,C
Q9BZE4	GO:0000079,P	GO:0000166,F	GO:0001649,P	GO:0003723,F	GO:0003924,F	GO:0005515,F	GO:0005525,F	GO:0005634,C	GO:0005730,C	GO:0005737,C	GO:0005794,C	GO:0005829,C	GO:0008156,P	GO:0008285,P	GO:0016020,C	GO:0022408,P	GO:0030336,P	GO:0031397,P	GO:0031965,C	GO:0033342,P	GO:0042254,P	GO:0048471,C	GO:0050821,P
P01210	GO:0001515,F	GO:0001649,P	GO:0001662,P	GO:0001666,P	GO:0001964,P	GO:0002118,P	GO:0005184,F	GO:0005515,F	GO:0005576,C	GO:0005788,C	GO:0005886,C	GO:0007165,P	GO:0007218,P	GO:0007268,P	GO:0007568,P	GO:0007600,P	GO:0007626,P	GO:0009314,P	GO:0009636,P	GO:0014009,P	GO:0019233,P	GO:0030424,C	GO:0030425,C	GO:0031628,F	GO:0032280,C	GO:0032355,P	GO:0032496,P	GO:0034599,P	GO:0035094,P	GO:0035641,P	GO:0043025,C	GO:0043204,C	GO:0043278,P	GO:0043679,C	GO:0043687,P	GO:0044267,P	GO:0045471,P	GO:0051592,P	GO:0051867,P	GO:0070852,C	GO:0071305,P	GO:0071320,P	GO:0071560,P	GO:0071871,P	GO:0098586,P	GO:2000987,P
O95967	GO:0005201,F	GO:0005509,F	GO:0005515,F	GO:0005576,C	GO:0005604,C	GO:0070062,C	GO:1903561,C
Q5HYW2	GO:0030154,P
Q9UKX7	GO:0005515,F	GO:0005634,C	GO:0005643,C	GO:0005654,C	GO:0006406,P	GO:0006409,P	GO:0006606,P	GO:0006810,P	GO:0007077,P	GO:0008536,F	GO:0010827,P	GO:0015031,P	GO:0016020,C	GO:0016032,P	GO:0016925,P	GO:0019083,P	GO:0031965,C	GO:0043231,C	GO:0043657,C	GO:0046907,P	GO:0051028,P	GO:0060964,P	GO:0075733,P	GO:1900034,P
P01215	GO:0005179,F	GO:0005515,F	GO:0005576,C	GO:0005796,C	GO:0006357,P	GO:0007165,P	GO:0007267,P	GO:0008284,P	GO:0016486,P	GO:0030335,P	GO:0045944,P
Q18PE1	GO:0005158,F	GO:0005886,C	GO:0008289,F	GO:0016020,C	GO:0019901,F	GO:0030054,C	GO:0045202,C	GO:0061098,P
Q9UKX3	GO:0000146,F	GO:0000166,F	GO:0003774,F	GO:0003779,F	GO:0005516,F	GO:0005524,F	GO:0005737,C	GO:0005859,C	GO:0006936,P	GO:0016459,C	GO:0030016,C	GO:0032982,C	GO:0070062,C
Q96QS6	GO:0000166,F	GO:0004672,F	GO:0004674,F	GO:0005524,F	GO:0005622,C	GO:0006468,P	GO:0016301,F	GO:0016310,P	GO:0016740,F	GO:0018105,P	GO:0018107,P	GO:0035556,P
P17023	GO:0003676,F	GO:0003677,F	GO:0003700,F	GO:0005622,C	GO:0005634,C	GO:0006351,P	GO:0006355,P	GO:0046872,F
Q96QS3	GO:0000122,P	GO:0000980,F	GO:0000981,F	GO:0001206,F	GO:0001764,P	GO:0003677,F	GO:0003682,F	GO:0005634,C	GO:0006351,P	GO:0006355,P	GO:0007275,P	GO:0007399,P	GO:0007411,P	GO:0010628,P	GO:0021759,P	GO:0021772,P	GO:0021800,P	GO:0021831,P	GO:0021846,P	GO:0021853,P	GO:0030154,P	GO:0030900,P	GO:0042127,P	GO:0043565,F	GO:0044241,P	GO:0046622,P	GO:0072148,P
Q6PHW0	GO:0004447,F	GO:0005515,F	GO:0005654,C	GO:0005886,C	GO:0005887,C	GO:0006570,P	GO:0006590,P	GO:0010181,F	GO:0016020,C	GO:0016021,C	GO:0016491,F	GO:0030659,C	GO:0031410,C	GO:0042403,P	GO:0055114,P	GO:0098869,P
Q969K3	GO:0002039,F	GO:0004842,F	GO:0005515,F	GO:0005634,C	GO:0005654,C	GO:0005737,C	GO:0005829,C	GO:0005886,C	GO:0006915,P	GO:0012505,C	GO:0016020,C	GO:0016567,P	GO:0016604,C	GO:0016607,C	GO:0016740,F	GO:0031625,F	GO:0035872,P	GO:0042787,P	GO:0043161,P	GO:0046872,F	GO:0061630,F	GO:0070417,P	GO:0070936,P	GO:1901797,P	GO:1901981,F	GO:1902042,P	GO:2000374,P	GO:2001271,P
P43490	GO:0004514,F	GO:0005125,F	GO:0005515,F	GO:0005576,C	GO:0005615,C	GO:0005634,C	GO:0005737,C	GO:0005829,C	GO:0007165,P	GO:0007267,P	GO:0007565,P	GO:0007623,P	GO:0008144,F	GO:0008284,P	GO:0009435,P	GO:0014070,P	GO:0016607,C	GO:0016740,F	GO:0016757,F	GO:0019363,P	GO:0030054,C	GO:0032922,P	GO:0034356,P	GO:0042803,F	GO:0045944,P	GO:0047280,F	GO:0048511,P	GO:0048661,P	GO:0051770,P	GO:0070062,C	GO:0008286,P	GO:0060612,P
P45984	GO:0000166,F	GO:0004672,F	GO:0004674,F	GO:0004705,F	GO:0004707,F	GO:0005515,F	GO:0005524,F	GO:0005634,C	GO:0005654,C	GO:0005737,C	GO:0005739,C	GO:0005829,C	GO:0006468,P	GO:0006950,P	GO:0007254,P	GO:0007258,P	GO:0008134,F	GO:0009612,P	GO:0010628,P	GO:0010744,P	GO:0016301,F	GO:0016310,P	GO:0016740,F	GO:0018105,P	GO:0034614,P	GO:0038095,P	GO:0042752,P	GO:0043005,C	GO:0043065,P	GO:0046686,P	GO:0048511,P	GO:0048666,P	GO:0051090,P	GO:0061833,P	GO:0071276,P	GO:0071310,P	GO:0071803,P	GO:2001235,P
Q9H1U4	GO:0005575,C	GO:0005604,C	GO:0008150,P	GO:0016020,C	GO:0016021,C
Q86WZ6	GO:0003676,F	GO:0003677,F	GO:0003700,F	GO:0005515,F	GO:0005622,C	GO:0005634,C	GO:0006351,P	GO:0006355,P	GO:0046872,F
Q9H1U9	GO:0005739,C	GO:0005743,C	GO:0006810,P	GO:0006839,P	GO:0016020,C	GO:0016021,C	GO:0022857,F	GO:0055085,P
Q56UQ5	GO:0005509,F	GO:0005737,C	GO:0008017,F	GO:0030154,P	GO:0070062,C
Q9BZG1	GO:0000166,F	GO:0003924,F	GO:0005515,F	GO:0005525,F	GO:0005737,C	GO:0005794,C	GO:0005795,C	GO:0006810,P	GO:0015031,P	GO:0016020,C	GO:0017160,F	GO:0019882,P	GO:0030670,C	GO:0030742,F	GO:0031410,C	GO:0031982,C	GO:0031985,C	GO:0032418,P	GO:0043001,P	GO:0045335,C	GO:0048471,C	GO:0070062,C	GO:0072659,P	GO:0090382,P	GO:0090385,P	GO:0032587,C	GO:0044351,P
Q8TD23	GO:0000122,P	GO:0003676,F	GO:0003677,F	GO:0005515,F	GO:0005622,C	GO:0005634,C	GO:0006351,P	GO:0006355,P	GO:0007249,P	GO:0008270,F	GO:0010804,P	GO:0019221,P	GO:0031625,F	GO:0032088,P	GO:0043508,P	GO:0045453,P	GO:0045671,P	GO:0046329,P	GO:0046872,F	GO:0048471,C	GO:2000660,P	GO:2000678,P
Q9H987	GO:0003779,F	GO:0005634,C	GO:0005737,C	GO:0005829,C	GO:0005856,C	GO:0015629,C	GO:0016607,C	GO:0030018,C	GO:0032233,P
P35626	GO:0000166,F	GO:0004672,F	GO:0004674,F	GO:0004703,F	GO:0005524,F	GO:0005829,C	GO:0005886,C	GO:0006468,P	GO:0007165,P	GO:0016301,F	GO:0016310,P	GO:0016740,F	GO:0031623,P	GO:0047696,F
O43934	GO:0003674,F	GO:0005575,C	GO:0008150,P	GO:0016020,C	GO:0016021,C
Q9NRV9	GO:0005576,C	GO:0005737,C	GO:0007623,P	GO:0020037,F	GO:0070062,C
Q8NAF0	GO:0003676,F	GO:0003677,F	GO:0003723,F	GO:0005634,C	GO:0006351,P	GO:0006355,P	GO:0046872,F
B4DJY2	GO:0009607,P	GO:0016020,C	GO:0016021,C
O15195	GO:0003779,F	GO:0005200,F	GO:0007010,P	GO:0015629,C	GO:0051015,F	GO:0051693,P
P45983	GO:0000166,F	GO:0004672,F	GO:0004674,F	GO:0004705,F	GO:0004707,F	GO:0005515,F	GO:0005524,F	GO:0005634,C	GO:0005654,C	GO:0005737,C	GO:0005739,C	GO:0005829,C	GO:0006468,P	GO:0006950,P	GO:0007254,P	GO:0007258,P	GO:0009411,P	GO:0010628,P	GO:0016241,P	GO:0016301,F	GO:0016310,P	GO:0016740,F	GO:0018105,P	GO:0018107,P	GO:0019899,F	GO:0031063,P	GO:0031281,P	GO:0032091,P	GO:0032880,P	GO:0034198,P	GO:0034614,P	GO:0035033,F	GO:0038095,P	GO:0042752,P	GO:0042826,F	GO:0043005,C	GO:0043065,P	GO:0043066,P	GO:0048511,P	GO:0048666,P	GO:0051090,P	GO:0051247,P	GO:0051403,P	GO:0071222,P	GO:0071260,P	GO:0071276,P	GO:0090045,P	GO:1900740,P	GO:1902595,P
Q01085	GO:0003676,F	GO:0003677,F	GO:0003723,F	GO:0005634,C	GO:0005654,C	GO:0005737,C	GO:0005764,C	GO:0006357,P	GO:0006915,P	GO:0006952,P	GO:0007281,P	GO:0008284,P	GO:0008543,P	GO:0010494,C	GO:0017091,F	GO:0017145,P	GO:0030529,C	GO:0070062,C
Q9Y6E7	GO:0000820,P	GO:0003950,F	GO:0005515,F	GO:0005739,C	GO:0005743,C	GO:0005759,C	GO:0006342,P	GO:0006471,P	GO:0006541,P	GO:0006974,P	GO:0007005,P	GO:0010667,P	GO:0016740,F	GO:0016787,F	GO:0034983,P	GO:0046322,P	GO:0046676,P	GO:0046872,F	GO:0046889,P	GO:0047708,F	GO:0061690,F	GO:0070403,F	GO:0071456,P	GO:0072350,P	GO:1903217,P	GO:1904182,P	GO:0034979,F
Q8TD22	GO:0005739,C	GO:0005743,C	GO:0006810,P	GO:0006811,P	GO:0015075,F	GO:0015137,F	GO:0015746,P	GO:0016020,C	GO:0016021,C	GO:0031966,C	GO:0034220,P	GO:0055072,P	GO:0055085,P
Q9UHD9	GO:0005515,F	GO:0005634,C	GO:0005737,C	GO:0005776,C	GO:0005829,C	GO:0005886,C	GO:0006914,P	GO:0016020,C	GO:0016241,P	GO:0030433,P	GO:0031410,C	GO:1900186,P	GO:1903071,P	GO:1904021,P	GO:2000785,P
Q14571	GO:0001666,P	GO:0005216,F	GO:0005220,F	GO:0005262,F	GO:0005509,F	GO:0005634,C	GO:0005737,C	GO:0005783,C	GO:0005789,C	GO:0005886,C	GO:0005938,C	GO:0006810,P	GO:0006811,P	GO:0006816,P	GO:0007165,P	GO:0015085,F	GO:0015278,F	GO:0016020,C	GO:0016021,C	GO:0016529,C	GO:0030168,P	GO:0031095,C	GO:0033017,C	GO:0035091,F	GO:0043235,C	GO:0048016,P	GO:0050796,P	GO:0051209,P	GO:0055085,P	GO:0070588,P	GO:0071320,P	GO:0071361,P	GO:1903779,P
A6NK89	GO:0000922,C	GO:0005737,C	GO:0005815,C	GO:0005829,C	GO:0005856,C	GO:0007165,P
Q8N3G9	GO:0000139,C	GO:0005794,C	GO:0005887,C	GO:0016020,C	GO:0016021,C
Q9UHD2	GO:0000166,F	GO:0002218,P	GO:0002376,P	GO:0003676,F	GO:0004672,F	GO:0004674,F	GO:0005515,F	GO:0005524,F	GO:0005737,C	GO:0005829,C	GO:0006468,P	GO:0006954,P	GO:0007249,P	GO:0009615,P	GO:0010008,C	GO:0010629,P	GO:0016032,P	GO:0016239,P	GO:0016301,F	GO:0016310,P	GO:0016740,F	GO:0018105,P	GO:0018107,P	GO:0032479,P	GO:0032480,P	GO:0032481,P	GO:0032606,P	GO:0032727,P	GO:0032728,P	GO:0033138,P	GO:0035666,P	GO:0043123,P	GO:0044565,P	GO:0045087,P	GO:0045359,P	GO:0045944,P	GO:0050830,P	GO:0051219,F	GO:0051607,P	GO:1901214,P	GO:1904417,P
Q9UHD1	GO:0005515,F	GO:0005524,F	GO:0005575,C	GO:0008270,F	GO:0010824,P	GO:0043531,F	GO:0046872,F	GO:0051879,F	GO:0061077,P	GO:1900034,P	GO:2000299,P
Q9UHD0	GO:0005125,F	GO:0005576,C	GO:0005615,C	GO:0006915,P	GO:0006955,P	GO:0007165,P	GO:0042226,P	GO:0072593,P	GO:2001235,P	GO:2001237,P	GO:2001244,P
Q9NRY2	GO:0005515,F	GO:0005634,C	GO:0005654,C	GO:0006281,P	GO:0006974,P	GO:0010212,P	GO:0070876,C
Q9UHD4	GO:0005515,F	GO:0005622,C	GO:0005811,C	GO:0005829,C	GO:0006915,P	GO:0008630,P	GO:0010942,P	GO:0042802,F	GO:0048471,C	GO:0090200,P	GO:0097194,P	GO:0097202,P
Q7Z5G4	GO:0000139,C	GO:0002178,C	GO:0005515,F	GO:0005576,C	GO:0005794,C	GO:0005795,C	GO:0006612,P	GO:0016020,C	GO:0018230,P	GO:0031228,C	GO:0043001,P	GO:0043312,P	GO:0050821,P	GO:0070062,C	GO:1904724,C	GO:0019706,F
Q15669	GO:0000166,F	GO:0001772,C	GO:0003924,F	GO:0005095,F	GO:0005515,F	GO:0005525,F	GO:0005622,C	GO:0005737,C	GO:0005829,C	GO:0005886,C	GO:0006355,P	GO:0007264,P	GO:0016020,C	GO:0017048,F	GO:0019210,F	GO:0030217,P	GO:0034260,P	GO:0042326,P	GO:0043124,P	GO:0045576,P	GO:0051056,P
Q92508	GO:0005261,F	GO:0005783,C	GO:0005789,C	GO:0005886,C	GO:0006810,P	GO:0006811,P	GO:0006812,P	GO:0008381,F	GO:0016020,C	GO:0016021,C	GO:0031258,C	GO:0033116,C	GO:0033625,P	GO:0033634,P	GO:0034220,P	GO:0042391,P	GO:0042995,C	GO:0050982,P	GO:0071260,P	GO:0098655,P
Q92506	GO:0003857,F	GO:0004303,F	GO:0005515,F	GO:0005739,C	GO:0005740,C	GO:0005759,C	GO:0005886,C	GO:0006629,P	GO:0006631,P	GO:0006633,P	GO:0006694,P	GO:0006703,P	GO:0008209,P	GO:0008210,P	GO:0016020,C	GO:0016491,F	GO:0046949,P	GO:0047025,F	GO:0047035,F	GO:0051290,P	GO:0055114,P	GO:0070404,F
Q92504	GO:0005385,F	GO:0005515,F	GO:0005654,C	GO:0005783,C	GO:0005789,C	GO:0005794,C	GO:0006810,P	GO:0006811,P	GO:0006829,P	GO:0006882,P	GO:0016020,C	GO:0016021,C	GO:0030001,P	GO:0046873,F	GO:0055085,P	GO:0071577,P
Q92503	GO:0002376,P	GO:0005515,F	GO:0005737,C	GO:0005794,C	GO:0006810,P	GO:0009968,P	GO:0015871,P	GO:0016021,C	GO:0039536,P	GO:0039552,F	GO:0045087,P	GO:0065009,P	GO:0098772,F
Q92502	GO:0005096,F	GO:0005829,C	GO:0005925,C	GO:0007165,P	GO:0008289,F	GO:0030054,C	GO:0043547,P	GO:0051056,P
Q9UJH8	GO:0005576,C	GO:0005615,C	GO:0007275,P	GO:0007399,P	GO:0010001,P	GO:0030154,P	GO:0050772,P
Q6IS24	GO:0000139,C	GO:0004653,F	GO:0005794,C	GO:0006486,P	GO:0016020,C	GO:0016021,C	GO:0016740,F	GO:0016757,F	GO:0030246,F	GO:0046872,F
P08195	GO:0003723,F	GO:0003725,F	GO:0003824,F	GO:0005432,F	GO:0005515,F	GO:0005634,C	GO:0005829,C	GO:0005886,C	GO:0005975,P	GO:0006810,P	GO:0006816,P	GO:0006865,P	GO:0009986,C	GO:0015175,F	GO:0015827,P	GO:0016020,C	GO:0016021,C	GO:0016049,P	GO:0016324,C	GO:0035725,P	GO:0042470,C	GO:0043330,P	GO:0045296,F	GO:0050900,P	GO:0060356,P	GO:0070062,C	GO:1902475,P
P23378	GO:0003824,F	GO:0004375,F	GO:0005634,C	GO:0005739,C	GO:0005759,C	GO:0005886,C	GO:0005960,C	GO:0006520,P	GO:0006544,P	GO:0006546,P	GO:0009055,F	GO:0016491,F	GO:0016594,F	GO:0016829,F	GO:0019464,P	GO:0019899,F	GO:0030170,F	GO:0036255,P	GO:0042803,F	GO:0046983,F	GO:0055114,P	GO:0070280,F	GO:1903442,P
Q6IE36	GO:0004866,F	GO:0004867,F	GO:0005576,C	GO:0005615,C	GO:0010466,P	GO:0010951,P	GO:0030414,F
P50991	GO:0000166,F	GO:0002199,C	GO:0003723,F	GO:0005515,F	GO:0005524,F	GO:0005654,C	GO:0005737,C	GO:0005813,C	GO:0005815,C	GO:0005829,C	GO:0005832,C	GO:0005856,C	GO:0005874,C	GO:0006457,P	GO:0006458,P	GO:0007339,P	GO:0032212,P	GO:0042470,C	GO:0042995,C	GO:0044183,F	GO:0044297,C	GO:0050821,P	GO:0051082,F	GO:0051973,P	GO:0061077,P	GO:0070062,C	GO:0090666,P	GO:1901998,P	GO:1904851,P	GO:1904871,P	GO:1904874,P
P17482	GO:0003677,F	GO:0005515,F	GO:0005634,C	GO:0005654,C	GO:0005739,C	GO:0006351,P	GO:0006355,P	GO:0007275,P	GO:0009952,P	GO:0030879,P	GO:0043565,F	GO:0045944,P	GO:0048706,P	GO:0060070,P	GO:0060326,P
P17483	GO:0000122,P	GO:0002011,P	GO:0003677,F	GO:0003700,F	GO:0005634,C	GO:0005813,C	GO:0006351,P	GO:0006355,P	GO:0007275,P	GO:0008283,P	GO:0009952,P	GO:0030097,P	GO:0043565,F	GO:0045944,P	GO:0048103,P	GO:0048536,P	GO:0048539,P	GO:0048704,P	GO:0048705,P	GO:0060216,P	GO:0060218,P	GO:2000738,P
P20309	GO:0003056,P	GO:0004435,F	GO:0004871,F	GO:0004872,F	GO:0004930,F	GO:0005515,F	GO:0005886,C	GO:0005887,C	GO:0006464,P	GO:0006939,P	GO:0007165,P	GO:0007186,P	GO:0007197,P	GO:0007207,P	GO:0007213,P	GO:0007271,P	GO:0007399,P	GO:0007586,P	GO:0008144,F	GO:0008283,P	GO:0016020,C	GO:0016021,C	GO:0016323,C	GO:0016907,F	GO:0019229,P	GO:0030054,C	GO:0030425,C	GO:0032279,C	GO:0042166,F	GO:0043679,C	GO:0045202,C	GO:0045211,C	GO:0045987,P	GO:0046541,P
P17481	GO:0000122,P	GO:0003677,F	GO:0003700,F	GO:0005634,C	GO:0005654,C	GO:0006351,P	GO:0006355,P	GO:0007275,P	GO:0007625,P	GO:0008344,P	GO:0009952,P	GO:0019233,P	GO:0021516,P	GO:0043565,F	GO:0045638,P	GO:0048704,P	GO:0048705,P
Q6UX15	GO:0001726,C	GO:0005540,F	GO:0005925,C	GO:0009986,C	GO:0016020,C	GO:0016021,C	GO:0030246,F
Q49A33	GO:0003676,F	GO:0003677,F	GO:0005634,C	GO:0006351,P	GO:0006355,P	GO:0046872,F
Q96I27	GO:0003676,F	GO:0003677,F	GO:0005515,F	GO:0005634,C	GO:0006351,P	GO:0006355,P	GO:0046872,F
P0CB48	GO:0003677,F	GO:0005634,C
Q5VZR4	GO:0005215,F	GO:0006810,P	GO:0016020,C	GO:0016021,C	GO:0055085,P
Q9C0G0	GO:0003676,F	GO:0003677,F	GO:0005634,C	GO:0006351,P	GO:0006355,P	GO:0008270,F	GO:0046872,F
Q8ND83	GO:0005515,F
Q15256	GO:0001701,P	GO:0004721,F	GO:0004725,F	GO:0005001,F	GO:0005515,F	GO:0005615,C	GO:0005737,C	GO:0005829,C	GO:0005886,C	GO:0006470,P	GO:0010633,P	GO:0016020,C	GO:0016021,C	GO:0016311,P	GO:0016787,F	GO:0016791,F	GO:0019901,F	GO:0030054,C	GO:0035335,P	GO:0038128,P	GO:0048471,C	GO:0070373,P	GO:1903385,P
Q58EX7	GO:0005085,F	GO:0005089,F	GO:0005515,F	GO:0035023,P	GO:0090630,P
Q96HC4	GO:0003779,F	GO:0005080,F	GO:0005515,F	GO:0005737,C	GO:0005829,C	GO:0005886,C	GO:0005913,C	GO:0014069,C	GO:0015629,C	GO:0016020,C	GO:0030054,C	GO:0042805,F	GO:0043005,C	GO:0045202,C	GO:0045211,C	GO:0046872,F	GO:0047485,F	GO:0051963,P	GO:0061001,P	GO:0061049,P	GO:0098609,P	GO:0098641,F
Q9Y6A5	GO:0000922,C	GO:0005515,F	GO:0005737,C	GO:0005815,C	GO:0005819,C	GO:0005856,C	GO:0007049,P	GO:0007091,P	GO:0008283,P	GO:0015630,C	GO:0021987,P	GO:0051301,P	GO:0060236,P	GO:1902850,P
Q8TAI1	GO:0005515,F
Q8WU58	GO:0005654,C
Q9UEF7	GO:0000165,P	GO:0004553,F	GO:0004566,F	GO:0004871,F	GO:0005088,F	GO:0005104,F	GO:0005179,F	GO:0005499,F	GO:0005576,C	GO:0005615,C	GO:0005622,C	GO:0005886,C	GO:0005887,C	GO:0005975,P	GO:0006112,P	GO:0007568,P	GO:0008152,P	GO:0008286,P	GO:0008422,F	GO:0008543,P	GO:0014066,P	GO:0016020,C	GO:0016021,C	GO:0016303,F	GO:0016324,C	GO:0016787,F	GO:0016798,F	GO:0017134,F	GO:0030501,P	GO:0036092,P	GO:0043547,P	GO:0046854,P	GO:0046934,F	GO:0048015,P	GO:0055074,P	GO:0070062,C	GO:0090080,P	GO:1901657,P
Q13214	GO:0005576,C	GO:0005615,C	GO:0005783,C	GO:0007267,P	GO:0007411,P	GO:0038191,F	GO:0050919,P	GO:0070062,C
Q6KCM7	GO:0002021,P	GO:0005347,F	GO:0005509,F	GO:0005739,C	GO:0005743,C	GO:0006810,P	GO:0006839,P	GO:0014823,P	GO:0015217,F	GO:0015866,P	GO:0015867,P	GO:0016020,C	GO:0016021,C	GO:0032094,P	GO:0035264,P	GO:0043010,P	GO:0045333,P	GO:0046034,P	GO:0046872,F	GO:0055085,P	GO:0060612,P	GO:0070062,C	GO:0070588,P
Q13216	GO:0000109,C	GO:0000209,P	GO:0005515,F	GO:0005634,C	GO:0005654,C	GO:0006281,P	GO:0006283,P	GO:0006289,P	GO:0006974,P	GO:0006979,P	GO:0009411,P	GO:0010165,P	GO:0016363,C	GO:0016567,P	GO:0031464,C	GO:0032403,F	GO:0043161,P	GO:0043234,C	GO:0043687,P	GO:0045739,P	GO:0051865,P	GO:0003678,F	GO:0008094,F	GO:0004842,F
Q13217	GO:0004860,F	GO:0005576,C	GO:0005737,C	GO:0005783,C	GO:0005788,C	GO:0005790,C	GO:0005829,C	GO:0006417,P	GO:0006469,P	GO:0006986,P	GO:0016020,C	GO:0019901,F	GO:0031205,C	GO:0035578,C	GO:0036494,P	GO:0036498,P	GO:0043066,P	GO:0043312,P	GO:0043687,P	GO:0044267,P	GO:0051087,F	GO:0051603,P	GO:0051607,P	GO:0051787,F	GO:0070062,C	GO:0070417,P	GO:1903561,C	GO:1903912,P
Q9H239	GO:0004222,F	GO:0005576,C	GO:0005578,C	GO:0005737,C	GO:0006508,P	GO:0008233,F	GO:0008237,F	GO:0008270,F	GO:0010760,P	GO:0016787,F	GO:0031012,C	GO:0046872,F
Q9H237	GO:0005783,C	GO:0005789,C	GO:0006497,P	GO:0009100,P	GO:0016020,C	GO:0016021,C	GO:0016055,P	GO:0016740,F	GO:0016746,F	GO:0017147,F	GO:0030176,C	GO:0032281,C	GO:0045234,P	GO:0060070,P	GO:1990698,F
Q9H8H0	GO:0003723,F	GO:0005515,F	GO:0005634,C	GO:0005654,C	GO:0005730,C	GO:0006351,P	GO:0006355,P	GO:0006364,P	GO:0030490,P	GO:0034455,C	GO:0042254,P	GO:1901838,P
O75185	GO:0000139,C	GO:0000166,F	GO:0005388,F	GO:0005515,F	GO:0005524,F	GO:0006810,P	GO:0006811,P	GO:0006816,P	GO:0016020,C	GO:0016021,C	GO:0016787,F	GO:0034220,P	GO:0046872,F	GO:0070588,P	GO:0099132,P
O75182	GO:0000122,P	GO:0000805,C	GO:0000806,C	GO:0001106,F	GO:0001741,C	GO:0003682,F	GO:0003714,F	GO:0005515,F	GO:0005634,C	GO:0005654,C	GO:0005737,C	GO:0006351,P	GO:0006355,P	GO:0016575,P	GO:0016580,C	GO:0019216,P	GO:0030849,C	GO:0045892,P	GO:0004407,F
Q13219	GO:0004175,F	GO:0004222,F	GO:0005576,C	GO:0005615,C	GO:0006508,P	GO:0007565,P	GO:0008233,F	GO:0008237,F	GO:0008270,F	GO:0016787,F	GO:0032354,P	GO:0044267,P	GO:0046872,F	GO:0051384,P
Q7Z402	GO:0006810,P	GO:0006811,P	GO:0016020,C	GO:0016021,C
Q71DI3	GO:0000122,P	GO:0000183,P	GO:0000785,C	GO:0000786,C	GO:0003677,F	GO:0003682,F	GO:0005515,F	GO:0005576,C	GO:0005634,C	GO:0005654,C	GO:0005694,C	GO:0006325,P	GO:0006334,P	GO:0007596,P	GO:0031492,F	GO:0042393,F	GO:0044267,P	GO:0045814,P	GO:0045815,P	GO:0046982,F	GO:0060964,P	GO:0070062,C
Q99685	GO:0004622,F	GO:0005654,C	GO:0005737,C	GO:0005789,C	GO:0005829,C	GO:0005886,C	GO:0006629,P	GO:0006631,P	GO:0006633,P	GO:0006954,P	GO:0009966,P	GO:0016020,C	GO:0016042,P	GO:0016787,F	GO:0019369,P	GO:0019433,P	GO:0019898,C	GO:0036155,P	GO:0042803,F	GO:0046464,P	GO:0047372,F	GO:0050727,P	GO:0051930,P	GO:0052689,F	GO:2000124,P
Q99684	GO:0000083,P	GO:0000122,P	GO:0001078,F	GO:0003676,F	GO:0003677,F	GO:0005515,F	GO:0005634,C	GO:0006351,P	GO:0006355,P	GO:0010956,P	GO:0010957,P	GO:0010977,P	GO:0016032,P	GO:0016363,C	GO:0016604,C	GO:0017053,C	GO:0030097,P	GO:0032088,P	GO:0034121,P	GO:0044212,F	GO:0045892,P	GO:0046872,F	GO:0051569,P	GO:0070105,P	GO:0071222,P
Q99687	GO:0001077,F	GO:0003677,F	GO:0003682,F	GO:0005634,C	GO:0006355,P	GO:0006366,P	GO:0043565,F	GO:0045944,P	GO:0051897,P	GO:2001234,P
Q12931	GO:0000166,F	GO:0003723,F	GO:0005164,F	GO:0005515,F	GO:0005524,F	GO:0005654,C	GO:0005739,C	GO:0005743,C	GO:0005758,C	GO:0005759,C	GO:0005811,C	GO:0006457,P	GO:0006950,P	GO:0009386,P	GO:0016020,C	GO:0019901,F	GO:0051082,F	GO:0061077,P	GO:0070062,C	GO:1901856,P	GO:1903427,P	GO:1903751,P
Q9BWW8	GO:0005576,C	GO:0005737,C	GO:0006810,P	GO:0006869,P	GO:0008289,F	GO:0042157,P
P11229	GO:0003056,P	GO:0004435,F	GO:0004871,F	GO:0004930,F	GO:0005886,C	GO:0005887,C	GO:0006464,P	GO:0007165,P	GO:0007186,P	GO:0007197,P	GO:0007205,P	GO:0007207,P	GO:0007213,P	GO:0007271,P	GO:0007274,P	GO:0007399,P	GO:0008144,F	GO:0008283,P	GO:0008284,P	GO:0014069,C	GO:0016020,C	GO:0016021,C	GO:0016907,F	GO:0030054,C	GO:0030425,C	GO:0032279,C	GO:0040012,P	GO:0043270,P	GO:0043679,C	GO:0045202,C	GO:0045211,C	GO:0046541,P	GO:0050890,P	GO:0090316,P
P14618	GO:0000166,F	GO:0000287,F	GO:0001666,P	GO:0001889,P	GO:0003723,F	GO:0003824,F	GO:0004743,F	GO:0005515,F	GO:0005524,F	GO:0005576,C	GO:0005634,C	GO:0005737,C	GO:0005739,C	GO:0005829,C	GO:0005929,C	GO:0006006,P	GO:0006096,P	GO:0006754,P	GO:0007584,P	GO:0008152,P	GO:0009629,P	GO:0010033,P	GO:0012501,P	GO:0014870,P	GO:0016301,F	GO:0016310,P	GO:0016740,F	GO:0023026,F	GO:0030955,F	GO:0031012,C	GO:0031100,P	GO:0031982,C	GO:0032868,P	GO:0032869,P	GO:0034774,C	GO:0042802,F	GO:0042866,P	GO:0043209,C	GO:0043312,P	GO:0043403,P	GO:0043531,F	GO:0045296,F	GO:0046872,F	GO:0051289,P	GO:0061621,P	GO:0070062,C	GO:0070324,F	GO:1902912,C	GO:1903561,C
Q5TBC7	GO:0005515,F	GO:0005634,C	GO:0005829,C	GO:0006915,P	GO:0042981,P
Q17R60	GO:0005201,F	GO:0005576,C	GO:0005578,C	GO:0007601,P
P11226	GO:0001867,P	GO:0002376,P	GO:0004252,F	GO:0005102,F	GO:0005509,F	GO:0005515,F	GO:0005537,F	GO:0005576,C	GO:0005581,C	GO:0005615,C	GO:0006508,P	GO:0006953,P	GO:0006956,P	GO:0006958,P	GO:0006979,P	GO:0008228,P	GO:0009986,C	GO:0030246,F	GO:0042742,P	GO:0044130,P	GO:0045087,P	GO:0048306,F	GO:0048525,P	GO:0050766,P	GO:0050830,P	GO:0051873,P
Q9H568	GO:0005515,F	GO:0005737,C	GO:0005856,C	GO:0030855,P
Q8TEF2	GO:0016020,C	GO:0016021,C
P63010	GO:0003279,P	GO:0003281,P	GO:0005048,F	GO:0005515,F	GO:0005802,C	GO:0005829,C	GO:0005886,C	GO:0005905,C	GO:0006810,P	GO:0006886,P	GO:0006897,P	GO:0007018,P	GO:0007507,P	GO:0008565,F	GO:0015031,P	GO:0016020,C	GO:0016192,P	GO:0019886,P	GO:0030117,C	GO:0030118,C	GO:0030122,C	GO:0030131,C	GO:0030276,F	GO:0030666,C	GO:0030669,C	GO:0032403,F	GO:0032802,P	GO:0034383,P	GO:0035904,P	GO:0036020,C	GO:0048013,P	GO:0048268,P	GO:0050690,P	GO:0060071,P	GO:0060976,P	GO:0061024,P	GO:0072583,P	GO:0099590,P	GO:0035615,F
Q09161	GO:0000184,P	GO:0000245,P	GO:0000339,F	GO:0000340,F	GO:0000398,P	GO:0003723,F	GO:0003729,F	GO:0005515,F	GO:0005634,C	GO:0005654,C	GO:0005737,C	GO:0005739,C	GO:0005829,C	GO:0005845,C	GO:0005846,C	GO:0006366,P	GO:0006368,P	GO:0006369,P	GO:0006370,P	GO:0006397,P	GO:0006405,P	GO:0006406,P	GO:0006417,P	GO:0006446,P	GO:0006810,P	GO:0008334,P	GO:0008380,P	GO:0008543,P	GO:0016070,P	GO:0030307,P	GO:0030529,C	GO:0031047,P	GO:0031053,P	GO:0031124,P	GO:0031442,P	GO:0034518,C	GO:0042795,P	GO:0043657,C	GO:0045292,P	GO:0048026,P	GO:0051028,P	GO:0051168,P	GO:0098789,P	GO:1905216,P	GO:1900363,P
Q8N157	GO:0001738,P	GO:0001947,P	GO:0002092,P	GO:0005515,F	GO:0005737,C	GO:0005813,C	GO:0005814,C	GO:0005829,C	GO:0005856,C	GO:0005911,C	GO:0005912,C	GO:0005929,C	GO:0007169,P	GO:0007417,P	GO:0010842,P	GO:0016192,P	GO:0030030,P	GO:0030054,C	GO:0030154,P	GO:0030862,P	GO:0030902,P	GO:0034613,P	GO:0035844,P	GO:0035845,P	GO:0036038,C	GO:0036064,C	GO:0039008,P	GO:0039023,P	GO:0042802,F	GO:0042995,C	GO:0043066,P	GO:0045944,P	GO:0050795,P	GO:0060271,P	GO:0065001,P	GO:0070121,P	GO:0070986,P	GO:0071599,P	GO:0097711,P	GO:0097730,C
Q8IUG5	GO:0000166,F	GO:0003774,F	GO:0003779,F	GO:0005524,F	GO:0005634,C	GO:0005737,C	GO:0016459,C	GO:0016461,C	GO:0030017,C
Q01081	GO:0000398,P	GO:0003676,F	GO:0003723,F	GO:0005515,F	GO:0005634,C	GO:0005654,C	GO:0005681,C	GO:0006369,P	GO:0006397,P	GO:0006405,P	GO:0006406,P	GO:0008380,P	GO:0015030,C	GO:0016607,C	GO:0030628,F	GO:0031124,P	GO:0043657,C	GO:0046872,F	GO:0071013,C	GO:0089701,C	GO:1903146,P	GO:1903955,P
O75385	GO:0000166,F	GO:0000407,C	GO:0004672,F	GO:0004674,F	GO:0005515,F	GO:0005524,F	GO:0005737,C	GO:0005741,C	GO:0005776,C	GO:0005789,C	GO:0005829,C	GO:0006468,P	GO:0006914,P	GO:0007165,P	GO:0007409,P	GO:0008104,P	GO:0016236,P	GO:0016241,P	GO:0016301,F	GO:0016310,P	GO:0016740,F	GO:0017137,F	GO:0018105,P	GO:0018107,P	GO:0031102,P	GO:0031175,P	GO:0031333,P	GO:0031669,P	GO:0032403,F	GO:0034045,C	GO:0042594,P	GO:0046777,P	GO:0048675,P	GO:0051020,F	GO:0055037,C	GO:0061024,P	GO:0075044,P	GO:0097629,C	GO:0097632,C	GO:0097635,C	GO:1990316,C	GO:0032045,C
Q8N159	GO:0000050,P	GO:0004042,F	GO:0005739,C	GO:0005759,C	GO:0006526,P	GO:0006536,P	GO:0016740,F	GO:0016746,F	GO:0034618,F	GO:0003991,F
Q8N158	GO:0001523,P	GO:0005576,C	GO:0005578,C	GO:0005615,C	GO:0005783,C	GO:0005796,C	GO:0005886,C	GO:0006024,P	GO:0006027,P	GO:0007224,P	GO:0016020,C	GO:0030182,P	GO:0030203,P	GO:0031225,C	GO:0043202,C	GO:0043395,F
Q9BZE2	GO:0001522,P	GO:0003723,F	GO:0005634,C	GO:0005737,C	GO:0005829,C	GO:0006400,P	GO:0008033,P	GO:0009451,P	GO:0009982,F	GO:0016853,F	GO:0031119,P	GO:1990481,P
Q8N9X5	GO:0016020,C	GO:0016021,C
Q6UW60	GO:0001669,C	GO:0002080,C	GO:0004252,F	GO:0005515,F	GO:0006508,P	GO:0007339,P	GO:0007340,P	GO:0008233,F	GO:0008236,F	GO:0009566,P	GO:0016020,C	GO:0016021,C	GO:0016485,P	GO:0016787,F	GO:0022414,P	GO:0031410,C	GO:0048240,P
P40145	GO:0000166,F	GO:0003091,P	GO:0004016,F	GO:0004383,F	GO:0005524,F	GO:0005886,C	GO:0006171,P	GO:0006182,P	GO:0007165,P	GO:0007189,P	GO:0007190,P	GO:0007193,P	GO:0007611,P	GO:0007616,P	GO:0008074,C	GO:0008294,F	GO:0009190,P	GO:0016020,C	GO:0016021,C	GO:0016829,F	GO:0016849,F	GO:0034199,P	GO:0035556,P	GO:0046872,F	GO:0071377,P
O75387	GO:0003333,P	GO:0005886,C	GO:0005887,C	GO:0006810,P	GO:0006865,P	GO:0015171,F	GO:0015175,F	GO:0015179,F	GO:0015804,P	GO:0015807,P	GO:0016020,C	GO:0016021,C	GO:0055085,P	GO:1902475,P
Q96BR6	GO:0003676,F	GO:0003677,F	GO:0005622,C	GO:0005634,C	GO:0006351,P	GO:0006355,P	GO:0046872,F
Q9NRY6	GO:0005509,F	GO:0005515,F	GO:0005739,C	GO:0005886,C	GO:0006915,P	GO:0016020,C	GO:0016021,C	GO:0017121,P	GO:0017124,F	GO:0017128,F	GO:0031966,C	GO:0042593,P	GO:0042632,P	GO:0048306,F	GO:0071222,P
Q96BR5	GO:0005634,C	GO:0005739,C	GO:0005758,C
Q15744	GO:0000978,F	GO:0001077,F	GO:0003677,F	GO:0003700,F	GO:0005634,C	GO:0005654,C	GO:0006351,P	GO:0006355,P	GO:0006366,P	GO:0006909,P	GO:0006952,P	GO:0010628,P	GO:0030099,P	GO:0030225,P	GO:0042089,P	GO:0042742,P	GO:0042803,F	GO:0045944,P	GO:0046982,F	GO:0071222,P
Q6UW68	GO:0016020,C	GO:0016021,C	GO:0070062,C
Q15746	GO:0000166,F	GO:0001725,C	GO:0003779,F	GO:0004672,F	GO:0004674,F	GO:0004687,F	GO:0005515,F	GO:0005516,F	GO:0005524,F	GO:0005737,C	GO:0005829,C	GO:0005856,C	GO:0006468,P	GO:0006936,P	GO:0006939,P	GO:0014820,P	GO:0016301,F	GO:0016310,P	GO:0016740,F	GO:0030027,C	GO:0030335,P	GO:0032060,P	GO:0032154,C	GO:0042995,C	GO:0046872,F	GO:0051928,P	GO:0060414,P	GO:0070062,C	GO:0071476,P	GO:0090303,P
Q8IUG1	GO:0005829,C	GO:0005882,C	GO:0008150,P	GO:0030280,F	GO:0031424,P	GO:0045095,C
Q99871	GO:0000086,P	GO:0005737,C	GO:0005813,C	GO:0005815,C	GO:0005819,C	GO:0005829,C	GO:0005856,C	GO:0005874,C	GO:0007049,P	GO:0007098,P	GO:0031996,F	GO:0051225,P	GO:0051301,P	GO:0070652,C	GO:0097711,P
Q15743	GO:0004871,F	GO:0004930,F	GO:0005886,C	GO:0005887,C	GO:0006954,P	GO:0007165,P	GO:0007186,P	GO:0016020,C	GO:0016021,C	GO:0032024,P	GO:0035774,P	GO:0045656,P	GO:0071467,P	GO:2001206,P
Q86X76	GO:0000257,F	GO:0005634,C	GO:0005737,C	GO:0005739,C	GO:0006807,P	GO:0008150,P	GO:0016787,F	GO:0016810,F	GO:0070062,C
Q01851	GO:0000122,P	GO:0000790,C	GO:0000980,F	GO:0000981,F	GO:0001077,F	GO:0001205,F	GO:0001967,P	GO:0003223,P	GO:0003677,F	GO:0003682,F	GO:0003697,F	GO:0003700,F	GO:0003705,F	GO:0003713,F	GO:0003714,F	GO:0005634,C	GO:0005654,C	GO:0005737,C	GO:0006351,P	GO:0006355,P	GO:0006366,P	GO:0007275,P	GO:0007399,P	GO:0007409,P	GO:0007416,P	GO:0007498,P	GO:0010628,P	GO:0021535,P	GO:0021559,P	GO:0021953,P	GO:0021986,P	GO:0030182,P	GO:0031175,P	GO:0043005,C	GO:0043065,P	GO:0043066,P	GO:0043069,P	GO:0043524,P	GO:0043565,F	GO:0045672,P	GO:0045944,P	GO:0048665,P	GO:0048880,P	GO:0048934,P	GO:0048935,P	GO:0050767,P	GO:0051020,F	GO:0051090,P	GO:0051355,P
O15431	GO:0005375,F	GO:0005737,C	GO:0005770,C	GO:0005886,C	GO:0005887,C	GO:0006810,P	GO:0006811,P	GO:0006825,P	GO:0006855,P	GO:0006878,P	GO:0015088,F	GO:0015677,P	GO:0016020,C	GO:0016021,C	GO:0035434,P	GO:0043025,C	GO:0055037,C	GO:0072719,P	GO:0098705,P
O15432	GO:0005375,F	GO:0005770,C	GO:0005887,C	GO:0006810,P	GO:0006811,P	GO:0006825,P	GO:0006878,P	GO:0016020,C	GO:0016021,C	GO:0035434,P	GO:0055037,C	GO:1902311,P
O95500	GO:0005198,F	GO:0005783,C	GO:0005886,C	GO:0005923,C	GO:0006461,P	GO:0016020,C	GO:0016021,C	GO:0016338,P	GO:0030054,C	GO:0042802,F
Q16378	GO:0001895,P	GO:0005576,C	GO:0005615,C	GO:0007601,P
O95502	GO:0016020,C	GO:0016021,C	GO:0046872,F
O95503	GO:0000122,P	GO:0000792,C	GO:0003727,F	GO:0005515,F	GO:0005634,C	GO:0005654,C	GO:0006351,P	GO:0006355,P	GO:0016569,P	GO:0031519,C
P23760	GO:0003677,F	GO:0003700,F	GO:0005515,F	GO:0005634,C	GO:0005654,C	GO:0006351,P	GO:0006355,P	GO:0006357,P	GO:0006366,P	GO:0006915,P	GO:0007275,P	GO:0007399,P	GO:0007517,P	GO:0007605,P	GO:0009887,P	GO:0014029,P	GO:0043565,F	GO:0045893,P	GO:0045944,P	GO:0071837,F
O15439	GO:0000166,F	GO:0002576,P	GO:0005524,F	GO:0005886,C	GO:0005887,C	GO:0006810,P	GO:0008150,P	GO:0010033,P	GO:0010243,P	GO:0014070,P	GO:0015662,F	GO:0016020,C	GO:0016021,C	GO:0016323,C	GO:0016404,F	GO:0016887,F	GO:0031088,C	GO:0032310,P	GO:0042493,P	GO:0042626,F	GO:0043225,F	GO:0048661,P	GO:0055085,P	GO:0055114,P	GO:0060271,P	GO:0099131,P	GO:0099133,P
P23763	GO:0005484,F	GO:0005515,F	GO:0005739,C	GO:0005741,C	GO:0005829,C	GO:0005887,C	GO:0006887,P	GO:0006906,P	GO:0009986,C	GO:0016020,C	GO:0016021,C	GO:0016192,P	GO:0019905,F	GO:0030054,C	GO:0030659,C	GO:0030672,C	GO:0031201,C	GO:0031410,C	GO:0035493,P	GO:0035579,C	GO:0043005,C	GO:0043195,C	GO:0045202,C	GO:0070821,C	GO:0035577,C
Q9BQE9	GO:0003779,F	GO:0005515,F	GO:0005575,C	GO:0006915,P	GO:0008150,P	GO:0016055,P	GO:0030154,P
P24394	GO:0002376,P	GO:0002532,P	GO:0002639,P	GO:0004896,F	GO:0004913,F	GO:0005057,F	GO:0005515,F	GO:0005576,C	GO:0005615,C	GO:0005886,C	GO:0005887,C	GO:0006955,P	GO:0007165,P	GO:0016020,C	GO:0016021,C	GO:0016064,P	GO:0019221,P	GO:0030728,P	GO:0035771,P	GO:0042127,P	GO:0042832,P	GO:0043032,P	GO:0043235,C	GO:0043306,P	GO:0043627,P	GO:0045626,P	GO:0045630,P	GO:0090197,P	GO:1901741,P	GO:1990834,P
Q99538	GO:0002224,P	GO:0003014,P	GO:0004197,F	GO:0005764,C	GO:0005770,C	GO:0006508,P	GO:0006624,P	GO:0008233,F	GO:0008234,F	GO:0010447,P	GO:0016787,F	GO:0019886,P	GO:0032801,P	GO:0036021,C	GO:0040015,P	GO:0042359,P	GO:0043202,C	GO:0043524,P	GO:0045177,C	GO:0051603,P	GO:0070062,C	GO:1901185,P
Q99536	GO:0005576,C	GO:0005737,C	GO:0005739,C	GO:0005741,C	GO:0008270,F	GO:0010637,P	GO:0016020,C	GO:0016021,C	GO:0016491,F	GO:0035578,C	GO:0043312,P	GO:0055114,P	GO:0070062,C
P63244	GO:0001649,P	GO:0001891,C	GO:0001934,P	GO:0003723,F	GO:0005080,F	GO:0005102,F	GO:0005515,F	GO:0005634,C	GO:0005654,C	GO:0005737,C	GO:0005739,C	GO:0005829,C	GO:0005840,C	GO:0005886,C	GO:0006412,P	GO:0006417,P	GO:0006915,P	GO:0006919,P	GO:0007049,P	GO:0007275,P	GO:0007369,P	GO:0008200,F	GO:0008656,F	GO:0010629,P	GO:0010803,P	GO:0015935,C	GO:0016020,C	GO:0016032,P	GO:0016567,P	GO:0017148,P	GO:0019899,F	GO:0019903,F	GO:0030178,P	GO:0030292,F	GO:0030308,P	GO:0030335,P	GO:0030425,C	GO:0030496,C	GO:0030529,C	GO:0030822,P	GO:0030971,F	GO:0032436,P	GO:0032464,P	GO:0032880,P	GO:0032947,F	GO:0033137,P	GO:0035591,F	GO:0040008,P	GO:0042169,F
Q96PE1	GO:0001525,P	GO:0002040,P	GO:0004871,F	GO:0004888,F	GO:0004930,F	GO:0005515,F	GO:0005886,C	GO:0007165,P	GO:0007166,P	GO:0007186,P	GO:0007417,P	GO:0009986,C	GO:0010595,P	GO:0016020,C	GO:0016021,C	GO:0030175,C	GO:0042995,C	GO:0043542,P	GO:0045765,P	GO:0050920,P	GO:0090210,P	GO:1900747,P
Q9BQE5	GO:0005102,F	GO:0005576,C	GO:0005737,C	GO:0005789,C	GO:0006629,P	GO:0006810,P	GO:0006869,P	GO:0006953,P	GO:0007275,P	GO:0008035,F	GO:0008203,P	GO:0008289,F	GO:0016020,C	GO:0042157,P	GO:0060135,P
Q8NB25	GO:0003674,F	GO:0005515,F	GO:0005615,C	GO:0008150,P
Q0D2K2	GO:0016567,P	GO:0031463,C	GO:0004842,F
A6NG13	GO:0000139,C	GO:0005783,C	GO:0005789,C	GO:0005793,C	GO:0005794,C	GO:0005795,C	GO:0005975,P	GO:0007283,P	GO:0016020,C	GO:0016021,C	GO:0016740,F	GO:0016757,F	GO:0016758,F	GO:0030154,P	GO:0060051,P
P41091	GO:0000166,F	GO:0003743,F	GO:0003924,F	GO:0005515,F	GO:0005525,F	GO:0005737,C	GO:0005829,C	GO:0005850,C	GO:0006412,P	GO:0006413,P	GO:0008135,F	GO:0045296,F	GO:0055085,P	GO:0070062,C	GO:0005634,C
Q96RS6	GO:0002376,P	GO:0005515,F	GO:0005634,C	GO:0005654,C	GO:0005737,C	GO:0005829,C
Q4VC12	GO:0035176,P	GO:0046872,F
Q9BVX2	GO:0003674,F	GO:0005515,F	GO:0005575,C	GO:0005783,C	GO:0005789,C	GO:0008150,P	GO:0016020,C	GO:0016021,C
Q9UJT9	GO:0000086,P	GO:0000151,C	GO:0000209,P	GO:0000278,P	GO:0004842,F	GO:0005737,C	GO:0005813,C	GO:0005815,C	GO:0005829,C	GO:0005856,C	GO:0006511,P	GO:0007049,P	GO:0008283,P	GO:0010265,P	GO:0010972,P	GO:0016567,P	GO:0019005,C	GO:0031146,P	GO:0043687,P	GO:0051301,P
P51687	GO:0005515,F	GO:0005739,C	GO:0005758,C	GO:0005759,C	GO:0006790,P	GO:0008482,F	GO:0016491,F	GO:0020037,F	GO:0030151,F	GO:0042128,P	GO:0043546,F	GO:0046872,F	GO:0055114,P	GO:0070221,P
Q9Y6A1	GO:0000030,F	GO:0001669,C	GO:0004169,F	GO:0005783,C	GO:0005789,C	GO:0005975,P	GO:0006486,P	GO:0006493,P	GO:0007275,P	GO:0016020,C	GO:0016021,C	GO:0016529,C	GO:0016740,F	GO:0016757,F	GO:0030198,P	GO:0035269,P	GO:0046872,F	GO:0071712,P	GO:0097502,P	GO:1904100,P
Q9UJT1	GO:0000166,F	GO:0003924,F	GO:0005200,F	GO:0005525,F	GO:0005634,C	GO:0005654,C	GO:0005737,C	GO:0005814,C	GO:0005829,C	GO:0005856,C	GO:0005874,C	GO:0007010,P	GO:0007017,P	GO:0007275,P	GO:0007283,P	GO:0030154,P
Q9UJT0	GO:0000166,F	GO:0000242,C	GO:0003924,F	GO:0005200,F	GO:0005525,F	GO:0005737,C	GO:0005815,C	GO:0005856,C	GO:0005874,C	GO:0007017,P	GO:0007098,P
Q9UJT2	GO:0001669,C	GO:0005515,F	GO:0005737,C	GO:0005814,C	GO:0005856,C	GO:0010923,P	GO:0019901,F
A8MV81	GO:0016020,C	GO:0016021,C
Q8NGQ3	GO:0004871,F	GO:0004888,F	GO:0004930,F	GO:0004984,F	GO:0005886,C	GO:0007165,P	GO:0007186,P	GO:0007608,P	GO:0016020,C	GO:0016021,C	GO:0050896,P	GO:0050907,P	GO:0050911,P
Q86YV0	GO:0000165,P	GO:0005096,F	GO:0005737,C	GO:0005829,C	GO:0005938,C	GO:0007165,P	GO:0016020,C	GO:0031235,C	GO:0043087,P	GO:0043547,P	GO:0046580,P	GO:0051142,P	GO:0070062,C	GO:0098562,C
Q14162	GO:0004888,F	GO:0005044,F	GO:0005886,C	GO:0006707,P	GO:0006898,P	GO:0007155,P	GO:0007165,P	GO:0010976,P	GO:0016020,C	GO:0016021,C	GO:0016322,P	GO:0016358,P	GO:0030169,F	GO:0030666,C	GO:0048680,P
P21941	GO:0002062,P	GO:0003429,P	GO:0005201,F	GO:0005509,F	GO:0005515,F	GO:0005576,C	GO:0005578,C	GO:0006461,P	GO:0030198,P	GO:0030500,P
Q8IXE1	GO:0004871,F	GO:0004888,F	GO:0004930,F	GO:0004984,F	GO:0005886,C	GO:0007165,P	GO:0007186,P	GO:0007608,P	GO:0016020,C	GO:0016021,C	GO:0050896,P	GO:0050907,P	GO:0050911,P
Q8IUK8	GO:0005576,C	GO:0005615,C	GO:0051965,P
Q8TE99	GO:0000139,C	GO:0003993,F	GO:0005515,F	GO:0005794,C	GO:0006024,P	GO:0010909,P	GO:0016020,C	GO:0016021,C	GO:0016311,P	GO:0016787,F	GO:0016791,F	GO:0050650,P
Q9Y5C1	GO:0001525,P	GO:0004857,F	GO:0004859,F	GO:0005178,F	GO:0005576,C	GO:0005615,C	GO:0005769,C	GO:0005794,C	GO:0006071,P	GO:0006629,P	GO:0006631,P	GO:0006644,P	GO:0007155,P	GO:0007160,P	GO:0007165,P	GO:0007229,P	GO:0008083,F	GO:0008201,F	GO:0008203,P	GO:0009395,P	GO:0009725,P	GO:0009986,C	GO:0010519,P	GO:0019915,P	GO:0030027,C	GO:0030335,P	GO:0042632,P	GO:0042995,C	GO:0045766,P	GO:0048844,P	GO:0050996,P	GO:0051004,P	GO:0051005,P	GO:0055088,P	GO:0055090,P	GO:0055091,P	GO:0070328,P
O43865	GO:0003723,F	GO:0005515,F	GO:0005737,C	GO:0005783,C	GO:0005789,C	GO:0005829,C	GO:0005886,C	GO:0006378,P	GO:0006611,P	GO:0006730,P	GO:0008150,P	GO:0010765,P	GO:0016020,C	GO:0016324,C	GO:0031440,P	GO:0032412,P	GO:0033353,P	GO:0038166,P	GO:0042045,P	GO:0042802,F	GO:0043231,C	GO:0043657,C	GO:0044070,P	GO:0051592,P	GO:0070062,C	GO:1903779,P	GO:0004013,F
Q9NS69	GO:0005515,F	GO:0005739,C	GO:0005741,C	GO:0005742,C	GO:0005743,C	GO:0006626,P	GO:0006810,P	GO:0006886,P	GO:0008320,F	GO:0015031,P	GO:0016020,C	GO:0016021,C	GO:0016236,P	GO:0030150,P	GO:0031307,C	GO:0045040,P	GO:0015266,F
Q9NS68	GO:0001942,P	GO:0004872,F	GO:0005031,F	GO:0005622,C	GO:0005886,C	GO:0006915,P	GO:0007254,P	GO:0009888,P	GO:0016020,C	GO:0016021,C	GO:0033209,P	GO:0043123,P	GO:0046330,P
Q9NX18	GO:0005515,F	GO:0005730,C	GO:0005739,C	GO:0005759,C	GO:0005829,C	GO:0006099,P	GO:0006121,P	GO:0006470,P	GO:0010719,P	GO:0018293,P	GO:0034553,P	GO:0090090,P
Q9NX14	GO:0005515,F	GO:0005739,C	GO:0005743,C	GO:0005747,C	GO:0006120,P	GO:0016020,C	GO:0016021,C	GO:0032981,P	GO:0055114,P	GO:0070469,C
Q9NS61	GO:0005244,F	GO:0005250,F	GO:0005267,F	GO:0005509,F	GO:0005513,P	GO:0005515,F	GO:0005737,C	GO:0005886,C	GO:0006810,P	GO:0006811,P	GO:0006813,P	GO:0006936,P	GO:0007165,P	GO:0007268,P	GO:0008016,P	GO:0008076,C	GO:0015459,F	GO:0016020,C	GO:0034705,C	GO:0034765,P	GO:0042802,F	GO:0044325,F	GO:0045163,P	GO:0046872,F	GO:0046923,F	GO:0047485,F	GO:0061337,P	GO:0071435,P	GO:0071805,P	GO:0086009,P	GO:0086013,P	GO:0097623,P	GO:1901379,P	GO:2001257,P	GO:0086008,F
Q9NS67	GO:0004871,F	GO:0004930,F	GO:0005886,C	GO:0007165,P	GO:0007186,P	GO:0016020,C	GO:0016021,C	GO:0035774,P	GO:1900738,P
Q9NS66	GO:0004871,F	GO:0004930,F	GO:0004968,F	GO:0005886,C	GO:0007165,P	GO:0007186,P	GO:0016020,C	GO:0016021,C	GO:0097211,P	GO:2001223,P
P16190	GO:0000139,C	GO:0002376,P	GO:0002474,P	GO:0002479,P	GO:0002480,P	GO:0005783,C	GO:0005794,C	GO:0005886,C	GO:0006955,P	GO:0009986,C	GO:0012507,C	GO:0016020,C	GO:0016021,C	GO:0016032,P	GO:0019882,P	GO:0030670,C	GO:0030881,F	GO:0031901,C	GO:0042605,F	GO:0042612,C	GO:0050776,P	GO:0055038,C	GO:0060333,P	GO:0060337,P	GO:0071556,C
Q8IVQ6	GO:0000139,C	GO:0001942,P	GO:0005794,C	GO:0005886,C	GO:0016020,C	GO:0016021,C	GO:0016409,F	GO:0016740,F	GO:0016746,F	GO:0018230,P	GO:0018345,P	GO:0019706,F	GO:0048733,P	GO:0050999,P
Q96GR4	GO:0005783,C	GO:0005794,C	GO:0016020,C	GO:0016021,C	GO:0016409,F	GO:0016740,F	GO:0016746,F	GO:0018345,P	GO:0019706,F
Q16891	GO:0003723,F	GO:0005515,F	GO:0005739,C	GO:0005743,C	GO:0008150,P	GO:0016020,C	GO:0016021,C	GO:0042407,P	GO:0043209,C	GO:0051560,P	GO:0061617,C
Q8NGQ5	GO:0004871,F	GO:0004930,F	GO:0004984,F	GO:0005549,F	GO:0005886,C	GO:0007165,P	GO:0007186,P	GO:0007608,P	GO:0016020,C	GO:0016021,C	GO:0050896,P	GO:0050911,P
P12755	GO:0000122,P	GO:0001843,P	GO:0002089,P	GO:0003714,F	GO:0005515,F	GO:0005634,C	GO:0005654,C	GO:0005667,C	GO:0005737,C	GO:0005813,C	GO:0006351,P	GO:0007179,P	GO:0008270,F	GO:0008283,P	GO:0008285,P	GO:0009948,P	GO:0010626,P	GO:0014902,P	GO:0016604,C	GO:0016605,C	GO:0017053,C	GO:0019901,F	GO:0019904,F	GO:0021772,P	GO:0022011,P	GO:0030177,P	GO:0030326,P	GO:0030509,P	GO:0030512,P	GO:0030514,P	GO:0031064,P	GO:0031625,F	GO:0032926,P	GO:0035019,P	GO:0043010,P	GO:0043234,C	GO:0043388,P	GO:0043585,P	GO:0045668,P	GO:0045944,P	GO:0046332,F	GO:0046811,F	GO:0048147,P	GO:0048593,P	GO:0048666,P	GO:0048741,P	GO:0048870,P	GO:0060021,P	GO:0060041,P
P12757	GO:0000122,P	GO:0000978,F	GO:0001078,F	GO:0001669,C	GO:0001825,P	GO:0002260,P	GO:0003682,F	GO:0003714,F	GO:0005515,F	GO:0005634,C	GO:0005654,C	GO:0005737,C	GO:0007050,P	GO:0007179,P	GO:0007283,P	GO:0007519,P	GO:0016605,C	GO:0019904,F	GO:0030512,P	GO:0030514,P	GO:0032403,F	GO:0034097,P	GO:0042981,P	GO:0043234,C	GO:0045596,P	GO:0046332,F	GO:0046677,P	GO:0048666,P	GO:0050772,P	GO:0070207,P	GO:0070208,P	GO:0070306,P	GO:0070848,P	GO:1902043,P	GO:1902231,P	GO:0003677,F
Q9BXA6	GO:0000166,F	GO:0000287,F	GO:0004672,F	GO:0004674,F	GO:0005515,F	GO:0005524,F	GO:0005634,C	GO:0005737,C	GO:0006468,P	GO:0007275,P	GO:0007283,P	GO:0016301,F	GO:0016310,P	GO:0016740,F	GO:0030154,P	GO:0035092,P	GO:0035556,P	GO:0046872,F
O75764	GO:0003676,F	GO:0003677,F	GO:0005634,C	GO:0006351,P	GO:0006355,P	GO:0008270,F	GO:0046872,F
A6NH21	GO:0006629,P	GO:0008654,P	GO:0015194,F	GO:0015825,P	GO:0016020,C	GO:0016021,C
Q03431	GO:0001501,P	GO:0001503,P	GO:0002062,P	GO:0002076,P	GO:0004871,F	GO:0004888,F	GO:0004930,F	GO:0004991,F	GO:0005515,F	GO:0005622,C	GO:0005634,C	GO:0005737,C	GO:0005886,C	GO:0005887,C	GO:0006874,P	GO:0007165,P	GO:0007166,P	GO:0007186,P	GO:0007187,P	GO:0007188,P	GO:0007189,P	GO:0007200,P	GO:0007204,P	GO:0007568,P	GO:0008284,P	GO:0008285,P	GO:0016020,C	GO:0016021,C	GO:0016323,C	GO:0016324,C	GO:0017046,F	GO:0030282,P	GO:0031526,C	GO:0043235,C	GO:0043621,F	GO:0045453,P	GO:0048469,P	GO:0060732,P	GO:0070062,C
Q9H963	GO:0003676,F	GO:0003677,F	GO:0005515,F	GO:0005634,C	GO:0006351,P	GO:0006355,P	GO:0046872,F
Q9H6L4	GO:0005515,F	GO:0005634,C	GO:0005737,C	GO:0016342,C	GO:0019903,F	GO:0045294,F	GO:0045296,F
Q9H6L5	GO:0005515,F	GO:0005783,C	GO:0005789,C	GO:0005794,C	GO:0005801,C	GO:0006914,P	GO:0016020,C	GO:0016021,C	GO:0016604,C	GO:0019233,P	GO:0030176,C	GO:0043524,P	GO:0061709,P
Q9H6L2	GO:0005515,F	GO:0005886,C	GO:0005929,C	GO:0007224,P	GO:0016020,C	GO:0016021,C	GO:0030030,P	GO:0032880,P	GO:0035869,C	GO:0036038,C	GO:0042995,C	GO:0060170,C	GO:0060271,P
O60704	GO:0000139,C	GO:0005783,C	GO:0005794,C	GO:0006478,P	GO:0008476,F	GO:0016020,C	GO:0016021,C	GO:0016740,F	GO:0050427,P	GO:0070062,C
Q9NPA2	GO:0004222,F	GO:0005576,C	GO:0005578,C	GO:0005886,C	GO:0006508,P	GO:0006954,P	GO:0008233,F	GO:0008237,F	GO:0008270,F	GO:0016020,C	GO:0016021,C	GO:0016787,F	GO:0031012,C	GO:0031225,C	GO:0035579,C	GO:0043312,P	GO:0046872,F	GO:0060022,P
P04554	GO:0000786,C	GO:0003677,F	GO:0005634,C	GO:0005654,C	GO:0005694,C	GO:0006323,P	GO:0006997,P	GO:0007275,P	GO:0007283,P	GO:0007286,P	GO:0008270,F	GO:0030154,P	GO:0030261,P	GO:0046870,F
Q9HD34	GO:0005634,C	GO:0005739,C	GO:0005759,C	GO:0016604,C	GO:0044281,P
Q9Y6M4	GO:0000166,F	GO:0004672,F	GO:0004674,F	GO:0005524,F	GO:0005634,C	GO:0005737,C	GO:0006464,P	GO:0006468,P	GO:0006897,P	GO:0007165,P	GO:0008360,P	GO:0016055,P	GO:0016301,F	GO:0016310,P	GO:0016740,F	GO:0018105,P
Q9HD36	GO:0005515,F	GO:0005634,C	GO:0005739,C	GO:0005741,C	GO:0005829,C	GO:0006915,P	GO:0006919,P	GO:0007283,P	GO:0007292,P	GO:0008630,P	GO:0016020,C	GO:0016021,C	GO:0031965,C	GO:0042803,F	GO:0042981,P	GO:0043066,P	GO:0046982,F	GO:0089720,F	GO:0097192,P	GO:2001243,P
Q14839	GO:0000122,P	GO:0000166,F	GO:0000790,C	GO:0001103,F	GO:0003677,F	GO:0004003,F	GO:0004386,F	GO:0004407,F	GO:0005515,F	GO:0005524,F	GO:0005634,C	GO:0005654,C	GO:0005737,C	GO:0005813,C	GO:0005815,C	GO:0005856,C	GO:0006325,P	GO:0006351,P	GO:0006355,P	GO:0006357,P	GO:0008017,F	GO:0008134,F	GO:0008270,F	GO:0016020,C	GO:0016569,P	GO:0016575,P	GO:0016581,C	GO:0016787,F	GO:0032508,P	GO:0032993,C	GO:0042826,F	GO:0043044,P	GO:0043234,C	GO:0046872,F	GO:0051225,P	GO:0072553,P	GO:1901796,P	GO:0000978,F	GO:0000980,F	GO:0031492,F
Q5T481	GO:0003676,F	GO:0003723,F	GO:0005634,C	GO:0006397,P	GO:0007507,P	GO:0008270,F	GO:0008380,P	GO:0033120,P	GO:0043484,P
Q9HD33	GO:0003674,F	GO:0003735,F	GO:0005575,C	GO:0005739,C	GO:0005743,C	GO:0005761,C	GO:0005762,C	GO:0005840,C	GO:0006412,P	GO:0008150,P	GO:0030529,C	GO:0032543,P	GO:0070125,P	GO:0070126,P
Q9HC44	GO:0003677,F	GO:0003700,F	GO:0005634,C	GO:0006351,P	GO:0006355,P	GO:0045893,P
Q9P0N9	GO:0005096,F	GO:0005515,F	GO:0005829,C	GO:0017137,F	GO:0031398,P	GO:0031410,C	GO:0032007,P	GO:0036064,C	GO:0043547,P	GO:0061024,P	GO:0070848,P	GO:0090630,P	GO:1902018,P
Q8NI51	GO:0000978,F	GO:0001077,F	GO:0003676,F	GO:0003677,F	GO:0005515,F	GO:0005634,C	GO:0005737,C	GO:0006349,P	GO:0006351,P	GO:0006355,P	GO:0006366,P	GO:0007049,P	GO:0010628,P	GO:0016569,P	GO:0016571,P	GO:0042393,F	GO:0043046,P	GO:0043565,F	GO:0044212,F	GO:0045893,P	GO:0045944,P	GO:0046872,F	GO:0051569,P
Q8ND82	GO:0003676,F	GO:0003677,F	GO:0005515,F	GO:0005634,C	GO:0006351,P	GO:0006355,P	GO:0046872,F
Q14833	GO:0000187,P	GO:0004871,F	GO:0004930,F	GO:0005622,C	GO:0005886,C	GO:0005887,C	GO:0007165,P	GO:0007186,P	GO:0007196,P	GO:0007268,P	GO:0007269,P	GO:0008066,F	GO:0016020,C	GO:0016021,C	GO:0031410,C	GO:0042734,C	GO:0043410,P	GO:0043523,P	GO:0051966,P
Q14832	GO:0001641,F	GO:0004871,F	GO:0004930,F	GO:0005246,F	GO:0005886,C	GO:0005887,C	GO:0007165,P	GO:0007186,P	GO:0007194,P	GO:0007196,P	GO:0007216,P	GO:0007268,P	GO:0008066,F	GO:0014069,C	GO:0016020,C	GO:0016021,C	GO:0030424,C	GO:0042734,C	GO:0043005,C	GO:0043197,C	GO:0045211,C	GO:0051966,P
O14745	GO:0001726,C	GO:0003096,P	GO:0005102,F	GO:0005515,F	GO:0005737,C	GO:0005886,C	GO:0005902,C	GO:0006461,P	GO:0007191,P	GO:0007605,P	GO:0008013,F	GO:0008285,P	GO:0008360,P	GO:0008361,P	GO:0010642,P	GO:0010766,P	GO:0012505,C	GO:0014067,P	GO:0015629,C	GO:0016020,C	GO:0016055,P	GO:0016324,C	GO:0017081,F	GO:0019902,F	GO:0019904,F	GO:0019933,P	GO:0022612,P	GO:0030033,P	GO:0030036,P	GO:0030165,F	GO:0030175,C	GO:0030336,P	GO:0030643,P	GO:0031526,C	GO:0031528,C	GO:0031698,F	GO:0031982,C	GO:0032403,F	GO:0032415,P	GO:0032416,P	GO:0032420,C	GO:0032426,C	GO:0032782,P	GO:0032947,F	GO:0034613,P	GO:0034635,P	GO:0035414,P	GO:0040023,P	GO:0042995,C
O14744	GO:0000387,P	GO:0001046,F	GO:0003714,F	GO:0005515,F	GO:0005634,C	GO:0005654,C	GO:0005737,C	GO:0005794,C	GO:0005829,C	GO:0006351,P	GO:0006353,P	GO:0006355,P	GO:0006479,P	GO:0007088,P	GO:0008168,F	GO:0008283,P	GO:0008327,F	GO:0008469,F	GO:0016274,F	GO:0016569,P	GO:0016740,F	GO:0018216,P	GO:0019918,P	GO:0032259,P	GO:0032403,F	GO:0032922,P	GO:0034709,C	GO:0035097,C	GO:0035243,F	GO:0035246,P	GO:0042118,P	GO:0043021,F	GO:0043234,C	GO:0043985,P	GO:0044020,F	GO:0044030,P	GO:0045596,P	GO:0046982,F	GO:0048511,P	GO:0048714,P	GO:0070372,P	GO:0090161,P	GO:0097421,P	GO:1901796,P	GO:1903507,P	GO:1904992,P
O14746	GO:0000049,F	GO:0000333,C	GO:0000723,P	GO:0000781,C	GO:0000783,C	GO:0000784,C	GO:0001172,P	GO:0001223,F	GO:0003677,F	GO:0003720,F	GO:0003721,F	GO:0003723,F	GO:0003964,F	GO:0005515,F	GO:0005634,C	GO:0005654,C	GO:0005694,C	GO:0005697,C	GO:0005730,C	GO:0005737,C	GO:0005739,C	GO:0005886,C	GO:0006278,P	GO:0007004,P	GO:0007005,P	GO:0010629,P	GO:0016605,C	GO:0016740,F	GO:0016779,F	GO:0022616,P	GO:0030177,P	GO:0030422,P	GO:0030529,C	GO:0031379,C	GO:0031647,P	GO:0032092,P	GO:0032774,P	GO:0042162,F	GO:0042635,P	GO:0042645,C	GO:0042803,F	GO:0043066,P	GO:0043524,P	GO:0045766,P	GO:0046326,P	GO:0046686,P	GO:0046872,F	GO:0051000,P	GO:0051087,F
Q96I24	GO:0000978,F	GO:0001077,F	GO:0003676,F	GO:0003677,F	GO:0003723,F	GO:0005515,F	GO:0005634,C	GO:0005737,C	GO:0006351,P	GO:0006355,P	GO:0006366,P	GO:0010628,P	GO:0016020,C	GO:0045893,P	GO:0045944,P
P22415	GO:0000430,P	GO:0000432,P	GO:0000790,C	GO:0001666,P	GO:0003677,F	GO:0003690,F	GO:0003700,F	GO:0003705,F	GO:0005515,F	GO:0005634,C	GO:0005654,C	GO:0005667,C	GO:0006006,P	GO:0006351,P	GO:0006355,P	GO:0006357,P	GO:0006366,P	GO:0009411,P	GO:0019086,P	GO:0019899,F	GO:0019901,F	GO:0032869,P	GO:0042593,P	GO:0042802,F	GO:0042803,F	GO:0042826,F	GO:0043425,F	GO:0043565,F	GO:0045893,P	GO:0045944,P	GO:0045990,P	GO:0046982,F	GO:0046983,F	GO:0051918,P	GO:0055088,P	GO:0016589,C	GO:0048188,C
Q5TKA1	GO:0005515,F	GO:0005634,C	GO:0005654,C	GO:0006351,P	GO:0007049,P	GO:0017053,C	GO:0051726,P	GO:0071897,P
P16442	GO:0000166,F	GO:0003823,F	GO:0004380,F	GO:0004381,F	GO:0005576,C	GO:0005794,C	GO:0005975,P	GO:0006486,P	GO:0009247,P	GO:0016020,C	GO:0016021,C	GO:0016740,F	GO:0016757,F	GO:0016758,F	GO:0030145,F	GO:0030259,P	GO:0031982,C	GO:0032580,C	GO:0046872,F
Q9NZK5	GO:0004000,F	GO:0005576,C	GO:0005615,C	GO:0006154,P	GO:0007275,P	GO:0008083,F	GO:0008201,F	GO:0008270,F	GO:0016787,F	GO:0019239,F	GO:0031685,F	GO:0035578,C	GO:0042803,F	GO:0043103,P	GO:0043312,P	GO:0043394,F	GO:0044267,P	GO:0046103,P	GO:0046872,F	GO:0005829,C
P16444	GO:0005515,F	GO:0005615,C	GO:0005634,C	GO:0005886,C	GO:0006508,P	GO:0006691,P	GO:0006749,P	GO:0006805,P	GO:0006915,P	GO:0008233,F	GO:0008235,F	GO:0008237,F	GO:0008239,F	GO:0008270,F	GO:0016020,C	GO:0016324,C	GO:0016787,F	GO:0016805,F	GO:0016999,P	GO:0030054,C	GO:0030336,P	GO:0031225,C	GO:0031528,C	GO:0034235,F	GO:0035690,P	GO:0042995,C	GO:0043027,F	GO:0043066,P	GO:0043154,P	GO:0045177,C	GO:0046872,F	GO:0050667,P	GO:0070062,C	GO:0070573,F	GO:0071277,P	GO:0071732,P	GO:0072340,P	GO:0072341,F
P22413	GO:0003676,F	GO:0003824,F	GO:0004528,F	GO:0004551,F	GO:0005044,F	GO:0005158,F	GO:0005509,F	GO:0005515,F	GO:0005524,F	GO:0005576,C	GO:0005615,C	GO:0005765,C	GO:0005886,C	GO:0005887,C	GO:0006091,P	GO:0006771,P	GO:0006796,P	GO:0006898,P	GO:0006955,P	GO:0008152,P	GO:0008270,F	GO:0009143,P	GO:0009986,C	GO:0016020,C	GO:0016021,C	GO:0016323,C	GO:0016787,F	GO:0030247,F	GO:0030308,P	GO:0030500,P	GO:0030505,P	GO:0030643,P	GO:0030730,P	GO:0031214,P	GO:0031953,P	GO:0032869,P	GO:0035529,F	GO:0042803,F	GO:0045599,P	GO:0045719,P	GO:0046034,P	GO:0046325,P	GO:0046627,P	GO:0046872,F	GO:0047429,F	GO:0050427,P	GO:0050656,F	GO:0090305,P
P15259	GO:0003824,F	GO:0004082,F	GO:0004619,F	GO:0005634,C	GO:0005829,C	GO:0006094,P	GO:0006096,P	GO:0006941,P	GO:0007219,P	GO:0007283,P	GO:0008152,P	GO:0010035,P	GO:0016787,F	GO:0016853,F	GO:0016868,F	GO:0043456,P	GO:0046538,F	GO:0046689,P	GO:0048037,F	GO:0061621,P	GO:0070062,C
P50406	GO:0004871,F	GO:0004930,F	GO:0004969,F	GO:0004993,F	GO:0005515,F	GO:0005886,C	GO:0005887,C	GO:0005929,C	GO:0007165,P	GO:0007186,P	GO:0007187,P	GO:0007268,P	GO:0016020,C	GO:0016021,C	GO:0021795,P	GO:0030594,F	GO:0032008,P	GO:0098664,P
O00303	GO:0003743,F	GO:0004843,F	GO:0005515,F	GO:0005737,C	GO:0005829,C	GO:0005852,C	GO:0006412,P	GO:0006413,P	GO:0006508,P	GO:0008233,F	GO:0008234,F	GO:0016020,C	GO:0016579,P	GO:0016787,F	GO:0031369,F	GO:0036459,F	GO:0071541,C	GO:0075522,P
Q96L73	GO:0000122,P	GO:0000414,P	GO:0000979,F	GO:0003682,F	GO:0003712,F	GO:0003714,F	GO:0005634,C	GO:0005654,C	GO:0005694,C	GO:0006351,P	GO:0006355,P	GO:0008168,F	GO:0008270,F	GO:0010452,P	GO:0016569,P	GO:0016571,P	GO:0016740,F	GO:0018024,F	GO:0030331,F	GO:0032259,P	GO:0033135,P	GO:0034770,P	GO:0034968,P	GO:0042799,F	GO:0042974,F	GO:0045893,P	GO:0046872,F	GO:0046965,F	GO:0046966,F	GO:0046975,F	GO:0050681,F	GO:1903025,P
P50402	GO:0003779,F	GO:0005515,F	GO:0005634,C	GO:0005635,C	GO:0005637,C	GO:0005640,C	GO:0005654,C	GO:0005737,C	GO:0005783,C	GO:0005874,C	GO:0006936,P	GO:0007077,P	GO:0007084,P	GO:0007517,P	GO:0016020,C	GO:0016021,C	GO:0031965,C	GO:0035414,P	GO:0035914,P	GO:0045296,F	GO:0046827,P	GO:0048147,P	GO:0048487,F	GO:0060828,P	GO:0071363,P
P55160	GO:0001782,P	GO:0002262,P	GO:0005096,F	GO:0005515,F	GO:0005737,C	GO:0005829,C	GO:0005886,C	GO:0005887,C	GO:0006461,P	GO:0006935,P	GO:0016020,C	GO:0016021,C	GO:0030011,P	GO:0030295,F	GO:0030593,P	GO:0030667,C	GO:0030838,P	GO:0030866,P	GO:0030890,P	GO:0031209,C	GO:0032147,P	GO:0032403,F	GO:0032700,P	GO:0032715,P	GO:0033630,P	GO:0034101,P	GO:0035509,P	GO:0038096,P	GO:0042102,P	GO:0042327,P	GO:0042493,P	GO:0043029,P	GO:0043066,P	GO:0043312,P	GO:0043372,P	GO:0043378,P	GO:0043547,P	GO:0045579,P	GO:0045588,P	GO:0045621,P	GO:0045648,P	GO:0048010,P	GO:0048821,P	GO:0050853,P	GO:0060100,P	GO:0070062,C	GO:0070358,P	GO:0090023,P	GO:0101003,C
P58182	GO:0004871,F	GO:0004888,F	GO:0004930,F	GO:0004984,F	GO:0005886,C	GO:0007165,P	GO:0007186,P	GO:0007608,P	GO:0016020,C	GO:0016021,C	GO:0050896,P	GO:0050907,P	GO:0050911,P
Q96T37	GO:0000398,P	GO:0001569,P	GO:0003676,F	GO:0003723,F	GO:0005515,F	GO:0005634,C	GO:0005654,C	GO:0007221,P	GO:0016020,C	GO:0016032,P	GO:0016607,C	GO:0031965,C	GO:0045638,P	GO:0048536,P	GO:0060412,P	GO:0060674,P	GO:0045892,P
P58180	GO:0004871,F	GO:0004888,F	GO:0004930,F	GO:0004984,F	GO:0005886,C	GO:0007165,P	GO:0007186,P	GO:0007608,P	GO:0016020,C	GO:0016021,C	GO:0050896,P	GO:0050907,P	GO:0050911,P
Q96IK5	GO:0000151,C	GO:0005515,F	GO:0005634,C	GO:0005635,C	GO:0006355,P	GO:0007275,P	GO:0007283,P	GO:0016363,C	GO:0030154,P	GO:0042802,F
Q96IK0	GO:0004871,F	GO:0005575,C	GO:0007165,P	GO:0016020,C	GO:0016021,C	GO:0043123,P
Q96IK1	GO:0000775,C	GO:0000776,C	GO:0000777,C	GO:0005694,C	GO:0005737,C	GO:0005815,C	GO:0005856,C	GO:0007049,P	GO:0051301,P
P0C0P6	GO:0005576,C	GO:0007218,P	GO:0008542,P	GO:0010841,P	GO:0032230,P	GO:0045760,P	GO:0051968,P
A1A5D9	GO:0005515,F	GO:0017137,F
P10599	GO:0000122,P	GO:0003723,F	GO:0004791,F	GO:0005515,F	GO:0005576,C	GO:0005634,C	GO:0005737,C	GO:0005739,C	GO:0005829,C	GO:0006351,P	GO:0006355,P	GO:0006662,P	GO:0006928,P	GO:0007165,P	GO:0007267,P	GO:0008283,P	GO:0009314,P	GO:0015035,F	GO:0015037,F	GO:0015949,P	GO:0016671,F	GO:0030091,P	GO:0032148,P	GO:0033138,P	GO:0033158,P	GO:0034599,P	GO:0043388,P	GO:0045454,P	GO:0046826,P	GO:0047134,F	GO:0051897,P	GO:0055114,P	GO:0070062,C	GO:0098869,P	GO:1903206,P
Q14566	GO:0000082,P	GO:0000166,F	GO:0000784,C	GO:0003677,F	GO:0003678,F	GO:0003697,F	GO:0004386,F	GO:0005515,F	GO:0005524,F	GO:0005634,C	GO:0005654,C	GO:0006260,P	GO:0006268,P	GO:0006270,P	GO:0007049,P	GO:0016787,F	GO:0042555,C	GO:0042802,F	GO:0004003,F
Q8NCH0	GO:0000139,C	GO:0001537,F	GO:0005794,C	GO:0005975,P	GO:0008146,F	GO:0016020,C	GO:0016021,C	GO:0016051,P	GO:0016740,F	GO:0030208,P	GO:0042301,F	GO:0050655,P	GO:0070062,C
Q9HAU8	GO:0004177,F	GO:0005737,C	GO:0006508,P	GO:0008233,F	GO:0008237,F	GO:0008270,F	GO:0016787,F	GO:0042277,F	GO:0043171,P	GO:0046872,F	GO:0070006,F
Q8NFQ8	GO:0001671,F	GO:0005634,C	GO:0005783,C	GO:0005789,C	GO:0007029,P	GO:0016020,C	GO:0016021,C	GO:0031965,C	GO:0032781,P	GO:0051117,F	GO:0090435,P
Q9BR61	GO:0000062,F	GO:0005737,C	GO:0005829,C	GO:0006637,P	GO:0008289,F
O14508	GO:0001558,P	GO:0004860,F	GO:0005070,F	GO:0005131,F	GO:0005159,F	GO:0005515,F	GO:0005737,C	GO:0005829,C	GO:0006469,P	GO:0007259,P	GO:0007595,P	GO:0008269,F	GO:0009966,P	GO:0009967,P	GO:0009968,P	GO:0016567,P	GO:0019221,P	GO:0032355,P	GO:0032870,P	GO:0035556,P	GO:0040008,P	GO:0040014,P	GO:0040015,P	GO:0043066,P	GO:0043687,P	GO:0045666,P	GO:0046426,P	GO:0046627,P	GO:0060396,P	GO:0060749,P
Q5SRR4	GO:0005576,C
P52803	GO:0001934,P	GO:0005168,F	GO:0005169,F	GO:0005170,F	GO:0005604,C	GO:0005886,C	GO:0005901,C	GO:0005912,C	GO:0007171,P	GO:0007275,P	GO:0007399,P	GO:0007411,P	GO:0016020,C	GO:0022407,P	GO:0022604,P	GO:0030154,P	GO:0030297,F	GO:0031225,C	GO:0031290,P	GO:0031362,C	GO:0032956,P	GO:0043087,P	GO:0045499,F	GO:0046875,F	GO:0048013,P	GO:0048668,P	GO:0048672,P	GO:0050731,P	GO:0050919,P	GO:0051893,P	GO:0051965,P	GO:0061178,P	GO:0070507,P	GO:0071372,P	GO:0071944,C	GO:1900025,P	GO:1904322,P	GO:0006915,P
Q8WVK2	GO:0000398,P	GO:0003676,F	GO:0005515,F	GO:0005575,C	GO:0005634,C	GO:0005654,C	GO:0006397,P	GO:0008150,P	GO:0008380,P
Q5JTH9	GO:0003723,F	GO:0005634,C	GO:0005730,C	GO:0016020,C	GO:0016021,C	GO:0031965,C
P55291	GO:0005509,F	GO:0005515,F	GO:0005886,C	GO:0005901,C	GO:0007155,P	GO:0007156,P	GO:0016020,C	GO:0016021,C	GO:0031594,C	GO:0034332,P	GO:0046872,F	GO:0051149,P	GO:0070062,C
P55290	GO:0000278,P	GO:0001938,P	GO:0001954,P	GO:0002040,P	GO:0005509,F	GO:0005615,C	GO:0005737,C	GO:0005886,C	GO:0005901,C	GO:0005925,C	GO:0007155,P	GO:0007156,P	GO:0007162,P	GO:0007266,P	GO:0008285,P	GO:0009897,C	GO:0010033,P	GO:0016020,C	GO:0016339,P	GO:0016601,P	GO:0030032,P	GO:0030100,P	GO:0030169,F	GO:0030335,P	GO:0031225,C	GO:0034332,P	GO:0042058,P	GO:0042803,F	GO:0043005,C	GO:0043542,P	GO:0043616,P	GO:0045296,F	GO:0045944,P	GO:0046872,F	GO:0048471,C	GO:0048661,P	GO:0050850,P	GO:0050927,P	GO:0051668,P	GO:0055096,P	GO:0055100,F	GO:0070062,C	GO:0071813,F
Q8NE00	GO:0003674,F	GO:0005575,C	GO:0008150,P	GO:0016020,C	GO:0016021,C
Q96C01	GO:0005737,C
Q96C00	GO:0003676,F	GO:0003677,F	GO:0005515,F	GO:0005634,C	GO:0006351,P	GO:0006355,P	GO:0046872,F
Q96C03	GO:0005515,F	GO:0005739,C	GO:0005741,C	GO:0007005,P	GO:0016020,C	GO:0016021,C	GO:0032464,P	GO:0090141,P	GO:0090314,P	GO:0005777,C	GO:0008053,P
Q9P2P6	GO:0000166,F	GO:0003777,F	GO:0005524,F	GO:0005634,C	GO:0005737,C	GO:0005814,C	GO:0005856,C	GO:0007018,P	GO:0008017,F	GO:0008152,P	GO:0008289,F	GO:0015485,F	GO:0051225,P
Q9P2P5	GO:0004842,F	GO:0005515,F	GO:0005737,C	GO:0005819,C	GO:0005856,C	GO:0016567,P	GO:0016740,F	GO:0030071,P	GO:0042787,P	GO:0043161,P	GO:0061630,F	GO:0072686,C
Q9NZB8	GO:0000166,F	GO:0003824,F	GO:0005525,F	GO:0005634,C	GO:0005829,C	GO:0006777,P	GO:0016829,F	GO:0019008,C	GO:0032324,P	GO:0046872,F	GO:0051536,F	GO:0051539,F	GO:0061798,F	GO:0061799,F
Q96PE6	GO:0003676,F	GO:0003677,F	GO:0003700,F	GO:0005622,C	GO:0005634,C	GO:0006351,P	GO:0006355,P	GO:0046872,F
Q9P2P1	GO:0003674,F	GO:0003676,F	GO:0005575,C	GO:0008150,P	GO:0015074,P	GO:0016020,C	GO:0016021,C
Q5T215	GO:0005783,C	GO:0005794,C	GO:0006810,P	GO:0016192,P	GO:0030008,C	GO:0048193,P
Q71RH2	GO:0000139,C	GO:0005783,C	GO:0005789,C	GO:0005794,C	GO:0006629,P	GO:0016020,C	GO:0016021,C	GO:0045599,P	GO:0046513,P	GO:0050291,F
Q3MJ62	GO:0003676,F	GO:0003677,F	GO:0003700,F	GO:0005634,C	GO:0006351,P	GO:0006355,P	GO:0046872,F	GO:0070062,C
Q9Y2A4	GO:0003676,F	GO:0003677,F	GO:0005622,C	GO:0005634,C	GO:0006351,P	GO:0006355,P	GO:0006915,P	GO:0006950,P	GO:0046872,F
Q969X6	GO:0001650,C	GO:0003723,F	GO:0005515,F	GO:0005634,C	GO:0005654,C	GO:0005694,C	GO:0005730,C	GO:0006351,P	GO:0006355,P	GO:0006364,P	GO:0030490,P	GO:0034455,C	GO:0042254,P
Q9H7J1	GO:0005975,P	GO:0005977,P
Q86VF2	GO:0005634,C	GO:0005737,C	GO:0008150,P	GO:0030018,C
Q86VF7	GO:0003779,F	GO:0005515,F	GO:0005916,C	GO:0005927,C	GO:0008150,P	GO:0046872,F	GO:0051371,F
Q13951	GO:0000209,P	GO:0001503,P	GO:0001649,P	GO:0003677,F	GO:0003700,F	GO:0003713,F	GO:0005515,F	GO:0005634,C	GO:0005654,C	GO:0006366,P	GO:0016020,C	GO:0030098,P	GO:0030099,P	GO:0045944,P	GO:0048469,P	GO:0060216,P
Q86VF5	GO:0003846,F	GO:0004144,F	GO:0005783,C	GO:0005789,C	GO:0006071,P	GO:0006629,P	GO:0016020,C	GO:0016021,C	GO:0016740,F	GO:0016746,F	GO:0016747,F	GO:0019432,P
O60830	GO:0005739,C	GO:0005743,C	GO:0005744,C	GO:0006626,P	GO:0006810,P	GO:0006886,P	GO:0015031,P	GO:0015450,F	GO:0016020,C	GO:0016021,C	GO:0030150,P	GO:0031305,C	GO:0015266,F
O60831	GO:0005768,C	GO:0006810,P	GO:0010008,C	GO:0015031,P	GO:0015813,P	GO:0016020,C	GO:0016021,C
O60832	GO:0000495,P	GO:0001522,P	GO:0001650,C	GO:0003720,F	GO:0003723,F	GO:0005515,F	GO:0005634,C	GO:0005654,C	GO:0005697,C	GO:0005730,C	GO:0005737,C	GO:0006364,P	GO:0006396,P	GO:0007004,P	GO:0008283,P	GO:0009451,P	GO:0009982,F	GO:0015030,C	GO:0016853,F	GO:0030529,C	GO:0031118,P	GO:0031120,P	GO:0031429,C	GO:0032212,P	GO:0033979,P	GO:0034513,F	GO:0042254,P	GO:0051973,P	GO:0070034,F	GO:0072589,C	GO:0090661,C	GO:0090669,P	GO:1904851,P	GO:1904872,P	GO:1904874,P	GO:1990481,P
Q674X7	GO:0001533,C	GO:0005515,F	GO:0005634,C	GO:0005654,C	GO:0005737,C	GO:0005829,C	GO:0005856,C	GO:0016607,C	GO:0030054,C	GO:0030057,C	GO:0031424,P	GO:0070268,P
Q13107	GO:0000244,P	GO:0004843,F	GO:0005515,F	GO:0005634,C	GO:0005737,C	GO:0005764,C	GO:0005829,C	GO:0005886,C	GO:0006508,P	GO:0006511,P	GO:0008233,F	GO:0008234,F	GO:0016579,P	GO:0016787,F	GO:0031397,P	GO:0031647,P	GO:0031685,F	GO:0034394,P	GO:0036459,F	GO:0042802,F	GO:0046872,F
Q00169	GO:0005622,C	GO:0005737,C	GO:0006629,P	GO:0006810,P	GO:0007409,P	GO:0007601,P	GO:0008289,F	GO:0008525,F	GO:0008526,F	GO:0015914,P	GO:0031210,F	GO:0035091,F	GO:0043209,C	GO:0070062,C	GO:1901611,F
Q9Y2V7	GO:0000139,C	GO:0005515,F	GO:0005794,C	GO:0006810,P	GO:0006888,P	GO:0006891,P	GO:0015031,P	GO:0016020,C	GO:0017119,C	GO:0032588,C	GO:0070085,P
Q9NTU4	GO:0005737,C	GO:0005886,C	GO:0007140,P	GO:0007283,P	GO:0016020,C	GO:0030154,P	GO:0030317,P	GO:0036128,C	GO:0042995,C	GO:0048240,P	GO:0097228,C
Q9NTU7	GO:0005576,C	GO:0005615,C	GO:0009306,P	GO:0030054,C	GO:0045202,C
Q12874	GO:0000375,P	GO:0000389,P	GO:0000398,P	GO:0003676,F	GO:0003723,F	GO:0005515,F	GO:0005634,C	GO:0005654,C	GO:0005681,C	GO:0006397,P	GO:0008270,F	GO:0008380,P	GO:0016607,C	GO:0046872,F	GO:0071013,C
Q9Y2V3	GO:0000978,F	GO:0001077,F	GO:0003677,F	GO:0003700,F	GO:0005634,C	GO:0006351,P	GO:0006355,P	GO:0006366,P	GO:0007275,P	GO:0007389,P	GO:0007420,P	GO:0007601,P	GO:0021854,P	GO:0043010,P	GO:0043565,F	GO:0045944,P	GO:0060173,P
Q9Y2V2	GO:0000177,C	GO:0000932,C	GO:0003676,F	GO:0003677,F	GO:0003723,F	GO:0003730,F	GO:0005515,F	GO:0005737,C	GO:0005829,C	GO:0006355,P	GO:0019902,F	GO:0035556,P	GO:0043186,C	GO:0043488,P	GO:0070062,C
O95178	GO:0005739,C	GO:0005743,C	GO:0005747,C	GO:0006120,P	GO:0008137,F	GO:0016020,C	GO:0032981,P	GO:0055114,P	GO:0070469,C
P59534	GO:0001580,P	GO:0004871,F	GO:0004930,F	GO:0005886,C	GO:0007165,P	GO:0007186,P	GO:0016020,C	GO:0016021,C	GO:0033038,F	GO:0050896,P	GO:0050909,P
A8MWX3	GO:0003779,F	GO:0005768,C	GO:0005769,C	GO:0005829,C	GO:0006810,P	GO:0016020,C	GO:0016197,P	GO:0031901,C	GO:0034314,P	GO:0042147,P	GO:0043014,F	GO:0055037,C	GO:0055038,C	GO:0071203,C
P41134	GO:0000122,P	GO:0001525,P	GO:0001886,P	GO:0003700,F	GO:0005515,F	GO:0005634,C	GO:0005654,C	GO:0005737,C	GO:0005794,C	GO:0005813,C	GO:0006351,P	GO:0006355,P	GO:0007179,P	GO:0007275,P	GO:0007420,P	GO:0007507,P	GO:0007623,P	GO:0008022,F	GO:0008134,F	GO:0010621,P	GO:0010628,P	GO:0010629,P	GO:0014070,P	GO:0030182,P	GO:0030509,P	GO:0031648,P	GO:0032091,P	GO:0032233,P	GO:0032963,P	GO:0036164,P	GO:0042803,F	GO:0043066,P	GO:0043392,P	GO:0043408,P	GO:0043433,P	GO:0043534,P	GO:0043621,F	GO:0045602,P	GO:0045668,P	GO:0045765,P	GO:0045892,P	GO:0046677,P	GO:0046983,F	GO:0047485,F	GO:0048511,P	GO:0048514,P	GO:0050679,P	GO:0050774,P	GO:0060425,P
Q9Y6M5	GO:0001701,P	GO:0005385,F	GO:0005515,F	GO:0005737,C	GO:0005783,C	GO:0005794,C	GO:0005886,C	GO:0006810,P	GO:0006811,P	GO:0006812,P	GO:0006829,P	GO:0006874,P	GO:0006882,P	GO:0008324,F	GO:0010043,P	GO:0016020,C	GO:0016021,C	GO:0019855,F	GO:0030315,C	GO:0031965,C	GO:0046929,P	GO:0055085,P	GO:0061088,P	GO:0065009,P	GO:0070509,P	GO:0070574,P	GO:0071577,P	GO:0071584,P	GO:0071585,P	GO:0090281,P
Q8N8W4	GO:0004806,F	GO:0005737,C	GO:0005811,C	GO:0006629,P	GO:0008152,P	GO:0016020,C	GO:0016042,P	GO:0016787,F	GO:0019433,P	GO:0055088,P
A6NDV4	GO:0005515,F	GO:0005634,C	GO:0005737,C	GO:0005739,C	GO:0005783,C	GO:0005886,C	GO:0007155,P	GO:0007160,P	GO:0007346,P	GO:0009986,C	GO:0016020,C	GO:0016021,C	GO:0040008,P
Q9Y4E6	GO:0002244,P	GO:0005737,C	GO:0008021,C
Q9NRH1	GO:0006413,P	GO:0042273,P
H0YKK7	GO:0005794,C
A4D0T2	GO:0016020,C	GO:0016021,C
Q5CZA5	GO:0003676,F	GO:0003677,F	GO:0005622,C	GO:0005634,C	GO:0006351,P	GO:0006355,P	GO:0046872,F
A4D0T7	GO:0016020,C	GO:0016021,C
Q04844	GO:0005216,F	GO:0005230,F	GO:0005886,C	GO:0005887,C	GO:0005892,C	GO:0006810,P	GO:0006811,P	GO:0006936,P	GO:0007165,P	GO:0007271,P	GO:0007274,P	GO:0008324,F	GO:0015276,F	GO:0015464,F	GO:0016020,C	GO:0016021,C	GO:0022848,F	GO:0030054,C	GO:0034220,P	GO:0035094,P	GO:0042391,P	GO:0045202,C	GO:0045211,C	GO:0060078,P	GO:0060079,P	GO:0098655,P	GO:0042166,F
Q9P0J0	GO:0003954,F	GO:0005515,F	GO:0005524,F	GO:0005634,C	GO:0005654,C	GO:0005737,C	GO:0005739,C	GO:0005743,C	GO:0005746,C	GO:0005747,C	GO:0006120,P	GO:0006915,P	GO:0008137,F	GO:0010952,P	GO:0016020,C	GO:0016021,C	GO:0030308,P	GO:0031966,C	GO:0032981,P	GO:0035458,P	GO:0043280,P	GO:0045039,P	GO:0045732,P	GO:0045892,P	GO:0055114,P	GO:0070062,C	GO:0070469,C	GO:0071300,P	GO:0072593,P	GO:0097190,P	GO:0097191,P	GO:2001243,P
Q96NN9	GO:0005739,C	GO:0005743,C	GO:0005783,C	GO:0005829,C	GO:0006915,P	GO:0016491,F	GO:0046872,F	GO:0050660,F	GO:0051536,F	GO:0051537,F	GO:0055114,P	GO:0097194,P	GO:0005634,C
Q9P0J6	GO:0003735,F	GO:0005622,C	GO:0005739,C	GO:0005743,C	GO:0005762,C	GO:0005840,C	GO:0006412,P	GO:0016604,C	GO:0030529,C	GO:0070125,P	GO:0070126,P
Q9P0J7	GO:0003676,F	GO:0005576,C	GO:0008270,F	GO:0016740,F	GO:0043312,P	GO:0046872,F	GO:1904813,C
Q9UHF1	GO:0001525,P	GO:0001568,P	GO:0001570,P	GO:0001938,P	GO:0005509,F	GO:0005576,C	GO:0005615,C	GO:0007155,P	GO:0007275,P	GO:0030154,P	GO:0031012,C	GO:0045746,P
O75409	GO:0000790,C	GO:0003677,F	GO:0005515,F	GO:0006342,P	GO:0046982,F
Q8NBJ7	GO:0005783,C	GO:0005788,C	GO:0043687,P	GO:0046872,F
Q86VH5	GO:0004860,F	GO:0005737,C	GO:0005886,C	GO:0006469,P	GO:0016020,C	GO:0016021,C	GO:0019221,P	GO:0030054,C	GO:0045202,C	GO:0045211,C	GO:0046426,P	GO:0051965,P	GO:1902004,P
Q8NBJ5	GO:0005783,C	GO:0005788,C	GO:0016020,C	GO:0016740,F	GO:0016757,F	GO:0050211,F
Q8NBJ4	GO:0005515,F	GO:0005615,C	GO:0005788,C	GO:0005794,C	GO:0005887,C	GO:0006997,P	GO:0016020,C	GO:0016021,C	GO:0019216,P	GO:0043687,P	GO:0044267,P	GO:0070062,C
O95171	GO:0001533,C	GO:0005515,F	GO:0005737,C	GO:0008544,P	GO:0009790,P	GO:0016020,C	GO:0030216,P	GO:0046872,F	GO:0070062,C
Q8NBJ9	GO:0000902,P	GO:0003323,P	GO:0003725,F	GO:0005764,C	GO:0005765,C	GO:0009749,P	GO:0016020,C	GO:0016021,C	GO:0033227,P	GO:0042593,P	GO:0044342,P	GO:0051033,F	GO:0061178,P
Q9Y3N9	GO:0004871,F	GO:0004930,F	GO:0004984,F	GO:0005886,C	GO:0007165,P	GO:0007186,P	GO:0007608,P	GO:0016020,C	GO:0016021,C	GO:0050896,P	GO:0050911,P
Q5TZK3	GO:0005515,F
Q9H756	GO:0004860,F	GO:0005737,C	GO:0006469,P	GO:0016020,C	GO:0016021,C	GO:0019221,P	GO:0046426,P
Q7LDG7	GO:0001558,P	GO:0005085,F	GO:0005509,F	GO:0005737,C	GO:0005829,C	GO:0005886,C	GO:0007165,P	GO:0007264,P	GO:0007265,P	GO:0008289,F	GO:0016020,C	GO:0019992,F	GO:0030054,C	GO:0032587,C	GO:0035556,P	GO:0042995,C	GO:0043005,C	GO:0043547,P	GO:0045202,C	GO:0046872,F	GO:0071277,P
Q96CV9	GO:0000042,P	GO:0000086,P	GO:0000139,C	GO:0001920,P	GO:0005515,F	GO:0005634,C	GO:0005654,C	GO:0005737,C	GO:0005768,C	GO:0005776,C	GO:0005794,C	GO:0005802,C	GO:0005829,C	GO:0006914,P	GO:0007030,P	GO:0007165,P	GO:0008022,F	GO:0008219,P	GO:0010508,P	GO:0016192,P	GO:0017137,F	GO:0030674,F	GO:0031410,C	GO:0031593,F	GO:0034613,P	GO:0034620,P	GO:0042802,F	GO:0043001,P	GO:0043122,P	GO:0043124,P	GO:0043130,F	GO:0046872,F	GO:0048471,C	GO:0050829,P	GO:0055037,C	GO:0055038,C	GO:0061024,P	GO:0061734,P	GO:0070530,F	GO:0090161,P	GO:1904417,P
P20151	GO:0004252,F	GO:0005576,C	GO:0006508,P	GO:0008233,F	GO:0008236,F	GO:0016787,F	GO:0022617,P	GO:0070062,C
P20155	GO:0001669,C	GO:0004866,F	GO:0004867,F	GO:0005515,F	GO:0005576,C	GO:0005615,C	GO:0010466,P	GO:0030414,F	GO:0060046,P	GO:1900004,P
P41218	GO:0003677,F	GO:0005515,F	GO:0005576,C	GO:0005634,C	GO:0005654,C	GO:0005730,C	GO:0005737,C	GO:0006351,P	GO:0006355,P	GO:0006968,P	GO:0006974,P	GO:0030889,P	GO:0035578,C	GO:0043065,P	GO:0043312,P	GO:0050853,P	GO:0070062,C	GO:1904813,C
Q6IQ32	GO:0003674,F	GO:0003676,F	GO:0003677,F	GO:0005515,F	GO:0005575,C	GO:0005634,C	GO:0006351,P	GO:0006355,P	GO:0030182,P	GO:0030307,P	GO:0034599,P	GO:0046872,F	GO:0060548,P	GO:0071300,P
Q9NVW2	GO:0000122,P	GO:0000209,P	GO:0003714,F	GO:0004842,F	GO:0005634,C	GO:0005654,C	GO:0005829,C	GO:0006351,P	GO:0006355,P	GO:0006511,P	GO:0016567,P	GO:0016740,F	GO:0017053,C	GO:0043161,P	GO:0043433,P	GO:0045892,P	GO:0046872,F	GO:0060816,P	GO:0061630,F	GO:1900095,P
Q9UHF4	GO:0004896,F	GO:0005886,C	GO:0016020,C	GO:0016021,C	GO:0019221,P	GO:0042015,F	GO:0045124,P	GO:2001244,P
O00522	GO:0001525,P	GO:0001937,P	GO:0005515,F	GO:0005546,F	GO:0005615,C	GO:0005737,C	GO:0005856,C	GO:0005874,C	GO:0005886,C	GO:0005911,C	GO:0007264,P	GO:0008017,F	GO:0010596,P	GO:0016020,C	GO:0016525,P	GO:0030054,C	GO:0030695,F	GO:0032092,P	GO:0032403,F	GO:0043234,C	GO:0045454,P	GO:0050790,P	GO:2000114,P	GO:2000352,P
P01024	GO:0001798,P	GO:0001934,P	GO:0001970,P	GO:0002376,P	GO:0004252,F	GO:0004866,F	GO:0005102,F	GO:0005515,F	GO:0005576,C	GO:0005615,C	GO:0005788,C	GO:0005886,C	GO:0006508,P	GO:0006629,P	GO:0006631,P	GO:0006954,P	GO:0006955,P	GO:0006956,P	GO:0006957,P	GO:0006958,P	GO:0007165,P	GO:0007186,P	GO:0010575,P	GO:0010828,P	GO:0010866,P	GO:0010884,P	GO:0010951,P	GO:0030449,P	GO:0031715,F	GO:0034774,C	GO:0035578,C	GO:0043312,P	GO:0043687,P	GO:0044267,P	GO:0045087,P	GO:0045745,P	GO:0045766,P	GO:0050766,P	GO:0050776,P	GO:0070062,C	GO:0072562,C	GO:2000427,P
P01023	GO:0001869,P	GO:0002020,F	GO:0002576,P	GO:0004866,F	GO:0004867,F	GO:0005096,F	GO:0005102,F	GO:0005515,F	GO:0005576,C	GO:0005615,C	GO:0005829,C	GO:0007597,P	GO:0010466,P	GO:0010951,P	GO:0019838,F	GO:0019899,F	GO:0019959,F	GO:0019966,F	GO:0022617,P	GO:0030414,F	GO:0031093,C	GO:0043120,F	GO:0043547,P	GO:0048306,F	GO:0048863,P	GO:0051056,P	GO:0070062,C	GO:0072562,C
O00526	GO:0005515,F	GO:0005886,C	GO:0005887,C	GO:0007275,P	GO:0016020,C	GO:0016021,C	GO:0016324,C	GO:0030855,P	GO:0070062,C
P17677	GO:0001786,F	GO:0005515,F	GO:0005516,F	GO:0005737,C	GO:0005886,C	GO:0007205,P	GO:0007275,P	GO:0007399,P	GO:0007411,P	GO:0009611,P	GO:0010001,P	GO:0014069,C	GO:0016020,C	GO:0016198,P	GO:0030054,C	GO:0030154,P	GO:0030424,C	GO:0031527,C	GO:0032584,C	GO:0035727,F	GO:0040008,P	GO:0042246,P	GO:0042995,C	GO:0045165,P	GO:0045202,C	GO:0051489,P	GO:0061564,P	GO:0071944,C	GO:1901981,F
P17676	GO:0000779,C	GO:0000790,C	GO:0000977,F	GO:0000978,F	GO:0000979,F	GO:0000981,F	GO:0001077,F	GO:0001541,P	GO:0001889,P	GO:0001892,P	GO:0002432,P	GO:0003677,F	GO:0003682,F	GO:0003700,F	GO:0003705,F	GO:0005515,F	GO:0005634,C	GO:0005654,C	GO:0005737,C	GO:0006351,P	GO:0006355,P	GO:0006366,P	GO:0006953,P	GO:0006954,P	GO:0006955,P	GO:0007613,P	GO:0008134,F	GO:0016363,C	GO:0019900,F	GO:0030154,P	GO:0030182,P	GO:0032496,P	GO:0032753,P	GO:0033598,P	GO:0034976,P	GO:0035035,F	GO:0035259,F	GO:0035711,P	GO:0036488,C	GO:0042130,P	GO:0042742,P	GO:0042803,F	GO:0042826,F	GO:0043524,P	GO:0043565,F	GO:0044212,F	GO:0044389,F	GO:0045408,P	GO:0045444,P
Q15695	GO:0000398,P	GO:0003676,F	GO:0003723,F	GO:0005634,C	GO:0005681,C	GO:0008150,P	GO:0030529,C	GO:0030628,F	GO:0046872,F	GO:0089701,C
Q96PG2	GO:0016020,C	GO:0016021,C
Q5SVQ8	GO:0003676,F	GO:0003677,F	GO:0005634,C	GO:0006351,P	GO:0006355,P	GO:0046872,F
Q9Y3C5	GO:0000151,C	GO:0003677,F	GO:0004842,F	GO:0005515,F	GO:0005634,C	GO:0005737,C	GO:0005768,C	GO:0005769,C	GO:0006511,P	GO:0008270,F	GO:0042787,P	GO:0043161,P	GO:0046872,F	GO:0051865,P	GO:0055037,C	GO:0061630,F	GO:0070062,C
Q765I0	GO:0001664,F	GO:0005179,F	GO:0005576,C	GO:0008217,P	GO:0097746,P
Q8NGL0	GO:0004871,F	GO:0004930,F	GO:0004984,F	GO:0005549,F	GO:0005886,C	GO:0007165,P	GO:0007186,P	GO:0007608,P	GO:0016020,C	GO:0016021,C	GO:0050896,P	GO:0050911,P
Q9Y4D2	GO:0005886,C	GO:0006629,P	GO:0007216,P	GO:0007405,P	GO:0016020,C	GO:0016021,C	GO:0016042,P	GO:0016787,F	GO:0019369,P	GO:0022008,P	GO:0042136,P	GO:0043196,C	GO:0045211,C	GO:0046340,P	GO:0046872,F	GO:0047372,F	GO:0071926,P	GO:0098921,P
Q9Y4D1	GO:0001725,C	GO:0003779,F	GO:0005515,F	GO:0005737,C	GO:0005829,C	GO:0005856,C	GO:0005886,C	GO:0016020,C	GO:0016043,P	GO:0017048,F	GO:0030036,P	GO:0031514,C	GO:0036064,C	GO:0042802,F	GO:0042995,C	GO:0060071,P
Q8NGL3	GO:0004871,F	GO:0004930,F	GO:0004984,F	GO:0005549,F	GO:0005886,C	GO:0007165,P	GO:0007186,P	GO:0007608,P	GO:0016020,C	GO:0016021,C	GO:0050896,P	GO:0050911,P
Q8NGL4	GO:0004871,F	GO:0004930,F	GO:0004984,F	GO:0005549,F	GO:0005886,C	GO:0007165,P	GO:0007186,P	GO:0007608,P	GO:0016020,C	GO:0016021,C	GO:0050896,P	GO:0050911,P
Q9BXL8	GO:0005515,F	GO:0005634,C	GO:0005654,C	GO:0005829,C	GO:0005886,C
Q8NGL7	GO:0004871,F	GO:0004888,F	GO:0004930,F	GO:0004984,F	GO:0005886,C	GO:0007165,P	GO:0007186,P	GO:0007608,P	GO:0016020,C	GO:0016021,C	GO:0050896,P	GO:0050907,P	GO:0050911,P
Q13023	GO:0001508,P	GO:0005515,F	GO:0005634,C	GO:0005635,C	GO:0005737,C	GO:0005901,C	GO:0006605,P	GO:0008179,F	GO:0010738,P	GO:0010880,P	GO:0014701,C	GO:0014704,C	GO:0016020,C	GO:0016529,C	GO:0019933,P	GO:0030307,P	GO:0030315,C	GO:0030818,P	GO:0031965,C	GO:0032516,P	GO:0032947,F	GO:0034237,F	GO:0034704,C	GO:0035556,P	GO:0043495,F	GO:0044325,F	GO:0048471,C	GO:0051018,F	GO:0051281,P	GO:0051533,P	GO:0060306,P	GO:0060316,P	GO:0061051,P	GO:0070886,P	GO:0071320,P	GO:0071345,P	GO:1901381,P	GO:1902261,P
Q9BXL7	GO:0001772,C	GO:0001819,P	GO:0002223,P	GO:0002377,P	GO:0004385,F	GO:0005515,F	GO:0005737,C	GO:0005829,C	GO:0005886,C	GO:0007165,P	GO:0016020,C	GO:0030183,P	GO:0030890,P	GO:0031295,P	GO:0038095,P	GO:0042100,P	GO:0042102,P	GO:0042110,P	GO:0042981,P	GO:0043123,P	GO:0045061,P	GO:0045086,P	GO:0045121,C	GO:0045577,P	GO:0045580,P	GO:0046037,P	GO:0046649,P	GO:0046710,P	GO:0048872,P	GO:0050700,F	GO:0050776,P	GO:0050852,P	GO:0050870,P	GO:0051092,P	GO:0070062,C	GO:0070970,P	GO:0042101,C
Q13021	GO:0000139,C	GO:0001766,P	GO:0005515,F	GO:0005886,C	GO:0008104,P	GO:0016020,C	GO:0016021,C	GO:0019911,F	GO:0030136,C	GO:0031410,C	GO:0042552,P	GO:0042632,P	GO:0045121,C
Q9Y4D8	GO:0004842,F	GO:0005737,C	GO:0006006,P	GO:0016020,C	GO:0016021,C	GO:0016567,P	GO:0016740,F	GO:0042593,P	GO:0061630,F
Q8IYJ1	GO:0005615,C	GO:0030154,P	GO:0070062,C	GO:1903861,P
Q8IYJ0	GO:0005886,C	GO:0005912,C	GO:0016020,C	GO:0016021,C	GO:0016323,C	GO:0050776,P
Q8IYJ3	GO:0005509,F	GO:0005515,F	GO:0005544,F	GO:0005886,C	GO:0006886,P	GO:0006887,P	GO:0006906,P	GO:0016020,C	GO:0017137,F	GO:0017158,P	GO:0019897,C	GO:0019905,F	GO:0030276,F	GO:0031528,C	GO:0042043,F	GO:0042470,C	GO:0048791,P	GO:0061024,P	GO:0070062,C	GO:0070382,C	GO:0098793,C
Q8IYJ2	GO:0005739,C
Q8TE49	GO:0003677,F	GO:0004843,F	GO:0005634,C	GO:0005737,C	GO:0005829,C	GO:0006508,P	GO:0006955,P	GO:0008233,F	GO:0008234,F	GO:0008270,F	GO:0016579,P	GO:0016787,F	GO:0035871,P	GO:0036459,F	GO:0043124,P	GO:0045088,P	GO:0046872,F	GO:0050727,P	GO:0070530,F	GO:0070536,P	GO:0071108,P	GO:0071947,P
Q12870	GO:0001756,P	GO:0003016,P	GO:0003677,F	GO:0003700,F	GO:0005634,C	GO:0006351,P	GO:0006355,P	GO:0006357,P	GO:0007275,P	GO:0007498,P	GO:0007517,P	GO:0009952,P	GO:0010468,P	GO:0036342,P	GO:0042755,P	GO:0043583,P	GO:0043588,P	GO:0045198,P	GO:0046983,F	GO:0048339,P	GO:0048644,P	GO:0048705,P	GO:0050884,P	GO:0060231,P	GO:1903053,P
Q9NW61	GO:0001881,P	GO:0005515,F	GO:0005769,C	GO:0005802,C	GO:0005829,C	GO:0007032,P	GO:0042147,P	GO:0055037,C
Q8N1K5	GO:0002250,P	GO:0002376,P	GO:0005515,F	GO:0005634,C	GO:0005737,C	GO:0005911,C	GO:0007275,P	GO:0008180,C	GO:0043368,P	GO:0043383,P	GO:0050852,P
Q7Z4L5	GO:0000790,C	GO:0005737,C	GO:0005856,C	GO:0005929,C	GO:0006357,P	GO:0007224,P	GO:0008589,P	GO:0021591,P	GO:0021798,P	GO:0030991,C	GO:0035721,P	GO:0035735,P	GO:0042995,C	GO:0061512,P	GO:0097542,C
P56696	GO:0005216,F	GO:0005244,F	GO:0005249,F	GO:0005267,F	GO:0005515,F	GO:0005886,C	GO:0006810,P	GO:0006811,P	GO:0006813,P	GO:0007605,P	GO:0008076,C	GO:0009925,C	GO:0016020,C	GO:0016021,C	GO:0034765,P	GO:0042472,P	GO:0055085,P	GO:0071805,P
O43511	GO:0005254,F	GO:0005886,C	GO:0005887,C	GO:0006810,P	GO:0006811,P	GO:0006821,P	GO:0006885,P	GO:0007605,P	GO:0008271,F	GO:0008272,P	GO:0015106,F	GO:0015108,F	GO:0015111,F	GO:0015116,F	GO:0015301,F	GO:0015698,P	GO:0015701,P	GO:0015705,P	GO:0016020,C	GO:0016021,C	GO:0016324,C	GO:0019531,F	GO:0019532,P	GO:0031526,C	GO:0032880,P	GO:0042391,P	GO:0051453,P	GO:0055085,P	GO:0070062,C	GO:0098656,P	GO:1902358,P	GO:1902476,P
Q96R48	GO:0004871,F	GO:0004930,F	GO:0004984,F	GO:0005886,C	GO:0007165,P	GO:0007186,P	GO:0007608,P	GO:0016020,C	GO:0016021,C	GO:0050896,P	GO:0050911,P
P18283	GO:0004601,F	GO:0004602,F	GO:0005737,C	GO:0005829,C	GO:0006979,P	GO:0009055,F	GO:0016491,F	GO:0034599,P	GO:0055114,P	GO:0070062,C	GO:0098869,P
Q8N300	GO:0005576,C	GO:0009306,P	GO:0010596,P	GO:0031397,P	GO:0045177,C
Q9BRQ3	GO:0005515,F	GO:0005654,C	GO:0016787,F
Q8N302	GO:0001525,P	GO:0001570,P	GO:0001938,P	GO:0003676,F	GO:0005515,F	GO:0005576,C	GO:0005737,C	GO:0007155,P	GO:0007275,P	GO:0030154,P	GO:0045766,P	GO:0048471,C
Q96R45	GO:0004871,F	GO:0004888,F	GO:0004930,F	GO:0004984,F	GO:0005886,C	GO:0007165,P	GO:0007186,P	GO:0007608,P	GO:0016020,C	GO:0016021,C	GO:0050896,P	GO:0050907,P	GO:0050911,P
Q96R47	GO:0004871,F	GO:0004930,F	GO:0004984,F	GO:0005886,C	GO:0007165,P	GO:0007186,P	GO:0007608,P	GO:0016020,C	GO:0016021,C	GO:0050896,P	GO:0050911,P
P43003	GO:0001504,P	GO:0005313,F	GO:0005314,F	GO:0005886,C	GO:0005887,C	GO:0006536,P	GO:0006537,P	GO:0006810,P	GO:0006811,P	GO:0007268,P	GO:0007605,P	GO:0009416,P	GO:0009449,P	GO:0009611,P	GO:0009986,C	GO:0014047,P	GO:0015171,F	GO:0015172,F	GO:0015293,F	GO:0015501,F	GO:0015813,P	GO:0016020,C	GO:0016021,C	GO:0016595,F	GO:0016597,F	GO:0021545,P	GO:0031223,P	GO:0042493,P	GO:0042995,C	GO:0043005,C	GO:0043025,C	GO:0046677,P	GO:0048667,P	GO:0050806,P	GO:0050885,P	GO:0051938,P	GO:0070779,P	GO:0071805,P	GO:0071944,C	GO:0089711,P	GO:0098712,P	GO:0140009,P	GO:0140016,P	GO:1902476,P
Q92753	GO:0000978,F	GO:0001077,F	GO:0003677,F	GO:0003700,F	GO:0003707,F	GO:0004879,F	GO:0005515,F	GO:0005634,C	GO:0005654,C	GO:0006351,P	GO:0006355,P	GO:0006367,P	GO:0007275,P	GO:0007601,P	GO:0008134,F	GO:0008270,F	GO:0030522,P	GO:0035881,P	GO:0042462,P	GO:0042752,P	GO:0043401,P	GO:0043565,F	GO:0045668,P	GO:0045892,P	GO:0045893,P	GO:0045944,P	GO:0046548,P	GO:0046549,P	GO:0046872,F	GO:0048511,P	GO:0050896,P	GO:0060041,P	GO:0071300,P
Q92974	GO:0000132,P	GO:0000902,P	GO:0002102,C	GO:0002376,P	GO:0005085,F	GO:0005089,F	GO:0005515,F	GO:0005737,C	GO:0005794,C	GO:0005819,C	GO:0005829,C	GO:0005856,C	GO:0005874,C	GO:0005886,C	GO:0005923,C	GO:0005925,C	GO:0006886,P	GO:0007015,P	GO:0007026,P	GO:0007049,P	GO:0008017,F	GO:0008134,F	GO:0008270,F	GO:0014069,C	GO:0016020,C	GO:0017048,F	GO:0030054,C	GO:0030676,F	GO:0031410,C	GO:0031982,C	GO:0032587,C	GO:0032755,P	GO:0032760,P	GO:0035023,P	GO:0035556,P	GO:0042127,P	GO:0042995,C	GO:0043025,C	GO:0043065,P	GO:0043198,C	GO:0043234,C	GO:0043547,P	GO:0045087,P	GO:0045944,P	GO:0046872,F	GO:0048365,F	GO:0050731,P	GO:0050768,P	GO:0051056,P
P43007	GO:0003333,P	GO:0005254,F	GO:0005882,C	GO:0005886,C	GO:0005887,C	GO:0006810,P	GO:0006821,P	GO:0006865,P	GO:0006868,P	GO:0009986,C	GO:0015171,F	GO:0015175,F	GO:0015180,F	GO:0015184,F	GO:0015186,F	GO:0015193,F	GO:0015194,F	GO:0015195,F	GO:0015293,F	GO:0015808,P	GO:0015811,P	GO:0015824,P	GO:0015825,P	GO:0015826,P	GO:0016020,C	GO:0016021,C	GO:0030425,C	GO:0034589,P	GO:0034590,F	GO:0035249,P	GO:0035524,P	GO:0042470,C	GO:0043025,C	GO:0050890,P	GO:0055085,P	GO:0070062,C	GO:1902476,P
Q6AI08	GO:0003723,F
Q92754	GO:0000122,P	GO:0000977,F	GO:0001047,F	GO:0001077,F	GO:0001078,F	GO:0003677,F	GO:0003700,F	GO:0005515,F	GO:0005634,C	GO:0005654,C	GO:0005739,C	GO:0005829,C	GO:0006351,P	GO:0006355,P	GO:0006357,P	GO:0006366,P	GO:0007267,P	GO:0008584,P	GO:0040029,P	GO:0042127,P	GO:0045944,P	GO:0046983,F
P43004	GO:0005313,F	GO:0005314,F	GO:0005515,F	GO:0005886,C	GO:0005887,C	GO:0006810,P	GO:0006811,P	GO:0007268,P	GO:0007399,P	GO:0007632,P	GO:0008509,F	GO:0009416,P	GO:0009611,P	GO:0009986,C	GO:0010259,P	GO:0014047,P	GO:0015171,F	GO:0015293,F	GO:0015501,F	GO:0015813,P	GO:0016020,C	GO:0016021,C	GO:0021537,P	GO:0030424,C	GO:0030534,P	GO:0030673,C	GO:0031668,P	GO:0035264,P	GO:0042493,P	GO:0043200,P	GO:0046326,P	GO:0070207,P	GO:0070779,P	GO:0089711,P	GO:0098656,P	GO:0098712,P
P53007	GO:0005634,C	GO:0005739,C	GO:0005743,C	GO:0006094,P	GO:0006810,P	GO:0006839,P	GO:0006843,P	GO:0015137,F	GO:0015142,F	GO:0016020,C	GO:0016021,C	GO:0035674,P	GO:0046949,P	GO:0055085,P	GO:0070062,C
Q9Y3C7	GO:0000151,C	GO:0001104,F	GO:0003713,F	GO:0005515,F	GO:0005634,C	GO:0005654,C	GO:0006351,P	GO:0006355,P	GO:0006357,P	GO:0006367,P	GO:0016567,P	GO:0016592,C	GO:0048147,P	GO:0060173,P	GO:0061630,F	GO:0070847,C
Q8WVF2	GO:0005576,C	GO:0005578,C	GO:0005615,C	GO:0016235,C	GO:0045667,P	GO:0045668,P	GO:0048471,C
Q86WX3	GO:0003723,F	GO:0005515,F	GO:0005634,C	GO:0005654,C	GO:0005730,C	GO:0005829,C	GO:0019899,F
Q6VUC0	GO:0000977,F	GO:0000978,F	GO:0000981,F	GO:0001077,F	GO:0003677,F	GO:0003700,F	GO:0005634,C	GO:0006351,P	GO:0006355,P	GO:0006366,P	GO:0042127,P	GO:0042803,F	GO:0045944,P	GO:0046982,F	GO:0048856,P
Q9H2P9	GO:0004164,F	GO:0005575,C	GO:0005829,C	GO:0008152,P	GO:0008168,F	GO:0016740,F	GO:0017183,P	GO:0032259,P
Q99946	GO:0005886,C	GO:0009607,P	GO:0016020,C	GO:0016021,C	GO:0030054,C	GO:0045202,C
Q02446	GO:0000981,F	GO:0003676,F	GO:0003677,F	GO:0003700,F	GO:0003713,F	GO:0005515,F	GO:0005634,C	GO:0005654,C	GO:0005829,C	GO:0006351,P	GO:0006355,P	GO:0006357,P	GO:0043565,F	GO:0046872,F
Q99944	GO:0005509,F	GO:0005576,C	GO:0001701,P
Q8TC27	GO:0004222,F	GO:0006508,P	GO:0008237,F	GO:0016020,C	GO:0016021,C
Q8TC20	GO:0005515,F
Q9NPI8	GO:0001541,P	GO:0003674,F	GO:0005515,F	GO:0005634,C	GO:0005654,C	GO:0006281,P	GO:0006974,P	GO:0007283,P	GO:0008150,P	GO:0016567,P	GO:0036297,P	GO:0043240,C	GO:0061630,F
Q99941	GO:0003677,F	GO:0003700,F	GO:0005515,F	GO:0005622,C	GO:0005634,C	GO:0005730,C	GO:0005783,C	GO:0005789,C	GO:0005794,C	GO:0006351,P	GO:0006355,P	GO:0006357,P	GO:0006986,P	GO:0007165,P	GO:0012505,C	GO:0016020,C	GO:0016021,C	GO:0030176,C	GO:0030968,P	GO:0032993,C	GO:0035497,F	GO:0036500,P	GO:0044212,F	GO:1990440,P
Q9NPI5	GO:0000166,F	GO:0005515,F	GO:0005524,F	GO:0005622,C	GO:0005654,C	GO:0005829,C	GO:0005886,C	GO:0009435,P	GO:0016301,F	GO:0016310,P	GO:0016740,F	GO:0019363,P	GO:0019674,P	GO:0043231,C	GO:0045662,P	GO:0046872,F	GO:0050262,F	GO:0061769,F
Q9NPI7	GO:0002039,F	GO:0003723,F	GO:0005622,C	GO:0072332,P
Q9NPI6	GO:0000184,P	GO:0000290,P	GO:0000932,C	GO:0003729,F	GO:0005515,F	GO:0005634,C	GO:0005737,C	GO:0005829,C	GO:0008047,F	GO:0016020,C	GO:0016787,F	GO:0019894,F	GO:0030234,F	GO:0031087,P	GO:0042802,F	GO:0043085,P	GO:0043488,P	GO:0043928,P	GO:1903608,P
Q9NPI1	GO:0002039,F	GO:0003713,F	GO:0003714,F	GO:0005515,F	GO:0005634,C	GO:0005654,C	GO:0005737,C	GO:0005829,C	GO:0006351,P	GO:0006355,P	GO:0006357,P	GO:0007049,P	GO:0008134,F	GO:0008285,P	GO:0016055,P	GO:0035066,P	GO:0042393,F	GO:0044212,F	GO:0045892,P	GO:0045893,P	GO:0070577,F	GO:0090544,C	GO:1901796,P	GO:2000134,P
Q5RI15	GO:0005739,C	GO:0009060,P	GO:0016020,C	GO:0016021,C	GO:0031966,C	GO:0033617,P
Q9BSF0	GO:0005515,F	GO:0005886,C	GO:0016020,C	GO:0034237,F
Q86UV7	GO:0005622,C	GO:0005829,C	GO:0008270,F	GO:0046872,F
Q6JVE5	GO:0001972,F	GO:0005215,F	GO:0005576,C	GO:0006629,P	GO:0006810,P	GO:0015909,P
A0PG75	GO:0005886,C	GO:0017121,P	GO:0017128,F
Q66LE6	GO:0000159,C	GO:0000278,P	GO:0005515,F	GO:0005737,C	GO:0005829,C	GO:0007049,P	GO:0010458,P	GO:0019888,F	GO:0032502,P	GO:0050790,P	GO:0051301,P	GO:0070262,P	GO:0004722,F
Q96JJ3	GO:0005515,F	GO:0005737,C	GO:0005829,C	GO:0006909,P	GO:0006915,P	GO:0007010,P	GO:0016020,C	GO:0016477,P	GO:0017124,F	GO:0030971,F	GO:0038096,P	GO:0048010,P	GO:0060326,P	GO:0098609,P
Q96JJ6	GO:0001817,P	GO:0005783,C	GO:0005789,C	GO:0005790,C	GO:0005886,C	GO:0007612,P	GO:0014701,C	GO:0016020,C	GO:0016021,C	GO:0030314,C	GO:0043198,C	GO:0048167,P	GO:0050885,P	GO:0060314,P	GO:0060402,P	GO:2001256,P
Q96JJ7	GO:0002576,P	GO:0003756,F	GO:0005515,F	GO:0005783,C	GO:0005789,C	GO:0005886,C	GO:0006457,P	GO:0009986,C	GO:0016020,C	GO:0016021,C	GO:0016853,F	GO:0016972,F	GO:0018171,P	GO:0031092,C	GO:0034976,P	GO:0045454,P
Q5H9K5	GO:0002039,F	GO:0003676,F	GO:0003677,F	GO:0003723,F	GO:0005634,C	GO:0008270,F	GO:0046872,F	GO:0072332,P
Q92529	GO:0000165,P	GO:0001784,F	GO:0004871,F	GO:0005088,F	GO:0005515,F	GO:0005575,C	GO:0005829,C	GO:0005886,C	GO:0007165,P	GO:0007169,P	GO:0007173,P	GO:0007265,P	GO:0007411,P	GO:0007417,P	GO:0007611,P	GO:0030971,F	GO:0035249,P	GO:0035556,P	GO:0043547,P
Q6NT16	GO:0005887,C	GO:0006810,P	GO:0016020,C	GO:0016021,C	GO:0022857,F	GO:0055085,P
Q9UI26	GO:0001650,C	GO:0005515,F	GO:0005634,C	GO:0005635,C	GO:0005737,C	GO:0005829,C	GO:0006610,P	GO:0006810,P	GO:0006886,P	GO:0008536,F	GO:0008565,F	GO:0015031,P	GO:0042991,P
P04179	GO:0000303,P	GO:0001315,P	GO:0001836,P	GO:0003069,P	GO:0004784,F	GO:0005739,C	GO:0005759,C	GO:0006357,P	GO:0006801,P	GO:0007005,P	GO:0008217,P	GO:0008285,P	GO:0016491,F	GO:0019430,P	GO:0030145,F	GO:0030335,P	GO:0032364,P	GO:0034599,P	GO:0042802,F	GO:0043524,P	GO:0046872,F	GO:0051289,P	GO:0055114,P	GO:0070062,C	GO:1902176,P
Q7Z6J4	GO:0001726,C	GO:0005085,F	GO:0005089,F	GO:0005515,F	GO:0005634,C	GO:0005737,C	GO:0005768,C	GO:0005769,C	GO:0005794,C	GO:0005829,C	GO:0005856,C	GO:0005886,C	GO:0007010,P	GO:0008360,P	GO:0016020,C	GO:0030027,C	GO:0030036,P	GO:0031267,F	GO:0031901,C	GO:0032587,C	GO:0035023,P	GO:0042995,C	GO:0043065,P	GO:0043087,P	GO:0043507,P	GO:0043547,P	GO:0046847,P	GO:0046872,F	GO:0051056,P	GO:1901981,F
Q7Z6J6	GO:0005178,F	GO:0005200,F	GO:0005515,F	GO:0005856,C	GO:0005912,C	GO:0008092,F	GO:0016020,C	GO:0016021,C	GO:0019901,F	GO:0030054,C	GO:0030334,P	GO:0031032,P	GO:0045785,P	GO:2000146,P
Q86YT5	GO:0005215,F	GO:0005886,C	GO:0005887,C	GO:0006810,P	GO:0006811,P	GO:0006814,P	GO:0006842,P	GO:0015137,F	GO:0015141,F	GO:0015142,F	GO:0015293,F	GO:0015744,P	GO:0015746,P	GO:0016020,C	GO:0016021,C	GO:0017153,F	GO:0035674,P	GO:0055085,P	GO:0071422,P
P07864	GO:0003824,F	GO:0004459,F	GO:0005634,C	GO:0005737,C	GO:0005829,C	GO:0005929,C	GO:0005975,P	GO:0006090,P	GO:0006754,P	GO:0016491,F	GO:0016616,F	GO:0019244,P	GO:0019516,P	GO:0019752,P	GO:0030317,P	GO:0031514,C	GO:0055114,P	GO:0070062,C
Q05397	GO:0000165,P	GO:0000166,F	GO:0000226,P	GO:0001525,P	GO:0001568,P	GO:0001570,P	GO:0001725,C	GO:0001764,P	GO:0001890,P	GO:0001932,P	GO:0001934,P	GO:0003007,P	GO:0003779,F	GO:0004672,F	GO:0004713,F	GO:0004715,F	GO:0004871,F	GO:0005088,F	GO:0005102,F	GO:0005515,F	GO:0005524,F	GO:0005634,C	GO:0005737,C	GO:0005815,C	GO:0005829,C	GO:0005856,C	GO:0005886,C	GO:0005925,C	GO:0005938,C	GO:0006468,P	GO:0007172,P	GO:0007173,P	GO:0007179,P	GO:0007229,P	GO:0007275,P	GO:0007411,P	GO:0008284,P	GO:0008360,P	GO:0008432,F	GO:0009790,P	GO:0010594,P	GO:0010632,P	GO:0014068,P	GO:0016020,C	GO:0016301,F	GO:0016310,P	GO:0016324,C	GO:0016740,F	GO:0018108,P
Q7Z6J2	GO:0005737,C	GO:0005886,C	GO:0007165,P	GO:0008104,P	GO:0016020,C	GO:0030054,C	GO:0030165,F	GO:0030306,F	GO:0042802,F	GO:0045202,C	GO:0045211,C	GO:0048471,C
Q14249	GO:0001701,P	GO:0003676,F	GO:0004518,F	GO:0004519,F	GO:0004536,F	GO:0005515,F	GO:0005634,C	GO:0005739,C	GO:0005829,C	GO:0006309,P	GO:0006310,P	GO:0007568,P	GO:0009612,P	GO:0016787,F	GO:0032355,P	GO:0034599,P	GO:0034612,P	GO:0036475,P	GO:0043065,P	GO:0043204,C	GO:0046677,P	GO:0046872,F	GO:0071277,P	GO:0071333,P	GO:0071456,P	GO:1901300,P	GO:1902512,P
Q14246	GO:0002250,P	GO:0002376,P	GO:0004871,F	GO:0004888,F	GO:0004930,F	GO:0005509,F	GO:0005886,C	GO:0005887,C	GO:0007155,P	GO:0007165,P	GO:0007166,P	GO:0007186,P	GO:0009897,C	GO:0016020,C	GO:0016021,C	GO:0071944,C
Q14247	GO:0001726,C	GO:0002102,C	GO:0005515,F	GO:0005522,F	GO:0005737,C	GO:0005794,C	GO:0005829,C	GO:0005856,C	GO:0005886,C	GO:0005905,C	GO:0005925,C	GO:0005938,C	GO:0006886,P	GO:0006897,P	GO:0006898,P	GO:0006930,P	GO:0008076,C	GO:0016020,C	GO:0030027,C	GO:0030041,P	GO:0030054,C	GO:0030425,C	GO:0030516,P	GO:0030838,P	GO:0030863,C	GO:0031532,P	GO:0042995,C	GO:0043197,C	GO:0043231,C	GO:0045296,F	GO:0045987,P	GO:0048041,P	GO:0048812,P	GO:0048870,P	GO:0061024,P	GO:0070062,C	GO:0097062,P	GO:0097581,P	GO:1903146,P	GO:1990023,C	GO:2001237,P	GO:0005884,C	GO:0030426,C
Q14244	GO:0000226,P	GO:0005102,F	GO:0005198,F	GO:0005515,F	GO:0005737,C	GO:0005829,C	GO:0005856,C	GO:0005874,C	GO:0005875,C	GO:0005886,C	GO:0006970,P	GO:0007163,P	GO:0015630,C	GO:0016020,C	GO:0016323,C	GO:0048471,C	GO:0072659,P
Q14242	GO:0001618,F	GO:0001931,C	GO:0005102,F	GO:0005515,F	GO:0005886,C	GO:0005887,C	GO:0007155,P	GO:0016020,C	GO:0016021,C	GO:0016032,P	GO:0044853,C	GO:0046718,P	GO:0050900,P	GO:0050901,P	GO:0050902,P	GO:0071354,P
Q6UWQ5	GO:0003796,F	GO:0005576,C	GO:0005615,C	GO:0008152,P	GO:0016787,F	GO:0016798,F	GO:0016998,P	GO:0050829,P	GO:0050830,P
Q14240	GO:0000166,F	GO:0000289,P	GO:0003676,F	GO:0003723,F	GO:0003743,F	GO:0004004,F	GO:0004386,F	GO:0005515,F	GO:0005524,F	GO:0005730,C	GO:0005829,C	GO:0006412,P	GO:0006413,P	GO:0006446,P	GO:0010501,P	GO:0016032,P	GO:0016281,C	GO:0016787,F	GO:0016887,F	GO:0048471,C	GO:1900260,P	GO:1990830,P
Q14241	GO:0005515,F	GO:0005615,C	GO:0005634,C	GO:0005654,C	GO:0006351,P	GO:0006355,P	GO:0006357,P	GO:0006366,P	GO:0006368,P	GO:0016021,C	GO:0070449,C
Q8IWX8	GO:0000398,P	GO:0003676,F	GO:0003723,F	GO:0005515,F	GO:0005654,C	GO:0005737,C	GO:0005783,C	GO:0006396,P	GO:0006874,P	GO:0007399,P	GO:0008285,P	GO:0016020,C	GO:0033017,C	GO:0044325,F	GO:0048471,C	GO:0051209,P	GO:0051533,P
H3BS89	GO:0016020,C	GO:0016021,C
P24928	GO:0000398,P	GO:0001172,P	GO:0003677,F	GO:0003723,F	GO:0003899,F	GO:0003968,F	GO:0005515,F	GO:0005634,C	GO:0005654,C	GO:0005665,C	GO:0005737,C	GO:0006283,P	GO:0006351,P	GO:0006353,P	GO:0006355,P	GO:0006366,P	GO:0006367,P	GO:0006368,P	GO:0006370,P	GO:0008543,P	GO:0016070,P	GO:0016740,F	GO:0016779,F	GO:0031625,F	GO:0033120,P	GO:0035019,P	GO:0042795,P	GO:0046872,F	GO:0050434,P	GO:0060964,P	GO:0005730,C	GO:0000974,C	GO:0001055,F
Q8IU99	GO:0005227,F	GO:0005244,F	GO:0005245,F	GO:0005262,F	GO:0005783,C	GO:0005789,C	GO:0005886,C	GO:0005887,C	GO:0006810,P	GO:0006811,P	GO:0006812,P	GO:0006816,P	GO:0015867,P	GO:0016020,C	GO:0016021,C	GO:0034765,P	GO:0042802,F	GO:0050909,P	GO:0050913,P	GO:0050916,P	GO:0050917,P	GO:0051260,P	GO:0070588,P
P57077	GO:0000165,P	GO:0000186,P	GO:0004709,F	GO:0005515,F	GO:0005634,C	GO:0005829,C
P19429	GO:0001570,P	GO:0001980,P	GO:0003009,P	GO:0003779,F	GO:0005515,F	GO:0005737,C	GO:0005829,C	GO:0005861,C	GO:0006874,P	GO:0006937,P	GO:0006940,P	GO:0006941,P	GO:0007507,P	GO:0010882,P	GO:0019855,F	GO:0019901,F	GO:0019904,F	GO:0030016,C	GO:0030017,C	GO:0030049,P	GO:0030172,F	GO:0031014,F	GO:0032780,P	GO:0043292,C	GO:0046872,F	GO:0048306,F	GO:0051015,F	GO:0055010,P	GO:0060047,P	GO:0060048,P	GO:0097512,C	GO:1903779,P	GO:1990584,C
Q8IWX5	GO:0005783,C	GO:0005789,C	GO:0006670,P	GO:0016020,C	GO:0016021,C	GO:0016311,P	GO:0016787,F	GO:0030148,P	GO:0042392,F	GO:0070780,F
Q8IWX7	GO:0002088,P	GO:0005515,F	GO:0005737,C	GO:0005829,C	GO:0007275,P	GO:0007517,P	GO:0030154,P	GO:0051879,F	GO:0061077,P
Q8N6P7	GO:0004904,F	GO:0005515,F	GO:0005886,C	GO:0008150,P	GO:0016020,C	GO:0016021,C	GO:0019221,P	GO:0042015,F	GO:0050829,P
O43699	GO:0005515,F	GO:0005576,C	GO:0005886,C	GO:0005887,C	GO:0007155,P	GO:0007267,P	GO:0016020,C	GO:0016021,C	GO:0030246,F
P15735	GO:0000166,F	GO:0004672,F	GO:0004674,F	GO:0004689,F	GO:0005515,F	GO:0005516,F	GO:0005524,F	GO:0005575,C	GO:0005829,C	GO:0005964,C	GO:0005975,P	GO:0005977,P	GO:0005978,P	GO:0005980,P	GO:0006091,P	GO:0006468,P	GO:0016301,F	GO:0016310,P	GO:0016740,F	GO:0018105,P	GO:0018107,P	GO:0019899,F	GO:0035556,P	GO:0045819,P	GO:0050321,F
P07858	GO:0002224,P	GO:0004197,F	GO:0004252,F	GO:0005515,F	GO:0005518,F	GO:0005576,C	GO:0005615,C	GO:0005622,C	GO:0005730,C	GO:0005739,C	GO:0005764,C	GO:0006508,P	GO:0008233,F	GO:0008234,F	GO:0016787,F	GO:0030574,P	GO:0030855,P	GO:0036021,C	GO:0042470,C	GO:0042981,P	GO:0043231,C	GO:0043312,P	GO:0043394,F	GO:0046697,P	GO:0046718,P	GO:0048471,C	GO:0050790,P	GO:0051603,P	GO:0070062,C	GO:0097067,P	GO:1904813,C
Q96SQ9	GO:0004497,F	GO:0005506,F	GO:0005515,F	GO:0005783,C	GO:0005789,C	GO:0008392,F	GO:0008395,F	GO:0008401,F	GO:0016020,C	GO:0016491,F	GO:0016705,F	GO:0016712,F	GO:0019373,P	GO:0020037,F	GO:0031090,C	GO:0043231,C	GO:0046872,F	GO:0055114,P	GO:0070330,F
Q7RTN6	GO:0000166,F	GO:0005515,F	GO:0005524,F	GO:0005634,C	GO:0005654,C	GO:0005737,C	GO:0005829,C	GO:0006611,P	GO:0007049,P	GO:0007050,P	GO:0007346,P	GO:0019900,F	GO:0030295,F	GO:0031098,P	GO:0032147,P	GO:0042981,P	GO:0043539,F	GO:0043657,C	GO:0071902,P	GO:0004672,F	GO:0006468,P
O43692	GO:0005576,C	GO:0007275,P	GO:0008150,P	GO:0010466,P	GO:0030414,F	GO:0070062,C
Q96QA5	GO:0005737,C	GO:0005829,C	GO:0005886,C	GO:0006915,P	GO:0012501,P	GO:0016020,C	GO:0048471,C
P46695	GO:0005515,F	GO:0005634,C	GO:0005829,C	GO:0006915,P	GO:0009653,P	GO:0010941,P	GO:0014066,P	GO:0016020,C	GO:0016021,C	GO:0043066,P	GO:2001020,P
Q96LT9	GO:0000398,P	GO:0003676,F	GO:0003723,F	GO:0005634,C	GO:0005654,C	GO:0005681,C	GO:0005689,C	GO:0006397,P	GO:0008380,P	GO:0030626,F	GO:0032502,P	GO:0097157,F
Q96LT7	GO:0005085,F	GO:0005515,F	GO:0005576,C	GO:0005615,C	GO:0005634,C	GO:0005737,C	GO:0005764,C	GO:0005768,C	GO:0005776,C	GO:0006897,P	GO:0006914,P	GO:0010506,P	GO:0016239,P	GO:0017137,F	GO:0031410,C	GO:0032045,C	GO:0043547,P	GO:1903432,P	GO:1990316,C	GO:0017112,F
Q96LT4	GO:0002950,F	GO:0003674,F	GO:0005783,C	GO:0005789,C	GO:0005829,C	GO:0005887,C	GO:0006629,P	GO:0006665,P	GO:0006686,P	GO:0016020,C	GO:0016021,C	GO:0016740,F	GO:0030148,P	GO:0030173,C	GO:0030176,C	GO:0033188,F	GO:0046513,P	GO:0047493,F	GO:1905373,P	GO:2000303,P
Q6ZWI9	GO:0046872,F
P58215	GO:0001837,P	GO:0001968,F	GO:0004720,F	GO:0005044,F	GO:0005507,F	GO:0005515,F	GO:0005576,C	GO:0005615,C	GO:0005634,C	GO:0005737,C	GO:0006898,P	GO:0006954,P	GO:0016020,C	GO:0016491,F	GO:0016641,F	GO:0018057,P	GO:0021510,P	GO:0030324,P	GO:0045892,P	GO:0046872,F	GO:0055114,P	GO:0060021,P	GO:0061053,P	GO:1905590,P	GO:2000329,P	GO:2001046,P
O94955	GO:0000166,F	GO:0003924,F	GO:0005515,F	GO:0005524,F	GO:0005737,C	GO:0005794,C	GO:0005829,C	GO:0006810,P	GO:0008584,P	GO:0016192,P	GO:0016787,F	GO:0016887,F	GO:0017137,F	GO:0032588,C	GO:0042147,P	GO:0070062,C
O94956	GO:0005215,F	GO:0005886,C	GO:0005887,C	GO:0006810,P	GO:0006811,P	GO:0008514,F	GO:0015125,F	GO:0015347,F	GO:0015721,P	GO:0016020,C	GO:0016021,C	GO:0043252,P
Q86YB7	GO:0003824,F	GO:0004300,F	GO:0005739,C	GO:0006629,P	GO:0006631,P	GO:0006635,P	GO:0008152,P	GO:0016829,F
O94952	GO:0000151,C	GO:0000209,P	GO:0003677,F	GO:0004842,F	GO:0005829,C	GO:0006511,P	GO:0043687,P
O94953	GO:0005634,C	GO:0005654,C	GO:0006351,P	GO:0006355,P	GO:0016491,F	GO:0016569,P	GO:0032452,F	GO:0032454,F	GO:0033169,P	GO:0046872,F	GO:0051213,F	GO:0051864,F	GO:0055114,P	GO:0070544,P
Q14790	GO:0004197,F	GO:0005123,F	GO:0005164,F	GO:0005515,F	GO:0005654,C	GO:0005737,C	GO:0005739,C	GO:0005741,C	GO:0005829,C	GO:0005856,C	GO:0006508,P	GO:0006915,P	GO:0006919,P	GO:0007166,P	GO:0008233,F	GO:0008234,F	GO:0009409,P	GO:0010803,P	GO:0016032,P	GO:0016787,F	GO:0030101,P	GO:0030225,P	GO:0031264,C	GO:0031265,C	GO:0031625,F	GO:0032025,P	GO:0032355,P	GO:0032403,F	GO:0032496,P	GO:0034612,P	GO:0035666,P	GO:0035877,F	GO:0036462,P	GO:0039650,P	GO:0042110,P	GO:0042113,P	GO:0042802,F	GO:0042981,P	GO:0043005,C	GO:0043123,P	GO:0043124,P	GO:0043234,C	GO:0044297,C	GO:0045121,C	GO:0045471,P	GO:0045651,P	GO:0045862,P	GO:0046677,P	GO:0051603,P
Q14061	GO:0005507,F	GO:0005515,F	GO:0005737,C	GO:0005739,C	GO:0005758,C	GO:0006091,P	GO:0006825,P	GO:0007420,P	GO:0007507,P	GO:0008284,P	GO:0016531,F	GO:0033617,P	GO:0046872,F	GO:1903136,F	GO:1904960,P
Q86YB8	GO:0003756,F	GO:0005515,F	GO:0005783,C	GO:0005789,C	GO:0006457,P	GO:0006464,P	GO:0015035,F	GO:0016020,C	GO:0016491,F	GO:0016671,F	GO:0019471,P	GO:0022417,P	GO:0030070,P	GO:0030198,P	GO:0034975,P	GO:0042593,P	GO:0045454,P	GO:0051082,F	GO:0055114,P
P41968	GO:0002027,P	GO:0004871,F	GO:0004930,F	GO:0004977,F	GO:0004980,F	GO:0005515,F	GO:0005886,C	GO:0005887,C	GO:0007165,P	GO:0007186,P	GO:0007187,P	GO:0007188,P	GO:0007200,P	GO:0008217,P	GO:0016020,C	GO:0016021,C	GO:0017046,F	GO:0030819,P	GO:0032922,P	GO:0042309,P	GO:0042923,F	GO:0045475,P	GO:0048511,P	GO:0055078,P	GO:0060259,P
Q86XZ4	GO:0003723,F	GO:0005737,C	GO:0005829,C
Q6PP77	GO:0005886,C	GO:0016020,C	GO:0016021,C
Q9NUR3	GO:0016020,C	GO:0016021,C
Q8NCU8	GO:0016020,C	GO:0016021,C
P16298	GO:0001915,P	GO:0001946,P	GO:0004721,F	GO:0004722,F	GO:0005509,F	GO:0005515,F	GO:0005516,F	GO:0005654,C	GO:0005829,C	GO:0005886,C	GO:0005955,C	GO:0006468,P	GO:0006470,P	GO:0007165,P	GO:0007223,P	GO:0007507,P	GO:0007612,P	GO:0007613,P	GO:0008144,F	GO:0010468,P	GO:0016311,P	GO:0016787,F	GO:0017156,P	GO:0019899,F	GO:0030018,C	GO:0030217,P	GO:0030315,C	GO:0030346,F	GO:0031987,P	GO:0033173,P	GO:0033192,F	GO:0034097,P	GO:0035176,P	GO:0035690,P	GO:0035774,P	GO:0038095,P	GO:0042098,P	GO:0042110,P	GO:0043029,P	GO:0045893,P	GO:0045944,P	GO:0046872,F	GO:0046983,F	GO:0048167,P	GO:0048675,P	GO:0050796,P	GO:0051533,P
Q9BTA9	GO:0000993,F	GO:0003682,F	GO:0005515,F	GO:0005634,C	GO:0005654,C	GO:0005681,C	GO:0006351,P	GO:0006355,P	GO:0006974,P	GO:0010390,P	GO:0016239,P	GO:0016567,P	GO:0016569,P	GO:0016607,C	GO:0032435,P	GO:0044783,P	GO:0045893,P	GO:0071894,P
Q68E01	GO:0005515,F	GO:0005634,C	GO:0005654,C	GO:0005730,C	GO:0005737,C	GO:0006281,P	GO:0006974,P	GO:0007093,P	GO:0010212,P	GO:0016180,P	GO:0032039,C	GO:0042795,P	GO:0070876,C
Q8NCU1	GO:0005515,F
Q96EV2	GO:0003676,F	GO:0003723,F
Q8NCU7	GO:0005509,F	GO:0005544,F	GO:0005634,C	GO:0005886,C	GO:0006906,P	GO:0017158,P	GO:0019905,F	GO:0030276,F	GO:0048791,P
Q96BI1	GO:0005215,F	GO:0005635,C	GO:0005737,C	GO:0005886,C	GO:0006810,P	GO:0006811,P	GO:0006855,P	GO:0007588,P	GO:0015238,F	GO:0015293,F	GO:0015307,F	GO:0015695,P	GO:0015893,P	GO:0016020,C	GO:0016021,C	GO:0016324,C	GO:0031625,F	GO:0046618,P	GO:0055085,P
Q8N6Q1	GO:0016020,C	GO:0016021,C
Q8N680	GO:0003676,F	GO:0003677,F	GO:0005515,F	GO:0005634,C	GO:0006351,P	GO:0006355,P	GO:0046872,F
Q9GZR5	GO:0005515,F	GO:0005783,C	GO:0005789,C	GO:0006629,P	GO:0006631,P	GO:0006633,P	GO:0008020,F	GO:0009584,P	GO:0009922,F	GO:0016020,C	GO:0016021,C	GO:0016740,F	GO:0019367,P	GO:0030148,P	GO:0030176,C	GO:0034625,P	GO:0034626,P	GO:0042761,P	GO:0102336,F	GO:0102337,F	GO:0102338,F
P48995	GO:0005216,F	GO:0005261,F	GO:0005262,F	GO:0005515,F	GO:0005886,C	GO:0005887,C	GO:0006810,P	GO:0006811,P	GO:0006816,P	GO:0006828,P	GO:0015279,F	GO:0016020,C	GO:0016021,C	GO:0042438,P	GO:0043235,C	GO:0044325,F	GO:0051281,P	GO:0051480,P	GO:0051592,P	GO:0055085,P	GO:0070588,P	GO:0070679,F	GO:1903779,P
Q16790	GO:0001666,P	GO:0002009,P	GO:0004089,F	GO:0005634,C	GO:0005730,C	GO:0005886,C	GO:0006730,P	GO:0008270,F	GO:0015701,P	GO:0016020,C	GO:0016021,C	GO:0016323,C	GO:0016829,F	GO:0031528,C	GO:0033574,P	GO:0042493,P	GO:0042995,C	GO:0046872,F	GO:0046903,P	GO:0061418,P
P15088	GO:0002002,P	GO:0002003,P	GO:0004180,F	GO:0004181,F	GO:0005576,C	GO:0005615,C	GO:0006508,P	GO:0008233,F	GO:0008237,F	GO:0008270,F	GO:0016787,F	GO:0030133,C	GO:0030141,C	GO:0031410,C	GO:0046872,F
Q8NI27	GO:0000346,C	GO:0000347,C	GO:0000445,C	GO:0003723,F	GO:0003729,F	GO:0005515,F	GO:0005634,C	GO:0005654,C	GO:0006369,P	GO:0006397,P	GO:0006405,P	GO:0006406,P	GO:0006810,P	GO:0008380,P	GO:0016607,C	GO:0016973,P	GO:0031124,P	GO:0043657,C	GO:0046784,P	GO:0048666,P	GO:0048699,P	GO:0051028,P	GO:0000784,C
Q16795	GO:0003824,F	GO:0003954,F	GO:0005515,F	GO:0005634,C	GO:0005654,C	GO:0005739,C	GO:0005747,C	GO:0005759,C	GO:0006120,P	GO:0006814,P	GO:0008137,F	GO:0031966,C	GO:0032403,F	GO:0032981,P	GO:0050662,F	GO:0055114,P	GO:0070469,C	GO:1901006,P
O14910	GO:0005515,F	GO:0005886,C	GO:0005911,C	GO:0005923,C	GO:0006461,P	GO:0006810,P	GO:0006887,P	GO:0007269,P	GO:0014069,C	GO:0015031,P	GO:0016020,C	GO:0016323,C	GO:0030054,C	GO:0043005,C	GO:0045199,P	GO:0045202,C	GO:0045211,C	GO:0048489,P	GO:0048839,P	GO:0070062,C	GO:0097016,F	GO:0097025,C	GO:0098793,C	GO:1903361,P
P15085	GO:0004180,F	GO:0004181,F	GO:0005576,C	GO:0005615,C	GO:0006508,P	GO:0008233,F	GO:0008237,F	GO:0008238,F	GO:0008270,F	GO:0016787,F	GO:0046872,F
P15086	GO:0004180,F	GO:0004181,F	GO:0005576,C	GO:0005615,C	GO:0006508,P	GO:0008233,F	GO:0008237,F	GO:0008270,F	GO:0016787,F	GO:0046872,F
Q16799	GO:0005515,F	GO:0005783,C	GO:0005789,C	GO:0016020,C	GO:0016021,C	GO:0030176,C	GO:0030182,P
P62280	GO:0000184,P	GO:0001649,P	GO:0003723,F	GO:0003735,F	GO:0005515,F	GO:0005622,C	GO:0005654,C	GO:0005730,C	GO:0005737,C	GO:0005829,C	GO:0005840,C	GO:0005925,C	GO:0006364,P	GO:0006412,P	GO:0006413,P	GO:0006614,P	GO:0016020,C	GO:0019083,P	GO:0019843,F	GO:0022627,C	GO:0030529,C	GO:0031012,C	GO:0070062,C
O43711	GO:0001708,P	GO:0001764,P	GO:0002087,P	GO:0003677,F	GO:0005515,F	GO:0005634,C	GO:0006355,P	GO:0007275,P	GO:0007417,P	GO:0007585,P	GO:0030182,P	GO:0043565,F	GO:0045665,P	GO:0048665,P
O43347	GO:0003676,F	GO:0003723,F	GO:0003727,F	GO:0005634,C	GO:0005737,C	GO:0005844,C	GO:0007399,P	GO:0008266,F	GO:0042802,F
O14917	GO:0005509,F	GO:0005515,F	GO:0005886,C	GO:0005887,C	GO:0007155,P	GO:0007156,P	GO:0007267,P	GO:0007416,P	GO:0016020,C	GO:0016021,C	GO:0030534,P	GO:0050805,P	GO:1904071,P	GO:2000807,P
Q7Z7D3	GO:0001562,P	GO:0002250,P	GO:0002376,P	GO:0005102,F	GO:0005886,C	GO:0009897,C	GO:0016020,C	GO:0016021,C	GO:0042102,P	GO:0050868,P	GO:0072602,P	GO:0072643,P	GO:1900042,P
P56915	GO:0000122,P	GO:0000978,F	GO:0001078,F	GO:0001085,F	GO:0001103,F	GO:0003677,F	GO:0005634,C	GO:0005667,C	GO:0006355,P	GO:0007275,P	GO:0007369,P	GO:0009653,P	GO:0014036,P	GO:0016604,C	GO:0021904,P	GO:0023019,P	GO:0030178,P	GO:0030900,P	GO:0042474,P	GO:0043565,F	GO:0043583,P	GO:0048644,P	GO:0048704,P
P25787	GO:0000165,P	GO:0000209,P	GO:0000502,C	GO:0000932,C	GO:0002223,P	GO:0002479,P	GO:0004175,F	GO:0004298,F	GO:0005515,F	GO:0005576,C	GO:0005634,C	GO:0005654,C	GO:0005737,C	GO:0005829,C	GO:0005839,C	GO:0006508,P	GO:0006511,P	GO:0006521,P	GO:0008233,F	GO:0009615,P	GO:0010972,P	GO:0016579,P	GO:0016787,F	GO:0019773,C	GO:0031145,P	GO:0031146,P	GO:0033209,P	GO:0034774,C	GO:0038061,P	GO:0038095,P	GO:0043161,P	GO:0043312,P	GO:0043488,P	GO:0043687,P	GO:0050852,P	GO:0051436,P	GO:0051437,P	GO:0051603,P	GO:0055085,P	GO:0060071,P	GO:0061418,P	GO:0070062,C	GO:0090090,P	GO:0090263,P	GO:1904813,C
A8MPY1	GO:0004890,F	GO:0005216,F	GO:0005230,F	GO:0005254,F	GO:0005575,C	GO:0005886,C	GO:0006810,P	GO:0006811,P	GO:0006821,P	GO:0007214,P	GO:0007268,P	GO:0016020,C	GO:0016021,C	GO:0019904,F	GO:0030054,C	GO:0034220,P	GO:0034707,C	GO:0045202,C	GO:0045211,C	GO:1902476,P	GO:1902711,C
Q9ULY5	GO:0002223,P	GO:0002292,P	GO:0002376,P	GO:0004872,F	GO:0005886,C	GO:0006955,P	GO:0016020,C	GO:0016021,C	GO:0030246,F	GO:0038094,P	GO:0042742,P	GO:0045087,P	GO:0050715,P
Q15468	GO:0000578,P	GO:0001701,P	GO:0001843,P	GO:0001947,P	GO:0005515,F	GO:0005737,C	GO:0005813,C	GO:0005814,C	GO:0005829,C	GO:0005856,C	GO:0007052,P	GO:0007224,P	GO:0007275,P	GO:0007368,P	GO:0008283,P	GO:0021915,P	GO:0030900,P	GO:0030903,P	GO:0033504,P	GO:0035264,P	GO:0043066,P	GO:0046599,P	GO:0051298,P	GO:0071539,P
Q8NCC5	GO:0005215,F	GO:0005783,C	GO:0005789,C	GO:0005829,C	GO:0006810,P	GO:0008643,P	GO:0016020,C	GO:0016021,C	GO:0030176,C	GO:0055085,P	GO:0015760,P	GO:0035435,P	GO:0061513,F
P81133	GO:0000981,F	GO:0001657,P	GO:0003677,F	GO:0003700,F	GO:0005634,C	GO:0006351,P	GO:0006355,P	GO:0006357,P	GO:0007275,P	GO:0007399,P	GO:0030154,P	GO:0046982,F	GO:0046983,F
Q5TA81	GO:0001533,C	GO:0005198,F	GO:0005737,C	GO:0008544,P	GO:0018149,P	GO:0030216,P	GO:0031424,P
Q9NQC8	GO:0003674,F	GO:0005737,C	GO:0005813,C	GO:0005856,C	GO:0005929,C	GO:0007224,P	GO:0008022,F	GO:0008150,P	GO:0030992,C	GO:0031514,C	GO:0035735,P	GO:0042073,P	GO:0042995,C	GO:0050821,P	GO:0060271,P	GO:0097542,C	GO:0036064,C
Q5TA82	GO:0001533,C	GO:0005198,F	GO:0005515,F	GO:0005737,C	GO:0008544,P	GO:0018149,P	GO:0030216,P	GO:0031424,P
Q2QGD7	GO:0003676,F	GO:0003700,F	GO:0005515,F	GO:0005575,C	GO:0005634,C	GO:0006351,P	GO:0006355,P	GO:0030275,F	GO:0045893,P	GO:0046872,F	GO:0070742,F
Q5TA89	GO:0000122,P	GO:0001078,F	GO:0003677,F	GO:0003682,F	GO:0003690,F	GO:0005575,C	GO:0005634,C	GO:0005654,C	GO:0006351,P	GO:0006355,P	GO:0006461,P	GO:0007155,P	GO:0007219,P	GO:0007224,P	GO:0007275,P	GO:0007399,P	GO:0007420,P	GO:0008134,F	GO:0008284,P	GO:0014003,P	GO:0021537,P	GO:0021781,P	GO:0021861,P	GO:0021915,P	GO:0022010,P	GO:0030154,P	GO:0030182,P	GO:0030513,P	GO:0031641,P	GO:0042491,P	GO:0042531,P	GO:0042668,P	GO:0043010,P	GO:0045595,P	GO:0045607,P	GO:0045665,P	GO:0045747,P	GO:0045892,P	GO:0045893,P	GO:0045944,P	GO:0046427,P	GO:0046983,F	GO:0048469,P	GO:0048661,P	GO:0048708,P	GO:0048712,P	GO:0048715,P	GO:0050678,P	GO:0050767,P
Q53EL6	GO:0003723,F	GO:0005515,F	GO:0005634,C	GO:0005737,C	GO:0005829,C	GO:0006915,P	GO:0007569,P	GO:0030509,P	GO:0034393,P	GO:0043066,P	GO:0043508,P	GO:0045786,P	GO:0045892,P	GO:0050729,P	GO:0051246,P	GO:0060940,P	GO:0071222,P	GO:1900016,P	GO:1901224,P	GO:1904761,P	GO:1905064,P	GO:2000353,P
Q8IZH2	GO:0000932,C	GO:0000956,P	GO:0002151,F	GO:0003676,F	GO:0003677,F	GO:0003723,F	GO:0004518,F	GO:0004527,F	GO:0004534,F	GO:0005515,F	GO:0005634,C	GO:0005737,C	GO:0005829,C	GO:0005886,C	GO:0008409,F	GO:0016020,C	GO:0016075,P	GO:0016787,F	GO:0017148,P	GO:0030425,C	GO:0032211,P	GO:0033574,P	GO:0043025,C	GO:0043488,P	GO:0045202,C	GO:0051880,F	GO:0070034,F	GO:0071028,P	GO:0071044,P	GO:0071409,P	GO:0090503,P	GO:1905795,P
Q6MZN7	GO:0006952,P
Q9NR21	GO:0003950,F	GO:0005515,F	GO:0005634,C	GO:0005635,C	GO:0005643,C	GO:0006810,P	GO:0006998,P	GO:0007283,P	GO:0015031,P	GO:0016740,F	GO:0016757,F	GO:0030154,P	GO:0051028,P
Q9H1D0	GO:0005216,F	GO:0005262,F	GO:0005515,F	GO:0005516,F	GO:0005886,C	GO:0005887,C	GO:0006810,P	GO:0006811,P	GO:0006816,P	GO:0016020,C	GO:0016021,C	GO:0017158,P	GO:0046872,F	GO:0051592,P	GO:0055074,P	GO:0055085,P	GO:0070062,C	GO:0070588,P	GO:0098703,P
Q6PIZ9	GO:0001920,P	GO:0002250,P	GO:0002376,P	GO:0005068,F	GO:0005622,C	GO:0005886,C	GO:0005887,C	GO:0006968,P	GO:0007165,P	GO:0007169,P	GO:0014066,P	GO:0016020,C	GO:0016021,C	GO:0042101,C	GO:0046854,P	GO:0046934,F	GO:0048015,P	GO:0050850,P	GO:0050852,P	GO:0050862,P	GO:0051051,P
Q75T13	GO:0004518,F	GO:0005783,C	GO:0005789,C	GO:0006506,P	GO:0006810,P	GO:0007605,P	GO:0009880,P	GO:0009948,P	GO:0015031,P	GO:0015798,P	GO:0016020,C	GO:0016021,C	GO:0016255,P	GO:0016787,F	GO:0016788,F	GO:0021871,P	GO:0042578,F	GO:0060322,P	GO:0090305,P
Q9Y6X8	GO:0000122,P	GO:0003676,F	GO:0003677,F	GO:0003700,F	GO:0003714,F	GO:0005515,F	GO:0005634,C	GO:0006351,P	GO:0006355,P	GO:0006357,P	GO:0006402,P	GO:0035019,P	GO:0042802,F	GO:0042803,F	GO:0045665,P	GO:0045892,P	GO:0046872,F	GO:0046982,F
Q96MR9	GO:0003676,F	GO:0003677,F	GO:0005622,C	GO:0005634,C	GO:0006351,P	GO:0006355,P	GO:0046872,F
A6NIM6	GO:0005215,F	GO:0006810,P	GO:0015031,P	GO:0015293,F	GO:0015833,P	GO:0016020,C	GO:0016021,C	GO:0055085,P
P45379	GO:0003779,F	GO:0005515,F	GO:0005523,F	GO:0005829,C	GO:0005861,C	GO:0005865,C	GO:0006936,P	GO:0006937,P	GO:0008016,P	GO:0030016,C	GO:0030017,C	GO:0030049,P	GO:0030172,F	GO:0030674,F	GO:0031013,F	GO:0032780,P	GO:0032781,P	GO:0032972,P	GO:0051291,P	GO:0051592,P	GO:0051764,P	GO:0055010,P	GO:0060048,P	GO:0097512,C	GO:1990584,C	GO:0016887,F
Q9P0N5	GO:0005737,C	GO:0005829,C	GO:0005856,C	GO:0005929,C	GO:0016020,C	GO:0016021,C	GO:0030030,P	GO:0035869,C	GO:0036038,C	GO:0042995,C	GO:0060271,P	GO:0097711,P
P67936	GO:0001649,P	GO:0001725,C	GO:0002102,C	GO:0003779,F	GO:0005509,F	GO:0005515,F	GO:0005737,C	GO:0005829,C	GO:0005856,C	GO:0005862,C	GO:0005884,C	GO:0005925,C	GO:0006928,P	GO:0006936,P	GO:0007015,P	GO:0008307,F	GO:0016020,C	GO:0030049,P	GO:0030863,C	GO:0031941,C	GO:0046872,F	GO:0051015,F	GO:0070062,C
P23526	GO:0000096,P	GO:0001666,P	GO:0002439,P	GO:0004013,F	GO:0005515,F	GO:0005634,C	GO:0005737,C	GO:0005829,C	GO:0006730,P	GO:0007584,P	GO:0016787,F	GO:0019510,P	GO:0030554,F	GO:0032259,P	GO:0033353,P	GO:0042470,C	GO:0042745,P	GO:0042802,F	GO:0043005,C	GO:0051287,F	GO:0070062,C	GO:0071268,P
O15375	GO:0005886,C	GO:0005887,C	GO:0006810,P	GO:0008028,F	GO:0015293,F	GO:0015718,P	GO:0016020,C	GO:0016021,C	GO:0055085,P
Q9UNG2	GO:0002250,P	GO:0002309,P	GO:0002376,P	GO:0002687,P	GO:0005102,F	GO:0005125,F	GO:0005615,C	GO:0005886,C	GO:0007165,P	GO:0007267,P	GO:0009986,C	GO:0010759,P	GO:0016020,C	GO:0016021,C	GO:0032813,F	GO:0033209,P	GO:0042129,P	GO:0042531,P	GO:0043066,P	GO:0045785,P	GO:0050729,P	GO:0051092,P	GO:0090026,P	GO:0090073,P	GO:2000329,P	GO:2000508,P
P27448	GO:0000165,P	GO:0000166,F	GO:0000226,P	GO:0004672,F	GO:0004674,F	GO:0005515,F	GO:0005524,F	GO:0005829,C	GO:0005886,C	GO:0006468,P	GO:0016020,C	GO:0016301,F	GO:0016310,P	GO:0016740,F	GO:0030010,P	GO:0035331,P	GO:0070062,C
P11413	GO:0004345,F	GO:0005515,F	GO:0005536,F	GO:0005634,C	GO:0005737,C	GO:0005829,C	GO:0005975,P	GO:0006006,P	GO:0006098,P	GO:0006629,P	GO:0006695,P	GO:0006739,P	GO:0006740,P	GO:0006749,P	GO:0009051,P	GO:0009898,C	GO:0010041,P	GO:0010734,P	GO:0014070,P	GO:0016020,C	GO:0016491,F	GO:0019322,P	GO:0021762,P	GO:0030246,F	GO:0032094,P	GO:0034599,P	GO:0042802,F	GO:0042803,F	GO:0043231,C	GO:0043249,P	GO:0043523,P	GO:0045471,P	GO:0046390,P	GO:0050661,F	GO:0051156,P	GO:0055114,P	GO:0061052,P	GO:0070062,C	GO:1904879,P	GO:2000378,P
Q9BUT1	GO:0003858,F	GO:0005737,C	GO:0005829,C	GO:0006635,P	GO:0016491,F	GO:0016628,F	GO:0019290,P	GO:0030855,P	GO:0042168,P	GO:0046951,P	GO:0051287,F	GO:0055072,P	GO:0055114,P	GO:0070062,C	GO:0005739,C
Q96KR4	GO:0004222,F	GO:0005737,C	GO:0005811,C	GO:0005829,C	GO:0005925,C	GO:0006508,P	GO:0007049,P	GO:0007155,P	GO:0008233,F	GO:0008237,F	GO:0016020,C	GO:0016787,F	GO:0046872,F	GO:0051301,P
Q9NV66	GO:0000166,F	GO:0003824,F	GO:0008033,P	GO:0010181,F	GO:0016829,F	GO:0046872,F	GO:0051536,F	GO:0051539,F	GO:0055114,P
P63220	GO:0000184,P	GO:0000447,P	GO:0000461,P	GO:0003723,F	GO:0003735,F	GO:0005622,C	GO:0005654,C	GO:0005829,C	GO:0005840,C	GO:0006364,P	GO:0006412,P	GO:0006413,P	GO:0006614,P	GO:0015935,C	GO:0019083,P	GO:0022627,C	GO:0030529,C	GO:0047485,F
P11142	GO:0000166,F	GO:0000398,P	GO:0000974,C	GO:0001664,F	GO:0001786,F	GO:0003723,F	GO:0005515,F	GO:0005524,F	GO:0005576,C	GO:0005615,C	GO:0005622,C	GO:0005634,C	GO:0005654,C	GO:0005681,C	GO:0005730,C	GO:0005737,C	GO:0005765,C	GO:0005770,C	GO:0005829,C	GO:0005886,C	GO:0005925,C	GO:0006351,P	GO:0006355,P	GO:0006397,P	GO:0006457,P	GO:0006479,P	GO:0006986,P	GO:0007269,P	GO:0008380,P	GO:0009267,P	GO:0016020,C	GO:0016032,P	GO:0016887,F	GO:0019899,F	GO:0023026,F	GO:0030529,C	GO:0031012,C	GO:0031072,F	GO:0031625,F	GO:0031647,P	GO:0034774,C	GO:0042026,P	GO:0042470,C	GO:0042623,F	GO:0043202,C	GO:0043209,C	GO:0043254,P	GO:0043312,P	GO:0043488,P
Q9BUT9	GO:0005515,F	GO:0005634,C	GO:0005737,C	GO:0010494,C
A1L3X0	GO:0005515,F	GO:0005783,C	GO:0005789,C	GO:0006629,P	GO:0006631,P	GO:0006633,P	GO:0009922,F	GO:0016020,C	GO:0016021,C	GO:0016740,F	GO:0019367,P	GO:0030148,P	GO:0030176,C	GO:0034625,P	GO:0034626,P	GO:0035338,P	GO:0042761,P	GO:0102336,F	GO:0102337,F	GO:0102338,F
Q17RF5	GO:0005515,F	GO:0005576,C
P20774	GO:0005515,F	GO:0005576,C	GO:0005578,C	GO:0005615,C	GO:0005796,C	GO:0007409,P	GO:0008083,F	GO:0018146,P	GO:0042340,P	GO:0043202,C	GO:0048662,P	GO:0070062,C	GO:1903561,C	GO:0031012,C
Q86SX6	GO:0005634,C	GO:0005739,C	GO:0005759,C	GO:0009055,F	GO:0009249,P	GO:0015035,F	GO:0015036,F	GO:0030097,P	GO:0030425,C	GO:0043025,C	GO:0044281,P	GO:0045454,P	GO:0046872,F	GO:0051536,F	GO:0051537,F	GO:0055114,P
Q5TB30	GO:0005096,F	GO:0005515,F	GO:0005634,C	GO:0006351,P	GO:0006355,P	GO:0007165,P	GO:0017053,C	GO:0035556,P	GO:0043547,P	GO:0045892,P
Q16134	GO:0004174,F	GO:0005739,C	GO:0005743,C	GO:0005759,C	GO:0006979,P	GO:0009055,F	GO:0016020,C	GO:0016491,F	GO:0017133,C	GO:0022900,P	GO:0022904,P	GO:0031305,C	GO:0031966,C	GO:0033539,P	GO:0043783,F	GO:0046872,F	GO:0048038,F	GO:0048039,F	GO:0050660,F	GO:0051536,F	GO:0051539,F	GO:0055114,P
Q8NH92	GO:0004871,F	GO:0004888,F	GO:0004930,F	GO:0004984,F	GO:0005886,C	GO:0007165,P	GO:0007186,P	GO:0007608,P	GO:0016020,C	GO:0016021,C	GO:0050896,P	GO:0050907,P	GO:0050911,P
A6NJW4	GO:0004860,F	GO:0005737,C	GO:0006469,P	GO:0016020,C	GO:0016021,C	GO:0019221,P	GO:0046426,P
Q8TBB1	GO:0004842,F	GO:0005515,F	GO:0005737,C	GO:0006511,P	GO:0016567,P	GO:0016740,F	GO:0030165,F	GO:0042787,P	GO:0046872,F	GO:0051260,P
Q8TBB0	GO:0003676,F	GO:0003677,F	GO:0005515,F	GO:0015630,C	GO:0046872,F
Q96HE8	GO:0005929,C	GO:0016020,C	GO:0016021,C	GO:0042995,C
A6NJW9	GO:0002250,P	GO:0002376,P	GO:0005886,C	GO:0016020,C	GO:0016021,C
Q8TBB5	GO:0005515,F
P80404	GO:0001666,P	GO:0003824,F	GO:0003867,F	GO:0005739,C	GO:0005759,C	GO:0007568,P	GO:0007620,P	GO:0007626,P	GO:0008483,F	GO:0009448,P	GO:0009449,P	GO:0009450,P	GO:0010039,P	GO:0014053,P	GO:0016740,F	GO:0021549,P	GO:0030170,F	GO:0031652,P	GO:0032024,P	GO:0032144,C	GO:0032145,F	GO:0033602,P	GO:0035094,P	GO:0035640,P	GO:0042135,P	GO:0042220,P	GO:0042493,P	GO:0042803,F	GO:0043005,C	GO:0045471,P	GO:0045776,P	GO:0045964,P	GO:0046872,F	GO:0047298,F	GO:0048148,P	GO:0051536,F	GO:0070062,C	GO:0070474,P	GO:0090331,P	GO:0097151,P	GO:1902722,P	GO:1904450,P
Q8TBB6	GO:0003333,P	GO:0005764,C	GO:0005765,C	GO:0006810,P	GO:0006865,P	GO:0010923,P	GO:0015171,F	GO:0016020,C	GO:0016021,C
Q9UFW8	GO:0000122,P	GO:0000977,F	GO:0001227,F	GO:0003677,F	GO:0003690,F	GO:0005515,F	GO:0005634,C	GO:0005654,C	GO:0006351,P	GO:0006355,P	GO:0006357,P	GO:0042802,F
Q96GK7	GO:0003824,F	GO:0008152,P	GO:0016787,F	GO:0046872,F
Q76EJ3	GO:0000139,C	GO:0005338,F	GO:0005575,C	GO:0005794,C	GO:0006024,P	GO:0006810,P	GO:0008150,P	GO:0008643,P	GO:0015165,F	GO:0015931,P	GO:0016020,C	GO:0016021,C	GO:0018146,P	GO:0090481,P	GO:1901264,P
O43715	GO:0002039,F	GO:0005515,F	GO:0005654,C	GO:0005737,C	GO:0005739,C	GO:0005758,C	GO:0006810,P	GO:0006869,P	GO:0006915,P	GO:0006977,P	GO:0015914,P	GO:0030330,P	GO:0034644,P	GO:0042981,P	GO:0043066,P	GO:0043154,P	GO:0043234,C	GO:0045944,P	GO:0048471,C	GO:0090201,P	GO:0097035,P	GO:1902166,P	GO:2001140,P	GO:1990050,F
P61579	GO:0003723,F	GO:0005634,C	GO:0005730,C	GO:0005737,C	GO:0006810,P	GO:0051028,P
P61578	GO:0003723,F	GO:0005634,C	GO:0005730,C	GO:0005737,C	GO:0006810,P	GO:0051028,P
P50876	GO:0000151,C	GO:0000209,P	GO:0004842,F	GO:0005794,C	GO:0005886,C	GO:0010008,C	GO:0016020,C	GO:0016021,C	GO:0016567,P	GO:0016740,F	GO:0030659,C	GO:0031410,C	GO:0031624,F	GO:0032436,P	GO:0042787,P	GO:0043231,C	GO:0046872,F	GO:0061630,F
Q2M3D2	GO:0000145,C	GO:0000149,F	GO:0003674,F	GO:0005575,C	GO:0006887,P	GO:0008150,P	GO:0051601,P
P61575	GO:0003723,F	GO:0005634,C	GO:0005730,C	GO:0005737,C	GO:0006810,P	GO:0051028,P
A5LHX3	GO:0000165,P	GO:0000209,P	GO:0000502,C	GO:0002223,P	GO:0002479,P	GO:0004175,F	GO:0004298,F	GO:0005634,C	GO:0005737,C	GO:0005829,C	GO:0005839,C	GO:0006508,P	GO:0006521,P	GO:0008233,F	GO:0010972,P	GO:0016579,P	GO:0016787,F	GO:0019774,C	GO:0031145,P	GO:0031146,P	GO:0033209,P	GO:0038061,P	GO:0038095,P	GO:0043161,P	GO:0043374,P	GO:0043488,P	GO:0043687,P	GO:0050852,P	GO:0051437,P	GO:0051603,P	GO:0055085,P	GO:0060071,P	GO:0061418,P	GO:0090090,P	GO:0090263,P
P61573	GO:0003723,F	GO:0005634,C	GO:0005730,C	GO:0005737,C	GO:0006810,P	GO:0051028,P
P61572	GO:0003723,F	GO:0005634,C	GO:0005730,C	GO:0005737,C	GO:0006810,P	GO:0051028,P
P61571	GO:0003723,F	GO:0005634,C	GO:0005730,C	GO:0005737,C	GO:0006810,P	GO:0051028,P
P61570	GO:0005198,F	GO:0005886,C	GO:0016020,C	GO:0016021,C	GO:0019012,C	GO:0019031,C
P01848	GO:0005886,C	GO:0016020,C	GO:0016021,C	GO:0031295,P	GO:0050776,P	GO:0050852,P
Q7Z591	GO:0000978,F	GO:0001077,F	GO:0001650,C	GO:0003677,F	GO:0005634,C	GO:0005654,C	GO:0005813,C	GO:0005829,C	GO:0006351,P	GO:0006355,P	GO:0006366,P	GO:0016020,C	GO:0043231,C	GO:0045944,P
Q13568	GO:0000975,F	GO:0001228,F	GO:0002376,P	GO:0003677,F	GO:0003700,F	GO:0005515,F	GO:0005634,C	GO:0005737,C	GO:0005829,C	GO:0006351,P	GO:0006355,P	GO:0006357,P	GO:0006366,P	GO:0019221,P	GO:0032494,P	GO:0032495,P	GO:0032727,P	GO:0032728,P	GO:0032735,P	GO:0043065,P	GO:0043565,F	GO:0045087,P	GO:0045944,P	GO:0051607,P	GO:0060333,P	GO:0060337,P
Q9Y271	GO:0002437,P	GO:0003013,P	GO:0004871,F	GO:0004930,F	GO:0004974,F	GO:0005515,F	GO:0005886,C	GO:0005887,C	GO:0006816,P	GO:0006935,P	GO:0006952,P	GO:0007165,P	GO:0007166,P	GO:0007186,P	GO:0007200,P	GO:0007204,P	GO:0007218,P	GO:0007585,P	GO:0008528,F	GO:0016020,C	GO:0016021,C	GO:0061737,P
O95777	GO:0000398,P	GO:0003723,F	GO:0005515,F	GO:0005634,C	GO:0005654,C	GO:0005681,C	GO:0005688,C	GO:0006397,P	GO:0008380,P	GO:0017070,F	GO:0030529,C	GO:0046540,C	GO:0071011,C
Q13564	GO:0005515,F	GO:0005737,C	GO:0005829,C	GO:0005886,C	GO:0006915,P	GO:0007049,P	GO:0007165,P	GO:0008641,F	GO:0016020,C	GO:0019781,F	GO:0031625,F	GO:0033314,P	GO:0042981,P	GO:0043523,P	GO:0043687,P	GO:0045116,P	GO:0046982,F	GO:0051402,P
Q8WWA0	GO:0001934,P	GO:0005509,F	GO:0005576,C	GO:0005886,C	GO:0009624,P	GO:0016020,C	GO:0019730,P	GO:0030246,F	GO:0031225,C	GO:0031526,C	GO:0043235,C	GO:0045121,C	GO:0046326,P	GO:0046872,F	GO:0070062,C	GO:0070207,P	GO:0070492,F
O95772	GO:0005515,F	GO:0005765,C	GO:0005768,C	GO:0005829,C	GO:0006700,P	GO:0015485,F	GO:0016020,C	GO:0016021,C	GO:0031902,C	GO:0042803,F	GO:0043231,C	GO:0044232,C	GO:0099044,P	GO:0005789,C
I3L3R5	GO:0005576,C
Q13561	GO:0000086,P	GO:0000278,P	GO:0000776,C	GO:0003774,F	GO:0005515,F	GO:0005737,C	GO:0005813,C	GO:0005815,C	GO:0005829,C	GO:0005856,C	GO:0005869,C	GO:0005874,C	GO:0006888,P	GO:0007017,P	GO:0007052,P	GO:0008283,P	GO:0016020,C	GO:0019886,P	GO:0030286,C	GO:0030426,C	GO:0030507,F	GO:0031982,C	GO:0032402,P	GO:0042802,F	GO:0070062,C	GO:0071539,P	GO:0097711,P
Q52M93	GO:0003676,F	GO:0003700,F	GO:0005622,C	GO:0005634,C	GO:0006351,P	GO:0006355,P	GO:0046872,F
P47804	GO:0004871,F	GO:0004930,F	GO:0005515,F	GO:0005887,C	GO:0007165,P	GO:0007186,P	GO:0007601,P	GO:0007602,P	GO:0008020,F	GO:0009584,P	GO:0009881,F	GO:0016020,C	GO:0016021,C	GO:0018298,P	GO:0050896,P
Q9BY07	GO:0002064,P	GO:0003014,P	GO:0003073,P	GO:0005215,F	GO:0005452,F	GO:0005886,C	GO:0005887,C	GO:0006810,P	GO:0006811,P	GO:0006814,P	GO:0006820,P	GO:0008509,F	GO:0008510,F	GO:0010468,P	GO:0015301,F	GO:0015698,P	GO:0015701,P	GO:0016020,C	GO:0016021,C	GO:0016324,C	GO:0033326,P	GO:0035725,P	GO:0048311,P	GO:0051453,P	GO:0060041,P	GO:0098656,P
Q8NE65	GO:0000209,P	GO:0003676,F	GO:0003677,F	GO:0004842,F	GO:0005622,C	GO:0005634,C	GO:0006351,P	GO:0006355,P
Q9BWJ5	GO:0000398,P	GO:0005634,C	GO:0005654,C	GO:0005681,C	GO:0005686,C	GO:0005689,C	GO:0006397,P	GO:0008380,P	GO:0071011,C
Q9BY08	GO:0005783,C	GO:0005789,C	GO:0016020,C	GO:0016021,C	GO:0016125,P	GO:0047750,F
Q9BWJ2	GO:0005515,F
Q8NE62	GO:0005515,F	GO:0005739,C	GO:0005743,C	GO:0008812,F	GO:0016020,C	GO:0016491,F	GO:0016614,F	GO:0019285,P	GO:0042426,P	GO:0050660,F	GO:0055114,P
Q8NE63	GO:0000166,F	GO:0004672,F	GO:0004674,F	GO:0005515,F	GO:0005524,F	GO:0005634,C	GO:0005737,C	GO:0006468,P	GO:0016301,F	GO:0016310,P	GO:0016572,P	GO:0016740,F	GO:0018105,P	GO:0046777,P	GO:1901796,P
Q6PCB0	GO:0005576,C	GO:0005578,C	GO:0005604,C	GO:0005614,C	GO:0005615,C	GO:0005788,C	GO:0030198,P	GO:0042802,F	GO:0043687,P	GO:0044267,P	GO:0048266,P	GO:0070062,C
P78317	GO:0003677,F	GO:0003700,F	GO:0003713,F	GO:0004842,F	GO:0005515,F	GO:0005634,C	GO:0005654,C	GO:0005737,C	GO:0006351,P	GO:0006355,P	GO:0008134,F	GO:0008270,F	GO:0016567,P	GO:0016605,C	GO:0016740,F	GO:0030521,P	GO:0031491,F	GO:0032184,F	GO:0042802,F	GO:0043161,P	GO:0045893,P	GO:0045944,P	GO:0046685,P	GO:0046872,F	GO:0050681,F	GO:0051865,P	GO:0061630,F	GO:0070534,P	GO:0070936,P	GO:0070979,P	GO:0085020,P	GO:0090169,P	GO:0090234,P
Q9BYU1	GO:0001741,C	GO:0003677,F	GO:0003700,F	GO:0005515,F	GO:0005634,C	GO:0006351,P	GO:0006355,P	GO:0006366,P	GO:0043565,F	GO:0045893,P
Q68DI1	GO:0003676,F	GO:0003677,F	GO:0005622,C	GO:0005634,C	GO:0006351,P	GO:0006355,P	GO:0046872,F
Q9Y277	GO:0000166,F	GO:0001662,P	GO:0005634,C	GO:0005739,C	GO:0005741,C	GO:0005743,C	GO:0006810,P	GO:0006811,P	GO:0007268,P	GO:0007270,P	GO:0007612,P	GO:0008308,F	GO:0015288,F	GO:0015853,P	GO:0016020,C	GO:0016021,C	GO:0046930,C	GO:0055085,P	GO:0070062,C	GO:0098656,P	GO:1902017,P	GO:1903959,P
A6NHY2	GO:0007165,P
Q7Z444	GO:0000166,F	GO:0003924,F	GO:0005525,F	GO:0005886,C	GO:0007165,P	GO:0016020,C
A3KMH1	GO:0000166,F	GO:0005524,F	GO:0005576,C	GO:0005739,C	GO:0016887,F
P01909	GO:0000139,C	GO:0002376,P	GO:0002504,P	GO:0005764,C	GO:0005765,C	GO:0005768,C	GO:0005783,C	GO:0005789,C	GO:0005794,C	GO:0005886,C	GO:0005887,C	GO:0006955,P	GO:0010008,C	GO:0012507,C	GO:0016020,C	GO:0016021,C	GO:0019882,P	GO:0019886,P	GO:0030658,C	GO:0030666,C	GO:0030669,C	GO:0031295,P	GO:0032395,F	GO:0032588,C	GO:0042605,F	GO:0042613,C	GO:0050852,P	GO:0060333,P	GO:0071556,C
Q9Y279	GO:0002376,P	GO:0005515,F	GO:0006957,P	GO:0016020,C	GO:0016021,C	GO:0032703,P	GO:0042130,P	GO:0045087,P	GO:0070062,C
O00203	GO:0005765,C	GO:0005794,C	GO:0006622,P	GO:0006810,P	GO:0006886,P	GO:0007596,P	GO:0008089,P	GO:0015031,P	GO:0016020,C	GO:0016192,P	GO:0019882,P	GO:0019903,F	GO:0030117,C	GO:0030123,C	GO:0030131,C	GO:0030665,C	GO:0030742,F	GO:0031410,C	GO:0032438,P	GO:0048007,P	GO:0048490,P	GO:0051138,P	GO:1904115,C
O00204	GO:0000103,P	GO:0003676,F	GO:0004027,F	GO:0005515,F	GO:0005634,C	GO:0005737,C	GO:0005783,C	GO:0005829,C	GO:0006629,P	GO:0008146,F	GO:0008202,P	GO:0015485,F	GO:0016740,F	GO:0043231,C	GO:0050294,F	GO:0050427,P	GO:0070062,C	GO:1990239,F
P01903	GO:0000139,C	GO:0002376,P	GO:0002503,P	GO:0002504,P	GO:0002506,P	GO:0005515,F	GO:0005764,C	GO:0005765,C	GO:0005768,C	GO:0005783,C	GO:0005789,C	GO:0005794,C	GO:0005886,C	GO:0005887,C	GO:0006955,P	GO:0009986,C	GO:0010008,C	GO:0012507,C	GO:0016020,C	GO:0016021,C	GO:0016032,P	GO:0019882,P	GO:0019886,P	GO:0023026,F	GO:0030658,C	GO:0030666,C	GO:0030669,C	GO:0031295,P	GO:0031902,C	GO:0032395,F	GO:0032588,C	GO:0042605,F	GO:0042613,C	GO:0050852,P	GO:0050890,P	GO:0060333,P	GO:0070062,C	GO:0071556,C
Q9H2M3	GO:0000096,P	GO:0005737,C	GO:0005829,C	GO:0008168,F	GO:0008270,F	GO:0009086,P	GO:0016740,F	GO:0032259,P	GO:0033477,P	GO:0046500,P	GO:0046872,F	GO:0061627,F	GO:0070062,C	GO:0071267,P	GO:0006577,P	GO:0047150,F
Q9HBD1	GO:0000209,P	GO:0000932,C	GO:0001782,P	GO:0003677,F	GO:0003723,F	GO:0003729,F	GO:0004842,F	GO:0005737,C	GO:0009791,P	GO:0009986,C	GO:0010468,P	GO:0010608,P	GO:0016020,C	GO:0016567,P	GO:0016740,F	GO:0035264,P	GO:0042098,P	GO:0043029,P	GO:0046872,F	GO:0048286,P	GO:0048535,P	GO:0048536,P	GO:0060173,P	GO:0061470,P	GO:1901224,P
Q9H2M9	GO:0005096,F	GO:0005515,F	GO:0005737,C	GO:0005789,C	GO:0005829,C	GO:0005886,C	GO:0006886,P	GO:0008047,F	GO:0017137,F	GO:0030234,F	GO:0043085,P	GO:0043087,P	GO:0043234,C	GO:0043547,P	GO:0046982,F	GO:0061024,P	GO:0097051,P	GO:1903061,P	GO:1903373,P	GO:2000786,P	GO:0017112,F
P08887	GO:0002384,P	GO:0002446,P	GO:0002548,P	GO:0002690,P	GO:0004896,F	GO:0004915,F	GO:0005515,F	GO:0005576,C	GO:0005615,C	GO:0005886,C	GO:0005896,C	GO:0006953,P	GO:0008284,P	GO:0009986,C	GO:0010536,P	GO:0016020,C	GO:0016021,C	GO:0016323,C	GO:0016324,C	GO:0019221,P	GO:0019899,F	GO:0019981,F	GO:0031018,P	GO:0032717,P	GO:0032722,P	GO:0032755,P	GO:0032966,P	GO:0034097,P	GO:0042531,P	GO:0042803,F	GO:0043410,P	GO:0045669,P	GO:0048661,P	GO:0050731,P	GO:0050829,P	GO:0050830,P	GO:0070102,P	GO:0070110,C	GO:0070119,F	GO:0070120,P	GO:0097191,P	GO:0051092,P	GO:0004897,F	GO:0005138,F
Q6ZS72	GO:0004672,F	GO:0005925,C	GO:0006468,P	GO:0015629,C
P49720	GO:0000165,P	GO:0000209,P	GO:0000502,C	GO:0002223,P	GO:0002479,P	GO:0004175,F	GO:0004298,F	GO:0005515,F	GO:0005634,C	GO:0005654,C	GO:0005737,C	GO:0005829,C	GO:0005839,C	GO:0006508,P	GO:0006521,P	GO:0008233,F	GO:0010972,P	GO:0016032,P	GO:0016579,P	GO:0016787,F	GO:0019774,C	GO:0031145,P	GO:0031146,P	GO:0033209,P	GO:0038061,P	GO:0038095,P	GO:0043161,P	GO:0043488,P	GO:0043687,P	GO:0050852,P	GO:0051436,P	GO:0051437,P	GO:0051603,P	GO:0055085,P	GO:0060071,P	GO:0061418,P	GO:0070062,C	GO:0090090,P	GO:0090263,P
A9YTQ3	GO:0000122,P	GO:0001191,F	GO:0003677,F	GO:0005634,C	GO:0005654,C	GO:0005737,C	GO:0005829,C	GO:0006351,P	GO:0006355,P	GO:0006805,P	GO:0009410,P	GO:0046983,F	GO:0034753,C	GO:0045944,P
Q9NV06	GO:0000462,P	GO:0003723,F	GO:0005634,C	GO:0005654,C	GO:0005730,C	GO:0005813,C	GO:0005829,C	GO:0006364,P	GO:0016567,P	GO:0030054,C	GO:0030331,F	GO:0030529,C	GO:0032040,C	GO:0042254,P	GO:0043687,P	GO:0080008,C
Q9BYK8	GO:0000166,F	GO:0003676,F	GO:0003677,F	GO:0003723,F	GO:0004386,F	GO:0005515,F	GO:0005524,F	GO:0005634,C	GO:0005654,C	GO:0006351,P	GO:0006355,P	GO:0016020,C	GO:0016787,F	GO:0019216,P	GO:0030374,F	GO:0045944,P	GO:0046872,F
O43617	GO:0000139,C	GO:0005515,F	GO:0005783,C	GO:0005794,C	GO:0005829,C	GO:0006810,P	GO:0016192,P	GO:0017112,F	GO:0030008,C	GO:0043547,P	GO:0048193,P	GO:0048208,P	GO:0061024,P
Q9H210	GO:0004871,F	GO:0004930,F	GO:0004984,F	GO:0005886,C	GO:0007165,P	GO:0007186,P	GO:0007608,P	GO:0016020,C	GO:0016021,C	GO:0050896,P	GO:0050911,P
Q6IE38	GO:0001669,C	GO:0004867,F	GO:0005576,C	GO:0005615,C	GO:0010466,P	GO:0030414,F	GO:0060046,P	GO:1900004,P
P22301	GO:0001818,P	GO:0001938,P	GO:0002237,P	GO:0002740,P	GO:0002875,P	GO:0002904,P	GO:0005125,F	GO:0005141,F	GO:0005515,F	GO:0005576,C	GO:0005615,C	GO:0006954,P	GO:0006955,P	GO:0007253,P	GO:0007267,P	GO:0007568,P	GO:0008083,F	GO:0008285,P	GO:0010033,P	GO:0010468,P	GO:0014823,P	GO:0014854,P	GO:0030097,P	GO:0030183,P	GO:0030595,P	GO:0030886,P	GO:0030889,P	GO:0032496,P	GO:0032689,P	GO:0032692,P	GO:0032695,P	GO:0032701,P	GO:0032715,P	GO:0032717,P	GO:0032720,P	GO:0032800,P	GO:0032868,P	GO:0034115,P	GO:0034116,P	GO:0034465,P	GO:0035729,P	GO:0042092,P	GO:0042100,P	GO:0042130,P	GO:0042493,P	GO:0042536,P	GO:0042742,P	GO:0042832,P	GO:0043032,P
Q86UV5	GO:0004843,F	GO:0005634,C	GO:0005654,C	GO:0005737,C	GO:0005739,C	GO:0005829,C	GO:0006508,P	GO:0006511,P	GO:0008233,F	GO:0008234,F	GO:0016579,P	GO:0016787,F	GO:0036459,F
Q9Y473	GO:0003676,F	GO:0003677,F	GO:0003700,F	GO:0005515,F	GO:0005622,C	GO:0005634,C	GO:0005654,C	GO:0005737,C	GO:0005829,C	GO:0006351,P	GO:0006355,P	GO:0045111,C	GO:0046872,F	GO:0051607,P
Q96C92	GO:0005515,F	GO:0005737,C	GO:0005768,C	GO:0005769,C	GO:0006810,P	GO:0007049,P	GO:0015031,P	GO:0030496,C	GO:0032465,P	GO:0051301,P	GO:0055037,C	GO:1990126,P	GO:0030904,C
B7ZAQ6	GO:0000139,C	GO:0004871,F	GO:0005244,F	GO:0005794,C	GO:0006810,P	GO:0006811,P	GO:0007165,P	GO:0008308,F	GO:0015031,P	GO:0016020,C	GO:0016021,C	GO:0030660,C	GO:0032580,C	GO:0034765,P	GO:0043123,P	GO:0051452,P	GO:1903959,P
Q96AQ8	GO:0005515,F	GO:0005739,C	GO:0005743,C	GO:0006810,P	GO:0006811,P	GO:0006816,P	GO:0006851,P	GO:0016020,C	GO:0016021,C	GO:0031305,C	GO:0036444,P	GO:0051561,P	GO:0070509,P
Q96AQ9	GO:0005515,F
Q8IYN2	GO:0005634,C	GO:0006351,P	GO:0006355,P	GO:0006357,P	GO:0050699,F
Q9UQ49	GO:0004308,F	GO:0005737,C	GO:0005886,C	GO:0005887,C	GO:0005975,P	GO:0006629,P	GO:0006687,P	GO:0006689,P	GO:0008152,P	GO:0009313,P	GO:0016020,C	GO:0016042,P	GO:0016787,F	GO:0016798,F	GO:0016997,F	GO:0043231,C	GO:0052794,F	GO:0052795,F	GO:0052796,F
Q7Z333	GO:0000165,P	GO:0000166,F	GO:0000228,C	GO:0000781,C	GO:0001147,F	GO:0003677,F	GO:0003678,F	GO:0004386,F	GO:0005515,F	GO:0005524,F	GO:0005634,C	GO:0005654,C	GO:0005694,C	GO:0005730,C	GO:0005737,C	GO:0006281,P	GO:0006302,P	GO:0006310,P	GO:0006353,P	GO:0006369,P	GO:0006376,P	GO:0006396,P	GO:0006974,P	GO:0007283,P	GO:0007399,P	GO:0007623,P	GO:0008543,P	GO:0010976,P	GO:0016604,C	GO:0016787,F	GO:0030154,P	GO:0030424,C	GO:0030426,C	GO:0032508,P	GO:0033120,P	GO:0034599,P	GO:0042802,F	GO:0042995,C	GO:0043066,P	GO:0043491,P	GO:0044344,P	GO:0045171,C	GO:0045944,P	GO:0048511,P	GO:0060566,P	GO:0070301,P	GO:0071300,P	GO:2000144,P	GO:2000806,P
Q5VZL5	GO:0000981,F	GO:0003677,F	GO:0005515,F	GO:0005654,C	GO:0005737,C	GO:0006357,P	GO:0007010,P	GO:0007275,P	GO:0008270,F	GO:0022604,P	GO:0046872,F
Q15800	GO:0000254,F	GO:0005506,F	GO:0005783,C	GO:0005789,C	GO:0005886,C	GO:0006629,P	GO:0006631,P	GO:0006694,P	GO:0006695,P	GO:0008202,P	GO:0008610,P	GO:0016020,C	GO:0016021,C	GO:0016126,P	GO:0016491,F	GO:0055114,P
O95365	GO:0000122,P	GO:0000978,F	GO:0001078,F	GO:0003676,F	GO:0003677,F	GO:0005515,F	GO:0005634,C	GO:0006351,P	GO:0006355,P	GO:0007275,P	GO:0030154,P	GO:0035035,F	GO:0045892,P	GO:0046872,F
Q96AQ2	GO:0003674,F	GO:0005575,C	GO:0008150,P	GO:0016020,C	GO:0016021,C
Q92932	GO:0004721,F	GO:0004725,F	GO:0005001,F	GO:0005737,C	GO:0005788,C	GO:0005886,C	GO:0005887,C	GO:0006470,P	GO:0006629,P	GO:0007269,P	GO:0016020,C	GO:0016021,C	GO:0016311,P	GO:0016787,F	GO:0016791,F	GO:0030054,C	GO:0030141,C	GO:0030658,C	GO:0030667,C	GO:0030672,C	GO:0031410,C	GO:0034260,P	GO:0035335,P	GO:0035773,P	GO:0043195,C	GO:0043235,C	GO:0043312,P	GO:0045202,C	GO:0101003,C
Q96AQ6	GO:0003714,F	GO:0005515,F	GO:0005634,C	GO:0005737,C	GO:0005829,C	GO:0005856,C	GO:0005874,C	GO:0007275,P	GO:0030154,P	GO:0045892,P
Q96AQ7	GO:0003674,F	GO:0005622,C	GO:0005634,C	GO:0005783,C	GO:0005811,C	GO:0005829,C	GO:0006351,P	GO:0006355,P	GO:0006915,P	GO:0034389,P	GO:0042981,P	GO:0097194,P
Q6ZVN8	GO:0000122,P	GO:0001948,F	GO:0005102,F	GO:0005515,F	GO:0005615,C	GO:0005886,C	GO:0006879,P	GO:0009986,C	GO:0015026,F	GO:0016020,C	GO:0016540,P	GO:0030509,P	GO:0030514,P	GO:0031225,C	GO:0032924,P	GO:0036122,F	GO:0045944,P	GO:0055072,P	GO:0070724,C	GO:0071773,P	GO:0098797,C	GO:1990459,F	GO:1990712,C	GO:0098821,F
Q9Y625	GO:0001523,P	GO:0005576,C	GO:0005578,C	GO:0005615,C	GO:0005634,C	GO:0005796,C	GO:0005886,C	GO:0005887,C	GO:0006024,P	GO:0006027,P	GO:0016020,C	GO:0016477,P	GO:0030203,P	GO:0031225,C	GO:0043202,C	GO:0043395,F	GO:0060071,P	GO:1904929,F
P06865	GO:0004553,F	GO:0004563,F	GO:0005764,C	GO:0005975,P	GO:0006024,P	GO:0006687,P	GO:0008152,P	GO:0008375,F	GO:0016020,C	GO:0016787,F	GO:0016798,F	GO:0030207,P	GO:0030214,P	GO:0042340,P	GO:0042582,C	GO:0043202,C	GO:0046982,F	GO:0070062,C
Q9Y623	GO:0000146,F	GO:0000166,F	GO:0003725,F	GO:0003774,F	GO:0003779,F	GO:0005516,F	GO:0005524,F	GO:0005737,C	GO:0005859,C	GO:0006936,P	GO:0014823,P	GO:0016459,C	GO:0016887,F	GO:0030016,C	GO:0030017,C	GO:0030048,P	GO:0030049,P	GO:0032982,C	GO:0046034,P
P15374	GO:0004843,F	GO:0005515,F	GO:0005622,C	GO:0005634,C	GO:0005737,C	GO:0005829,C	GO:0006508,P	GO:0006511,P	GO:0008233,F	GO:0008234,F	GO:0016567,P	GO:0016579,P	GO:0016787,F	GO:0019784,F	GO:0030163,P	GO:0036459,F	GO:0043130,F	GO:0043687,P	GO:0070062,C
Q9BV73	GO:0000086,P	GO:0000278,P	GO:0005515,F	GO:0005737,C	GO:0005813,C	GO:0005814,C	GO:0005815,C	GO:0005829,C	GO:0005856,C	GO:0005929,C	GO:0007049,P	GO:0008022,F	GO:0008104,P	GO:0010457,P	GO:0019901,F	GO:0019904,F	GO:0030997,P	GO:0033365,P	GO:0042995,C	GO:0043234,C	GO:0048471,C	GO:0070062,C	GO:0097711,P	GO:1904781,P	GO:1905515,P
Q16627	GO:0002548,P	GO:0005125,F	GO:0005576,C	GO:0005615,C	GO:0005623,C	GO:0006874,P	GO:0006954,P	GO:0006955,P	GO:0007186,P	GO:0008009,F	GO:0008284,P	GO:0030593,P	GO:0043547,P	GO:0048020,F	GO:0048247,P	GO:0070098,P	GO:0070374,P	GO:0071346,P	GO:0071347,P	GO:0071356,P
Q08708	GO:0002376,P	GO:0004888,F	GO:0005886,C	GO:0005887,C	GO:0006968,P	GO:0007165,P	GO:0016020,C	GO:0016021,C	GO:0050776,P
P21145	GO:0001766,P	GO:0005515,F	GO:0005783,C	GO:0006915,P	GO:0007417,P	GO:0008289,F	GO:0016020,C	GO:0016021,C	GO:0016324,C	GO:0016505,F	GO:0019898,C	GO:0019911,F	GO:0030154,P	GO:0042552,P	GO:0045121,C	GO:0045176,P	GO:1902043,P
P24310	GO:0004129,F	GO:0005739,C	GO:0005743,C	GO:0005746,C	GO:0006091,P	GO:0009055,F	GO:0016020,C	GO:0016021,C	GO:1902600,P
P24311	GO:0004129,F	GO:0005739,C	GO:0005743,C	GO:0005746,C	GO:0006123,P	GO:0007417,P	GO:0016020,C	GO:0016021,C	GO:0045277,C	GO:1902600,P
O15296	GO:0005506,F	GO:0005509,F	GO:0005622,C	GO:0005634,C	GO:0005737,C	GO:0005829,C	GO:0005856,C	GO:0005886,C	GO:0006629,P	GO:0006915,P	GO:0008285,P	GO:0008289,F	GO:0010744,P	GO:0016020,C	GO:0016165,F	GO:0016491,F	GO:0016702,F	GO:0019369,P	GO:0019372,P	GO:0019898,C	GO:0030336,P	GO:0030850,P	GO:0030856,P	GO:0035360,P	GO:0036403,F	GO:0043651,P	GO:0045618,P	GO:0045786,P	GO:0045926,P	GO:0046872,F	GO:0050473,F	GO:0051122,P	GO:0051213,F	GO:0055114,P	GO:0070062,C	GO:0090197,P
O15297	GO:0000086,P	GO:0003824,F	GO:0004721,F	GO:0004722,F	GO:0005515,F	GO:0005634,C	GO:0006470,P	GO:0007049,P	GO:0008285,P	GO:0009267,P	GO:0009314,P	GO:0009617,P	GO:0016787,F	GO:0035970,P	GO:0043169,F	GO:0046872,F	GO:0051019,F
Q9NQN1	GO:0004871,F	GO:0004930,F	GO:0004984,F	GO:0005886,C	GO:0007165,P	GO:0007186,P	GO:0007608,P	GO:0016020,C	GO:0016021,C	GO:0050896,P	GO:0050911,P
Q16625	GO:0005515,F	GO:0005886,C	GO:0005911,C	GO:0005923,C	GO:0006461,P	GO:0016020,C	GO:0016021,C	GO:0016324,C	GO:0016327,C	GO:0016328,C	GO:0019904,F	GO:0030054,C	GO:0030139,C	GO:0031410,C	GO:0045216,P	GO:0070673,P	GO:0070830,P	GO:0071356,P
Q12968	GO:0000978,F	GO:0001077,F	GO:0001227,F	GO:0003677,F	GO:0003700,F	GO:0005515,F	GO:0005634,C	GO:0005654,C	GO:0005737,C	GO:0005829,C	GO:0006351,P	GO:0006355,P	GO:0006357,P	GO:0006366,P	GO:0006954,P	GO:0038095,P	GO:0045893,P	GO:0045944,P	GO:1902894,P
Q00577	GO:0000784,C	GO:0000900,F	GO:0003677,F	GO:0003690,F	GO:0003691,F	GO:0003697,F	GO:0003700,F	GO:0003705,F	GO:0003723,F	GO:0005515,F	GO:0005634,C	GO:0005662,C	GO:0005737,C	GO:0006268,P	GO:0006270,P	GO:0006351,P	GO:0006355,P	GO:0006357,P	GO:0007399,P	GO:0008134,F	GO:0008284,P	GO:0017148,P	GO:0030154,P	GO:0030425,C	GO:0032422,F	GO:0042127,P	GO:0043025,C	GO:0045892,P	GO:0046332,F
Q8N9I0	GO:0005509,F	GO:0005515,F	GO:0005544,F	GO:0005886,C	GO:0006906,P	GO:0007269,P	GO:0008021,C	GO:0016020,C	GO:0016021,C	GO:0017158,P	GO:0019905,F	GO:0030054,C	GO:0030154,P	GO:0030276,F	GO:0030665,C	GO:0030672,C	GO:0031410,C	GO:0042584,C	GO:0043533,F	GO:0045202,C	GO:0046872,F	GO:0048488,P	GO:0048791,P	GO:0061024,P	GO:1903861,P
Q86XM0	GO:0005515,F	GO:0005886,C	GO:0005929,C	GO:0007275,P	GO:0007283,P	GO:0016020,C	GO:0016021,C	GO:0030154,P	GO:0030317,P	GO:0031514,C	GO:0032570,P	GO:0035036,P	GO:0036128,C	GO:0042995,C	GO:0048240,P	GO:0097228,C
P60866	GO:0000184,P	GO:0002181,P	GO:0003723,F	GO:0003735,F	GO:0005515,F	GO:0005622,C	GO:0005654,C	GO:0005737,C	GO:0005829,C	GO:0005840,C	GO:0006364,P	GO:0006412,P	GO:0006413,P	GO:0006614,P	GO:0015935,C	GO:0016020,C	GO:0019083,P	GO:0022627,C	GO:0030529,C	GO:0031012,C	GO:0070062,C
Q9NXV6	GO:0001652,C	GO:0002039,F	GO:0003723,F	GO:0005515,F	GO:0005634,C	GO:0005654,C	GO:0005730,C	GO:0006974,P	GO:0009967,P	GO:0030307,P	GO:0030308,P	GO:0031647,P
Q9NXV2	GO:0005515,F	GO:0005634,C	GO:0005737,C	GO:0005829,C	GO:0016032,P	GO:0031463,C	GO:0032403,F	GO:0042802,F	GO:0043161,P	GO:0051260,P	GO:0097602,F
Q12962	GO:0000082,P	GO:0000125,C	GO:0001889,P	GO:0003677,F	GO:0003713,F	GO:0005515,F	GO:0005634,C	GO:0005654,C	GO:0005669,C	GO:0005737,C	GO:0006351,P	GO:0006352,P	GO:0006355,P	GO:0006366,P	GO:0006367,P	GO:0006368,P	GO:0006915,P	GO:0010468,P	GO:0016578,P	GO:0016579,P	GO:0019899,F	GO:0030331,F	GO:0030914,C	GO:0033276,C	GO:0035264,P	GO:0036459,F	GO:0043623,P	GO:0043966,P	GO:0048471,C	GO:0051101,P	GO:0051260,P	GO:0070063,F	GO:0070365,P	GO:1901796,P	GO:0003700,F	GO:0004402,F
Q96CW5	GO:0000226,P	GO:0000922,C	GO:0000923,C	GO:0005198,F	GO:0005200,F	GO:0005515,F	GO:0005737,C	GO:0005813,C	GO:0005814,C	GO:0005815,C	GO:0005819,C	GO:0005827,C	GO:0005829,C	GO:0005856,C	GO:0005874,C	GO:0007020,P	GO:0007338,P	GO:0008275,C	GO:0016020,C	GO:0031122,P	GO:0043015,F	GO:0051298,P	GO:0051321,P	GO:0051415,P	GO:0090307,P	GO:0005816,C	GO:0051011,F
Q96CW6	GO:0002244,P	GO:0005634,C	GO:0005737,C	GO:0006810,P	GO:0015031,P
P62841	GO:0000028,P	GO:0000056,P	GO:0000184,P	GO:0001649,P	GO:0003677,F	GO:0003723,F	GO:0003735,F	GO:0005515,F	GO:0005634,C	GO:0005654,C	GO:0005829,C	GO:0005840,C	GO:0005925,C	GO:0006364,P	GO:0006412,P	GO:0006413,P	GO:0006614,P	GO:0015935,C	GO:0016020,C	GO:0019083,P	GO:0022627,C	GO:0030529,C	GO:0042274,P
Q9UID6	GO:0000978,F	GO:0001077,F	GO:0003676,F	GO:0003677,F	GO:0003700,F	GO:0005515,F	GO:0005634,C	GO:0005654,C	GO:0006351,P	GO:0006355,P	GO:0006366,P	GO:0030307,P	GO:0043621,F	GO:0043922,P	GO:0043923,P	GO:0044212,F	GO:0045892,P	GO:0045944,P	GO:0046718,P	GO:0046872,F
Q96CW1	GO:0005048,F	GO:0005215,F	GO:0005515,F	GO:0005765,C	GO:0005829,C	GO:0005886,C	GO:0005905,C	GO:0006810,P	GO:0006886,P	GO:0006897,P	GO:0007018,P	GO:0008289,F	GO:0015031,P	GO:0016020,C	GO:0016192,P	GO:0019886,P	GO:0030122,C	GO:0030131,C	GO:0030666,C	GO:0030669,C	GO:0032802,P	GO:0034383,P	GO:0036020,C	GO:0044325,F	GO:0048013,P	GO:0050690,P	GO:0050750,F	GO:0060071,P	GO:0061024,P	GO:0070062,C	GO:0072583,P	GO:1903077,P	GO:0035615,F
P07942	GO:0005198,F	GO:0005201,F	GO:0005576,C	GO:0005578,C	GO:0005604,C	GO:0005606,C	GO:0005607,C	GO:0005615,C	GO:0005788,C	GO:0007155,P	GO:0021812,P	GO:0030198,P	GO:0030335,P	GO:0031012,C	GO:0031175,P	GO:0034446,P	GO:0035987,P	GO:0042476,P	GO:0043257,C	GO:0043259,C	GO:0043687,P	GO:0044267,P	GO:0048471,C	GO:0050679,P	GO:0070062,C
Q01629	GO:0002376,P	GO:0005886,C	GO:0006955,P	GO:0009607,P	GO:0009615,P	GO:0016020,C	GO:0016021,C	GO:0034341,P	GO:0035455,P	GO:0035456,P	GO:0045071,P	GO:0045087,P	GO:0046597,P	GO:0051607,P	GO:0060337,P
Q9P258	GO:0000775,C	GO:0003723,F	GO:0005515,F	GO:0005634,C	GO:0005694,C	GO:0005730,C	GO:0005737,C	GO:0005819,C	GO:0005829,C	GO:0005856,C	GO:0005874,C	GO:0005886,C	GO:0007049,P	GO:0007062,P	GO:0007229,P	GO:0008017,F	GO:0010762,P	GO:0010971,P	GO:0019901,F	GO:0019904,F	GO:0030334,P	GO:0030496,C	GO:0031267,F	GO:0031901,C	GO:0034260,P	GO:0034506,C	GO:0045184,P	GO:0048041,P	GO:0048365,F	GO:0051301,P	GO:0051895,P	GO:0051987,P	GO:0072356,P	GO:0090630,P	GO:1900025,P	GO:1900027,P	GO:1990023,C	GO:0016020,C
Q01151	GO:0001817,P	GO:0005515,F	GO:0005886,C	GO:0005887,C	GO:0006952,P	GO:0006959,P	GO:0007165,P	GO:0009897,C	GO:0014070,P	GO:0016020,C	GO:0016021,C	GO:0032713,P	GO:0032733,P	GO:0032743,P	GO:0043372,P
E5RG02	GO:0004252,F	GO:0006508,P	GO:0008233,F	GO:0008236,F	GO:0016787,F
Q13239	GO:0004715,F	GO:0005070,F	GO:0005102,F	GO:0005515,F	GO:0005737,C	GO:0005768,C	GO:0007169,P	GO:0009966,P	GO:0009967,P	GO:0016477,P	GO:0030154,P	GO:0031234,C	GO:0038083,P	GO:0042127,P	GO:0045087,P
P09228	GO:0001580,P	GO:0002020,F	GO:0004869,F	GO:0005515,F	GO:0005576,C	GO:0005615,C	GO:0010466,P	GO:0030414,F	GO:2000117,P
Q06455	GO:0003677,F	GO:0003700,F	GO:0003714,F	GO:0005515,F	GO:0005634,C	GO:0005654,C	GO:0006091,P	GO:0006351,P	GO:0006355,P	GO:0016363,C	GO:0045599,P	GO:0045892,P	GO:0046872,F
P43116	GO:0004871,F	GO:0004930,F	GO:0004957,F	GO:0005886,C	GO:0005887,C	GO:0007165,P	GO:0007186,P	GO:0007189,P	GO:0016020,C	GO:0016021,C	GO:0032496,P	GO:0032570,P	GO:0042127,P	GO:0071380,P
Q6ZW61	GO:0005515,F	GO:0005524,F	GO:0005832,C	GO:0005929,C	GO:0006458,P	GO:0042073,P	GO:0042755,P	GO:0042995,C	GO:0044183,F	GO:0045494,P	GO:0045599,P	GO:0051082,F	GO:0051131,P	GO:0061077,P
A1E959	GO:0001934,P	GO:0005515,F	GO:0005576,C	GO:0005615,C	GO:0005634,C	GO:0005737,C	GO:0006954,P	GO:0009611,P	GO:0010628,P	GO:0031214,P	GO:0032956,P	GO:0042475,P	GO:0043547,P	GO:0044267,P	GO:0060054,P	GO:0071944,C	GO:0099512,C
Q96KV7	GO:0005515,F
Q9Y6Y0	GO:0005634,C	GO:0005654,C	GO:0005667,C	GO:0005681,C	GO:0005737,C	GO:0005829,C	GO:0005856,C	GO:0006383,P	GO:0008380,P	GO:0009615,P	GO:0015629,C	GO:0016032,P	GO:2001243,P
Q9Y6Y1	GO:0001077,F	GO:0003677,F	GO:0005634,C	GO:0005730,C	GO:0005737,C	GO:0005829,C	GO:0006351,P	GO:0006355,P	GO:0006366,P	GO:0043565,F	GO:0045944,P	GO:0050885,P
Q4G0M1	GO:0005179,F	GO:0005576,C	GO:0005615,C	GO:0005623,C	GO:0006879,P	GO:0019217,P	GO:0042803,F	GO:2000193,P
Q9BXF6	GO:0000139,C	GO:0005515,F	GO:0005737,C	GO:0005739,C	GO:0005741,C	GO:0005768,C	GO:0005769,C	GO:0005794,C	GO:0005815,C	GO:0006810,P	GO:0015031,P	GO:0016020,C	GO:0017137,F	GO:0030141,C	GO:0030658,C	GO:0031410,C	GO:0031901,C	GO:0031966,C	GO:0035773,P	GO:0043015,F	GO:0043231,C	GO:0045055,P	GO:0055037,C	GO:0055038,C	GO:0070164,P	GO:0071468,P	GO:2000008,P
Q70IA6	GO:0001934,P	GO:0005515,F	GO:0005634,C	GO:0005730,C	GO:0005737,C	GO:0005829,C	GO:0010976,P	GO:0030036,P	GO:0044306,C	GO:0046872,F	GO:0048471,C
P00505	GO:0003723,F	GO:0003824,F	GO:0004069,F	GO:0005543,F	GO:0005739,C	GO:0005743,C	GO:0005759,C	GO:0005886,C	GO:0006094,P	GO:0006103,P	GO:0006107,P	GO:0006520,P	GO:0006531,P	GO:0006532,P	GO:0006533,P	GO:0006536,P	GO:0006810,P	GO:0006869,P	GO:0008483,F	GO:0008652,P	GO:0009058,P	GO:0009986,C	GO:0015908,P	GO:0016020,C	GO:0016212,F	GO:0016597,F	GO:0016740,F	GO:0019470,P	GO:0019550,P	GO:0019551,P	GO:0019899,F	GO:0030170,F	GO:0031406,F	GO:0042803,F	GO:0043204,C	GO:0043209,C	GO:0043234,C	GO:0043648,P	GO:0045471,P	GO:0046487,P	GO:0047578,F	GO:0070062,C	GO:0080130,F	GO:0097052,P
Q30KP8	GO:0005576,C	GO:0006952,P	GO:0042742,P
Q86YE8	GO:0003676,F	GO:0003677,F	GO:0003700,F	GO:0005622,C	GO:0005634,C	GO:0006351,P	GO:0006355,P	GO:0046872,F
Q13233	GO:0000165,P	GO:0000166,F	GO:0000186,P	GO:0002755,P	GO:0004672,F	GO:0004674,F	GO:0004709,F	GO:0005515,F	GO:0005524,F	GO:0005737,C	GO:0005829,C	GO:0006468,P	GO:0007346,P	GO:0008270,F	GO:0016301,F	GO:0016310,P	GO:0016740,F	GO:0019901,F	GO:0023014,P	GO:0031098,P	GO:0032147,P	GO:0038095,P	GO:0042981,P	GO:0046872,F	GO:0071260,P
Q53RD9	GO:0005509,F	GO:0005576,C	GO:0005578,C	GO:0005925,C	GO:0007155,P	GO:0008201,F	GO:0070062,C
P14410	GO:0003824,F	GO:0004553,F	GO:0004558,F	GO:0004574,F	GO:0004575,F	GO:0005794,C	GO:0005886,C	GO:0005903,C	GO:0005975,P	GO:0008152,P	GO:0016020,C	GO:0016021,C	GO:0016324,C	GO:0016787,F	GO:0016798,F	GO:0030246,F	GO:0044245,P	GO:0070062,C
O95944	GO:0004888,F	GO:0005886,C	GO:0005887,C	GO:0006968,P	GO:0007165,P	GO:0016020,C	GO:0016021,C	GO:0045087,P	GO:0050776,P
Q9UKV8	GO:0000340,F	GO:0000932,C	GO:0000993,F	GO:0001047,F	GO:0003676,F	GO:0003723,F	GO:0003725,F	GO:0003727,F	GO:0003729,F	GO:0003743,F	GO:0004518,F	GO:0004519,F	GO:0004521,F	GO:0005515,F	GO:0005634,C	GO:0005654,C	GO:0005737,C	GO:0005829,C	GO:0005844,C	GO:0005845,C	GO:0006351,P	GO:0006355,P	GO:0006412,P	GO:0006413,P	GO:0006417,P	GO:0007223,P	GO:0008022,F	GO:0009791,P	GO:0010501,P	GO:0010586,P	GO:0010628,P	GO:0016020,C	GO:0016442,C	GO:0016787,F	GO:0030054,C	GO:0030422,P	GO:0030425,C	GO:0030529,C	GO:0031047,P	GO:0031054,P	GO:0035068,C	GO:0035087,P	GO:0035194,P	GO:0035196,P	GO:0035197,F	GO:0035198,F	GO:0035278,P	GO:0035279,P	GO:0035280,P
P04436	GO:0005886,C	GO:0005887,C	GO:0031295,P	GO:0042287,F	GO:0042605,F	GO:0050776,P	GO:0050852,P
O95948	GO:0000978,F	GO:0001077,F	GO:0001889,P	GO:0001952,P	GO:0002064,P	GO:0003677,F	GO:0003700,F	GO:0005634,C	GO:0005654,C	GO:0006351,P	GO:0006355,P	GO:0006366,P	GO:0009653,P	GO:0009887,P	GO:0015629,C	GO:0030154,P	GO:0030335,P	GO:0030512,P	GO:0031016,P	GO:0031018,P	GO:0045165,P	GO:0045944,P	GO:0048935,P	GO:0060271,P
Q9GZM5	GO:0005515,F	GO:0005737,C	GO:0005794,C	GO:0005886,C	GO:0016020,C	GO:0016021,C	GO:0030133,C	GO:0030154,P	GO:0043231,C
Q9GZM6	GO:0004871,F	GO:0004930,F	GO:0004984,F	GO:0005549,F	GO:0005886,C	GO:0007165,P	GO:0007186,P	GO:0007608,P	GO:0016020,C	GO:0016021,C	GO:0050896,P	GO:0050911,P
Q9UKV5	GO:0000209,P	GO:0004842,F	GO:0004872,F	GO:0005515,F	GO:0005634,C	GO:0005737,C	GO:0005783,C	GO:0005789,C	GO:0005794,C	GO:0006457,P	GO:0006511,P	GO:0006928,P	GO:0007165,P	GO:0007568,P	GO:0007611,P	GO:0016020,C	GO:0016021,C	GO:0016567,P	GO:0016740,F	GO:0030176,C	GO:0030425,C	GO:0030426,C	GO:0030433,P	GO:0030674,F	GO:0030968,P	GO:0032092,P	GO:0034450,F	GO:0036503,P	GO:0036513,C	GO:0042787,P	GO:0043025,C	GO:0043234,C	GO:0044322,C	GO:0046872,F	GO:0048471,C	GO:0051087,F	GO:0051259,P	GO:0051865,P	GO:0061630,F	GO:0070936,P	GO:1904264,F	GO:1904288,F	GO:1904380,P	GO:1990381,F
Q9UKV3	GO:0003676,F	GO:0003723,F	GO:0005515,F	GO:0005634,C	GO:0005654,C	GO:0005730,C	GO:0005829,C	GO:0005886,C	GO:0006397,P	GO:0006915,P	GO:0008380,P	GO:0016607,C	GO:0016887,F	GO:0019899,F	GO:0030218,P	GO:0030263,P	GO:0043065,P	GO:0045657,P	GO:0048025,P	GO:0061574,C	GO:0097194,P	GO:0035145,C
Q9UKV0	GO:0000118,C	GO:0000122,P	GO:0001975,P	GO:0003714,F	GO:0004407,F	GO:0005080,F	GO:0005515,F	GO:0005634,C	GO:0005654,C	GO:0005667,C	GO:0005737,C	GO:0006325,P	GO:0006351,P	GO:0006355,P	GO:0006954,P	GO:0007507,P	GO:0008134,F	GO:0016569,P	GO:0016575,P	GO:0016787,F	GO:0030182,P	GO:0030183,P	GO:0032041,F	GO:0032869,P	GO:0033558,F	GO:0034983,P	GO:0035097,C	GO:0042113,P	GO:0042826,F	GO:0045892,P	GO:0046872,F	GO:0048742,P	GO:0051153,P	GO:0070491,F	GO:0070932,P	GO:0070933,P	GO:0090050,P
P01275	GO:0005102,F	GO:0005179,F	GO:0005515,F	GO:0005576,C	GO:0005615,C	GO:0005737,C	GO:0005788,C	GO:0005886,C	GO:0007165,P	GO:0007186,P	GO:0007188,P	GO:0007631,P	GO:0008283,P	GO:0010737,P	GO:0010800,P	GO:0030819,P	GO:0031769,F	GO:0032092,P	GO:0033138,P	GO:0034774,C	GO:0035774,P	GO:0035948,P	GO:0042594,P	GO:0042802,F	GO:0043066,P	GO:0045860,P	GO:0050796,P	GO:0051571,P	GO:0070374,P	GO:0071377,P	GO:0090280,P	GO:1900118,P
Q8NG06	GO:0005622,C	GO:0008270,F	GO:0016567,P	GO:0016740,F	GO:0046872,F
P35606	GO:0000139,C	GO:0005198,F	GO:0005515,F	GO:0005737,C	GO:0005789,C	GO:0005794,C	GO:0005829,C	GO:0006810,P	GO:0006886,P	GO:0006888,P	GO:0006890,P	GO:0006891,P	GO:0015031,P	GO:0016020,C	GO:0016192,P	GO:0030117,C	GO:0030126,C	GO:0030133,C	GO:0030663,C	GO:0031410,C	GO:1901998,P
P60568	GO:0000165,P	GO:0001933,P	GO:0001934,P	GO:0002250,P	GO:0002366,P	GO:0002376,P	GO:0002903,P	GO:0005088,F	GO:0005125,F	GO:0005134,F	GO:0005576,C	GO:0005615,C	GO:0005622,C	GO:0005623,C	GO:0006955,P	GO:0007155,P	GO:0007186,P	GO:0007204,P	GO:0007205,P	GO:0007267,P	GO:0008083,F	GO:0008284,P	GO:0019209,F	GO:0030101,P	GO:0030217,P	GO:0030246,F	GO:0030307,P	GO:0030890,P	GO:0031851,F	GO:0032729,P	GO:0032740,P	GO:0034105,P	GO:0042102,P	GO:0042104,P	GO:0042531,P	GO:0043066,P	GO:0043208,F	GO:0043547,P	GO:0045471,P	GO:0045582,P	GO:0045591,P	GO:0045822,P	GO:0045944,P	GO:0046013,P	GO:0048304,P	GO:0050672,P	GO:0050728,P	GO:0050729,P	GO:0051024,P
A6NK75	GO:0003676,F	GO:0003677,F	GO:0005622,C	GO:0005634,C	GO:0006351,P	GO:0006355,P	GO:0046872,F
O60732	GO:0005515,F
Q8TCS8	GO:0000175,F	GO:0000957,P	GO:0000958,P	GO:0000962,P	GO:0000964,P	GO:0000965,P	GO:0003676,F	GO:0003723,F	GO:0004518,F	GO:0004527,F	GO:0004654,F	GO:0005515,F	GO:0005634,C	GO:0005737,C	GO:0005739,C	GO:0005758,C	GO:0005789,C	GO:0005829,C	GO:0006396,P	GO:0006397,P	GO:0006401,P	GO:0006402,P	GO:0006810,P	GO:0008266,F	GO:0016020,C	GO:0016740,F	GO:0016779,F	GO:0016787,F	GO:0034046,F	GO:0034599,P	GO:0035198,F	GO:0035458,P	GO:0035927,P	GO:0035928,P	GO:0042788,C	GO:0043457,P	GO:0043631,P	GO:0045025,C	GO:0045926,P	GO:0051260,P	GO:0051591,P	GO:0060416,P	GO:0061014,P	GO:0070207,P	GO:0070584,P	GO:0071042,P	GO:0071850,P	GO:0090305,P	GO:0090503,P
P0CG31	GO:0003676,F	GO:0003677,F	GO:0003700,F	GO:0005634,C	GO:0006351,P	GO:0006355,P	GO:0046872,F
P35609	GO:0000165,P	GO:0002576,P	GO:0003779,F	GO:0005088,F	GO:0005178,F	GO:0005509,F	GO:0005515,F	GO:0005546,F	GO:0005576,C	GO:0005737,C	GO:0005829,C	GO:0005856,C	GO:0005884,C	GO:0005925,C	GO:0006936,P	GO:0007155,P	GO:0008092,F	GO:0008307,F	GO:0019904,F	GO:0030017,C	GO:0030018,C	GO:0030035,P	GO:0030049,P	GO:0030175,C	GO:0030274,F	GO:0030374,F	GO:0030375,F	GO:0030864,C	GO:0031093,C	GO:0031143,C	GO:0031432,F	GO:0042391,P	GO:0042802,F	GO:0042803,F	GO:0042981,P	GO:0043197,C	GO:0043267,P	GO:0043268,P	GO:0043547,P	GO:0044325,F	GO:0045214,P	GO:0046872,F	GO:0046983,F	GO:0048041,P	GO:0051015,F	GO:0051289,P	GO:0051373,F	GO:0051695,P	GO:0055013,P
P42566	GO:0001921,P	GO:0005509,F	GO:0005515,F	GO:0005737,C	GO:0005768,C	GO:0005769,C	GO:0005829,C	GO:0005886,C	GO:0005905,C	GO:0006810,P	GO:0006895,P	GO:0006897,P	GO:0007173,P	GO:0008283,P	GO:0009925,C	GO:0015031,P	GO:0016020,C	GO:0016032,P	GO:0016050,P	GO:0016235,C	GO:0016324,C	GO:0017124,F	GO:0019065,P	GO:0030122,C	GO:0030132,C	GO:0030136,C	GO:0031593,F	GO:0031901,C	GO:0032456,P	GO:0042059,P	GO:0042127,P	GO:0042802,F	GO:0043231,C	GO:0045296,F	GO:0046718,P	GO:0046872,F	GO:0048268,P	GO:0060170,C	GO:0061024,P
Q9BQ52	GO:0003723,F	GO:0004518,F	GO:0004519,F	GO:0004549,F	GO:0005634,C	GO:0005654,C	GO:0005739,C	GO:0005759,C	GO:0008033,P	GO:0016787,F	GO:0042645,C	GO:0042780,P	GO:0042781,F	GO:0046872,F	GO:0072684,P	GO:0090646,P
Q6P1M9	GO:0005515,F
O76083	GO:0004114,F	GO:0005515,F	GO:0005737,C	GO:0005783,C	GO:0005794,C	GO:0005829,C	GO:0005886,C	GO:0007165,P	GO:0008081,F	GO:0010613,P	GO:0016020,C	GO:0016787,F	GO:0019934,P	GO:0032587,C	GO:0042383,C	GO:0042995,C	GO:0043204,C	GO:0046068,P	GO:0046069,P	GO:0046872,F	GO:0047555,F	GO:0048471,C
O76080	GO:0001701,P	GO:0001944,P	GO:0003016,P	GO:0003674,F	GO:0003677,F	GO:0005515,F	GO:0005575,C	GO:0005737,C	GO:0008150,P	GO:0008270,F	GO:0010761,P	GO:0046872,F	GO:0048008,P	GO:0048705,P	GO:0048745,P	GO:0060324,P
O76081	GO:0005096,F	GO:0005515,F	GO:0005634,C	GO:0005737,C	GO:0005802,C	GO:0005886,C	GO:0008277,P	GO:0009968,P	GO:0016020,C	GO:0031410,C	GO:0043547,P
Q9Y6J3	GO:0007165,P
A2CJ06	GO:0005886,C	GO:0008270,F	GO:0016020,C	GO:0046872,F
Q8NFU1	GO:0003674,F	GO:0005254,F	GO:0005886,C	GO:0005929,C	GO:0006810,P	GO:0006811,P	GO:0006821,P	GO:0007608,P	GO:0008150,P	GO:0016020,C	GO:0016021,C	GO:0034707,C	GO:0051899,P	GO:1902476,P
Q6P1M0	GO:0000038,P	GO:0000166,F	GO:0001579,P	GO:0001676,P	GO:0003824,F	GO:0004467,F	GO:0005783,C	GO:0005789,C	GO:0005886,C	GO:0005902,C	GO:0006629,P	GO:0006631,P	GO:0006810,P	GO:0006869,P	GO:0007584,P	GO:0008152,P	GO:0015245,F	GO:0015908,P	GO:0015909,P	GO:0016020,C	GO:0016021,C	GO:0016874,F	GO:0031526,C	GO:0031957,F	GO:0042760,P	GO:0043588,P	GO:0044539,P
Q8NFU4	GO:0005576,C
P42568	GO:0005515,F	GO:0005634,C	GO:0005654,C	GO:0006351,P	GO:0006355,P	GO:0006366,P	GO:0006368,P	GO:0007379,P	GO:0008023,C	GO:0009952,P	GO:0070062,C	GO:0090090,P	GO:2000096,P
O60885	GO:0000083,P	GO:0000794,C	GO:0000993,F	GO:0002039,F	GO:0003682,F	GO:0005515,F	GO:0005634,C	GO:0005654,C	GO:0005694,C	GO:0005829,C	GO:0006338,P	GO:0006351,P	GO:0006355,P	GO:0006974,P	GO:0010971,P	GO:0016032,P	GO:0016569,P	GO:0032968,P	GO:0043123,P	GO:0045944,P	GO:0050727,P	GO:0070577,F	GO:1901407,P	GO:2000002,P
P39060	GO:0001525,P	GO:0001886,P	GO:0005198,F	GO:0005515,F	GO:0005576,C	GO:0005578,C	GO:0005581,C	GO:0005604,C	GO:0005615,C	GO:0005788,C	GO:0007155,P	GO:0007601,P	GO:0008284,P	GO:0008285,P	GO:0009887,P	GO:0030198,P	GO:0030335,P	GO:0030574,P	GO:0031012,C	GO:0042493,P	GO:0042802,F	GO:0046872,F	GO:0051599,P	GO:0070062,C	GO:2000353,P
P78537	GO:0005515,F	GO:0005615,C	GO:0005737,C	GO:0005739,C	GO:0005758,C	GO:0005759,C	GO:0005764,C	GO:0005765,C	GO:0005829,C	GO:0008089,P	GO:0009060,P	GO:0016020,C	GO:0016197,P	GO:0018394,P	GO:0031083,C	GO:0031175,P	GO:0032418,P	GO:0032438,P	GO:0048490,P	GO:0060155,P	GO:0070062,C	GO:0099078,C	GO:1904115,C
Q8TDB6	GO:0000209,P	GO:0003723,F	GO:0004842,F	GO:0005515,F	GO:0005634,C	GO:0005654,C	GO:0005737,C	GO:0005829,C	GO:0006281,P	GO:0006302,P	GO:0006974,P	GO:0010390,P	GO:0016567,P	GO:0016569,P	GO:0016740,F	GO:0042393,F	GO:0046872,F
Q9Y6J0	GO:0004864,F	GO:0005634,C	GO:0005654,C	GO:0005829,C	GO:0006336,P	GO:0007166,P	GO:0016235,C	GO:0016569,P	GO:0043086,P	GO:0031491,F
Q8WUH6	GO:0016020,C	GO:0016021,C
Q07326	GO:0004307,F	GO:0005783,C	GO:0005789,C	GO:0006506,P	GO:0016020,C	GO:0016021,C	GO:0016254,P
P60709	GO:0000166,F	GO:0000790,C	GO:0001895,P	GO:0005200,F	GO:0005515,F	GO:0005524,F	GO:0005615,C	GO:0005654,C	GO:0005737,C	GO:0005829,C	GO:0005856,C	GO:0005886,C	GO:0005925,C	GO:0006928,P	GO:0016020,C	GO:0016579,P	GO:0019894,F	GO:0021762,P	GO:0030529,C	GO:0030863,C	GO:0030957,F	GO:0031982,C	GO:0034329,P	GO:0035267,C	GO:0036464,C	GO:0038096,P	GO:0042802,F	GO:0043044,P	GO:0043209,C	GO:0043234,C	GO:0045815,P	GO:0048010,P	GO:0048013,P	GO:0050998,F	GO:0061024,P	GO:0070062,C	GO:0070527,P	GO:0072562,C	GO:0097433,C	GO:0098973,F	GO:0098974,P	GO:0000978,F	GO:0000980,F	GO:0031492,F
Q9BXF9	GO:0002080,C	GO:0003674,F	GO:0005515,F	GO:0005634,C	GO:0005737,C	GO:0005856,C	GO:0005874,C	GO:0005929,C	GO:0030317,P	GO:0036126,C	GO:0042995,C	GO:0060271,P	GO:0060294,P	GO:0070062,C	GO:0080154,P
A9Z1Z3	GO:0016020,C	GO:0016021,C
Q5VV17	GO:0004843,F	GO:0006508,P	GO:0008233,F	GO:0008234,F	GO:0016787,F	GO:0036459,F	GO:0070536,P
Q92569	GO:0001784,F	GO:0005515,F	GO:0005829,C	GO:0005942,C	GO:0006661,P	GO:0008286,P	GO:0016303,F	GO:0035014,F	GO:0036092,P	GO:0043551,P	GO:0046935,F	GO:2001275,P
Q6ZMZ3	GO:0005515,F	GO:0005634,C	GO:0005635,C	GO:0005640,C	GO:0005783,C	GO:0005791,C	GO:0007010,P	GO:0008360,P	GO:0016020,C	GO:0016021,C	GO:0031965,C	GO:0034993,C	GO:0051015,F	GO:0090150,P	GO:0090286,P
Q7Z5A8	GO:0005576,C	GO:0005615,C	GO:1903979,P	GO:1903980,P
Q7Z5A9	GO:0005515,F	GO:0005576,C	GO:0005783,C
Q9H4T2	GO:0003676,F	GO:0003677,F	GO:0003700,F	GO:0005634,C	GO:0006351,P	GO:0006355,P	GO:0046872,F
Q92560	GO:0001558,P	GO:0003682,F	GO:0004843,F	GO:0005515,F	GO:0005622,C	GO:0005634,C	GO:0005654,C	GO:0005737,C	GO:0005829,C	GO:0006464,P	GO:0006508,P	GO:0006511,P	GO:0008233,F	GO:0008234,F	GO:0008285,P	GO:0010035,P	GO:0016569,P	GO:0016579,P	GO:0016787,F	GO:0035517,C	GO:0035520,P	GO:0035522,P	GO:0036459,F	GO:0050727,P	GO:0051726,P	GO:0061519,P	GO:0071108,P	GO:1900015,P	GO:1903955,P
Q05707	GO:0003723,F	GO:0005201,F	GO:0005518,F	GO:0005576,C	GO:0005578,C	GO:0005581,C	GO:0005596,C	GO:0005615,C	GO:0005788,C	GO:0007155,P	GO:0016337,P	GO:0030198,P	GO:0030199,P	GO:0030674,F	GO:0070062,C	GO:0031012,C
Q92562	GO:0000139,C	GO:0004438,F	GO:0005515,F	GO:0005768,C	GO:0005783,C	GO:0005794,C	GO:0005811,C	GO:0006661,P	GO:0007033,P	GO:0007626,P	GO:0010008,C	GO:0010976,P	GO:0016020,C	GO:0016311,P	GO:0016787,F	GO:0031642,P	GO:0031901,C	GO:0031902,C	GO:0032288,P	GO:0034593,F	GO:0036092,P	GO:0042578,F	GO:0043231,C	GO:0043473,P	GO:0043812,F	GO:0043813,F	GO:0046488,P	GO:0048666,P	GO:0055037,C
Q92565	GO:0005085,F	GO:0005088,F	GO:0005634,C	GO:0005654,C	GO:0007264,P	GO:0007399,P	GO:0016604,C	GO:0017034,F	GO:0030742,F	GO:0043547,P
Q7Z5A7	GO:0005576,C	GO:0016020,C	GO:0016021,C
Q92567	GO:0005515,F	GO:1905053,P
Q5T9G4	GO:0005634,C
P57087	GO:0005515,F	GO:0005886,C	GO:0005887,C	GO:0005923,C	GO:0007162,P	GO:0016020,C	GO:0016021,C	GO:0016337,P	GO:0030054,C	GO:0030198,P	GO:0046982,F	GO:0050900,P
P52564	GO:0000165,P	GO:0000166,F	GO:0000187,P	GO:0001934,P	GO:0002931,P	GO:0004672,F	GO:0004674,F	GO:0004708,F	GO:0004713,F	GO:0005515,F	GO:0005524,F	GO:0005634,C	GO:0005654,C	GO:0005737,C	GO:0005829,C	GO:0005856,C	GO:0006351,P	GO:0006355,P	GO:0006468,P	GO:0006915,P	GO:0006975,P	GO:0007050,P	GO:0007165,P	GO:0007346,P	GO:0016301,F	GO:0016310,P	GO:0016740,F	GO:0018108,P	GO:0019901,F	GO:0022602,P	GO:0023014,P	GO:0031098,P	GO:0032147,P	GO:0032308,P	GO:0035897,P	GO:0042493,P	GO:0042981,P	GO:0043065,P	GO:0051770,P	GO:0060048,P	GO:0070423,P	GO:0072709,P
P52565	GO:0005094,F	GO:0005096,F	GO:0005515,F	GO:0005737,C	GO:0005829,C	GO:0005856,C	GO:0006928,P	GO:0007162,P	GO:0035023,P	GO:0043066,P	GO:0043547,P	GO:0050771,P	GO:0050772,P	GO:0050790,P	GO:0051056,P	GO:0070062,C	GO:0071526,P	GO:2000249,P
P42695	GO:0000779,C	GO:0000799,C	GO:0003682,F	GO:0005515,F	GO:0005634,C	GO:0005654,C	GO:0007049,P	GO:0007076,P	GO:0010032,P	GO:0016020,C	GO:0030261,P	GO:0031618,C	GO:0035064,F	GO:0051301,P	GO:0051304,P
P42694	GO:0000166,F	GO:0003723,F	GO:0004386,F	GO:0005524,F	GO:0005634,C	GO:0016020,C	GO:0016787,F	GO:0046872,F
P42696	GO:0003676,F	GO:0003723,F	GO:0005634,C	GO:0005730,C
Q9HAT8	GO:0000209,P	GO:0001934,P	GO:0004674,F	GO:0005515,F	GO:0005829,C	GO:0006468,P	GO:0006955,P	GO:0008063,P	GO:0016567,P	GO:0016740,F	GO:0034450,F	GO:0043123,P	GO:0043410,P	GO:0061630,F
Q53FZ2	GO:0000166,F	GO:0003674,F	GO:0003824,F	GO:0003996,F	GO:0004321,F	GO:0005524,F	GO:0005575,C	GO:0005739,C	GO:0005759,C	GO:0006629,P	GO:0006631,P	GO:0006633,P	GO:0006637,P	GO:0008152,P	GO:0008217,P	GO:0015645,F	GO:0016874,F	GO:0042632,P	GO:0046872,F	GO:0047760,F
P57088	GO:0005515,F	GO:0005634,C	GO:0005635,C	GO:0005643,C	GO:0005783,C	GO:0005789,C	GO:0008150,P	GO:0016020,C	GO:0016021,C	GO:0017056,F	GO:0030176,C	GO:0034613,P	GO:0034976,P	GO:0042470,C	GO:0051292,P	GO:0070062,C	GO:1903371,P	GO:1903896,P	GO:1903899,P
P52569	GO:0000064,F	GO:0002537,P	GO:0003333,P	GO:0005289,F	GO:0005292,F	GO:0005886,C	GO:0005887,C	GO:0006520,P	GO:0006809,P	GO:0006810,P	GO:0006865,P	GO:0015171,F	GO:0015174,F	GO:0015181,F	GO:0015189,F	GO:0015809,P	GO:0016020,C	GO:0016021,C	GO:0030054,C	GO:0042116,P	GO:0043030,P	GO:0050727,P	GO:0061459,F	GO:0097626,F	GO:0097627,F	GO:0097638,P	GO:0097639,P	GO:0097640,P	GO:1902023,P	GO:1903352,P	GO:1903826,P	GO:1990822,P
Q9BQ15	GO:0000724,P	GO:0000784,C	GO:0003676,F	GO:0003677,F	GO:0003697,F	GO:0005515,F	GO:0005634,C	GO:0005654,C	GO:0005829,C	GO:0006281,P	GO:0006974,P	GO:0007093,P	GO:0010212,P	GO:0042795,P	GO:0070182,F	GO:0070200,P	GO:0070876,C	GO:0098505,F	GO:1904355,P	GO:0051972,P	GO:0061730,F
Q5JV73	GO:0005856,C	GO:0005886,C	GO:0030667,C	GO:0043312,P	GO:0070821,C
Q7Z5V6	GO:0005515,F	GO:0019902,F
Q9P2G4	GO:0000226,P	GO:0000922,C	GO:0005737,C	GO:0005813,C	GO:0005815,C	GO:0005856,C	GO:0005881,C	GO:0007049,P	GO:0008017,F	GO:0030496,C	GO:0031122,P	GO:0032467,P	GO:0032886,P	GO:0051256,P	GO:0051301,P	GO:0097431,C	GO:1990023,C
Q495W5	GO:0000139,C	GO:0005515,F	GO:0005794,C	GO:0006486,P	GO:0008417,F	GO:0016020,C	GO:0016021,C	GO:0016740,F	GO:0016757,F	GO:0032580,C	GO:0036065,P	GO:0046920,F	GO:0070062,C
Q96HE9	GO:0005634,C	GO:0005737,C	GO:0007050,P	GO:0016020,C	GO:0051726,P
P10915	GO:0001501,P	GO:0005201,F	GO:0005540,F	GO:0005576,C	GO:0005578,C	GO:0007155,P	GO:0007417,P	GO:0030198,P	GO:0031012,C
Q5VZP5	GO:0006470,P	GO:0008138,F	GO:0016311,P	GO:0016791,F
Q8WU76	GO:0003674,F	GO:0005575,C	GO:0006810,P	GO:0006904,P	GO:0008150,P	GO:0015031,P	GO:0016192,P
Q8WU79	GO:0005096,F	GO:0005515,F	GO:0005737,C	GO:0043547,P	GO:0046872,F
Q12836	GO:0002922,P	GO:0005576,C	GO:0005578,C	GO:0005886,C	GO:0007338,P	GO:0007339,P	GO:0016020,C	GO:0016021,C	GO:0032190,F	GO:0042102,P	GO:0060478,P	GO:2000344,P	GO:2000360,P
Q3MJ13	GO:0005737,C	GO:0005768,C	GO:0031214,P	GO:0031410,C	GO:0070166,P
Q96HE7	GO:0003756,F	GO:0005515,F	GO:0005783,C	GO:0005788,C	GO:0005789,C	GO:0006457,P	GO:0006464,P	GO:0006915,P	GO:0009266,P	GO:0010260,P	GO:0015035,F	GO:0015036,F	GO:0016020,C	GO:0016491,F	GO:0016671,F	GO:0019471,P	GO:0022417,P	GO:0030198,P	GO:0030425,C	GO:0030968,P	GO:0034599,P	GO:0034975,P	GO:0034976,P	GO:0043231,C	GO:0045454,P	GO:0050873,P	GO:0051085,P	GO:0051209,P	GO:0055114,P	GO:0070059,P	GO:0071456,P
P10916	GO:0002026,P	GO:0003007,P	GO:0003785,F	GO:0005509,F	GO:0005515,F	GO:0005737,C	GO:0005829,C	GO:0005856,C	GO:0006942,P	GO:0007507,P	GO:0008307,F	GO:0009791,P	GO:0016459,C	GO:0030016,C	GO:0030017,C	GO:0030049,P	GO:0030308,P	GO:0031672,C	GO:0032036,F	GO:0042694,P	GO:0046872,F	GO:0048747,P	GO:0055003,P	GO:0055010,P	GO:0060047,P	GO:0060048,P	GO:0097512,C	GO:0098735,P	GO:0015629,C
Q8NES3	GO:0000139,C	GO:0001541,P	GO:0001756,P	GO:0002315,P	GO:0003674,F	GO:0005576,C	GO:0005794,C	GO:0007275,P	GO:0007386,P	GO:0007389,P	GO:0008593,P	GO:0009887,P	GO:0014807,P	GO:0016020,C	GO:0016021,C	GO:0016740,F	GO:0016757,F	GO:0030173,C	GO:0030217,P	GO:0032092,P	GO:0033829,F	GO:0045747,P	GO:0046872,F	GO:0051446,P	GO:1902367,P	GO:1903561,C
P08311	GO:0002003,P	GO:0004252,F	GO:0005515,F	GO:0005576,C	GO:0005615,C	GO:0005634,C	GO:0005886,C	GO:0006468,P	GO:0006508,P	GO:0006955,P	GO:0008201,F	GO:0008233,F	GO:0008236,F	GO:0009986,C	GO:0010494,C	GO:0016787,F	GO:0019730,P	GO:0019731,P	GO:0022617,P	GO:0030141,C	GO:0032496,P	GO:0035578,C	GO:0042742,P	GO:0043312,P	GO:0044130,P	GO:0044267,P	GO:0050778,P	GO:0050829,P	GO:0050830,P	GO:0050832,P	GO:0070062,C	GO:0070946,P	GO:0071222,P	GO:0031012,C
Q9H251	GO:0005509,F	GO:0005515,F	GO:0005886,C	GO:0006816,P	GO:0007155,P	GO:0007156,P	GO:0007601,P	GO:0007605,P	GO:0007626,P	GO:0016020,C	GO:0016021,C	GO:0016339,P	GO:0032420,C	GO:0045494,P	GO:0046872,F	GO:0050896,P	GO:0050953,P	GO:0050957,P	GO:0051480,P	GO:0060122,P
Q9H252	GO:0005216,F	GO:0005244,F	GO:0005249,F	GO:0005267,F	GO:0005886,C	GO:0005887,C	GO:0006810,P	GO:0006811,P	GO:0006813,P	GO:0016020,C	GO:0016021,C	GO:0034765,P	GO:0042391,P	GO:0055085,P	GO:0071805,P	GO:0086091,P
Q9H255	GO:0003707,F	GO:0004871,F	GO:0004930,F	GO:0004984,F	GO:0005886,C	GO:0007165,P	GO:0007186,P	GO:0007608,P	GO:0016020,C	GO:0016021,C	GO:0038023,F	GO:0043401,P	GO:0045777,P	GO:0050896,P	GO:0050911,P	GO:0071398,P	GO:1900135,P
Q9H254	GO:0000165,P	GO:0002028,P	GO:0003779,F	GO:0005088,F	GO:0005200,F	GO:0005515,F	GO:0005543,F	GO:0005737,C	GO:0005829,C	GO:0005856,C	GO:0005886,C	GO:0005912,C	GO:0005938,C	GO:0006888,P	GO:0007016,P	GO:0007409,P	GO:0007411,P	GO:0007605,P	GO:0007628,P	GO:0008091,C	GO:0009566,P	GO:0010459,P	GO:0016020,C	GO:0016192,P	GO:0016363,C	GO:0016605,C	GO:0019226,P	GO:0019902,F	GO:0021952,P	GO:0022414,P	GO:0030424,C	GO:0030506,F	GO:0030507,F	GO:0030534,P	GO:0033135,P	GO:0033268,C	GO:0033270,C	GO:0034613,P	GO:0040018,P	GO:0043025,C	GO:0043194,C	GO:0043203,C	GO:0043547,P	GO:0045162,P	GO:0051693,P	GO:0061337,P	GO:0070062,C	GO:0070852,C	GO:0090002,P
Q9H257	GO:0002223,P	GO:0002376,P	GO:0005515,F	GO:0005737,C	GO:0005829,C	GO:0005886,C	GO:0007249,P	GO:0009620,P	GO:0019904,F	GO:0032494,P	GO:0032495,P	GO:0032755,P	GO:0032760,P	GO:0032874,P	GO:0042493,P	GO:0042534,P	GO:0042803,F	GO:0042981,P	GO:0043123,P	GO:0043330,P	GO:0045076,P	GO:0045087,P	GO:0045089,P	GO:0045408,P	GO:0046330,P	GO:0050700,F	GO:0050830,P	GO:0051607,P
P08319	GO:0001523,P	GO:0003960,F	GO:0004022,F	GO:0004024,F	GO:0004032,F	GO:0004745,F	GO:0005503,F	GO:0005634,C	GO:0005737,C	GO:0005829,C	GO:0006066,P	GO:0006067,P	GO:0006069,P	GO:0006081,P	GO:0008270,F	GO:0016491,F	GO:0016620,F	GO:0019115,F	GO:0019841,F	GO:0035276,F	GO:0042572,P	GO:0046164,P	GO:0046872,F	GO:0051287,F	GO:0055114,P	GO:1901661,P
Q8TED9	GO:0002102,C	GO:0005515,F	GO:0005737,C	GO:0030054,C	GO:0042995,C	GO:0071437,C
Q9H0Y0	GO:0005622,C	GO:0005737,C	GO:0005829,C	GO:0006497,P	GO:0006810,P	GO:0006914,P	GO:0006983,P	GO:0015031,P	GO:0016236,P	GO:0016874,F	GO:0019777,F	GO:0031401,P	GO:0032446,P
Q8N9Z0	GO:0003676,F	GO:0003677,F	GO:0005622,C	GO:0005634,C	GO:0006351,P	GO:0006355,P	GO:0046872,F
P17480	GO:0001164,F	GO:0001165,F	GO:0001650,C	GO:0003677,F	GO:0003682,F	GO:0003723,F	GO:0005515,F	GO:0005634,C	GO:0005654,C	GO:0005730,C	GO:0006351,P	GO:0006355,P	GO:0006356,P	GO:0006360,P	GO:0006361,P	GO:0006362,P	GO:0006363,P	GO:0045943,P	GO:1902659,P
P08670	GO:0001948,F	GO:0003725,F	GO:0005198,F	GO:0005200,F	GO:0005212,F	GO:0005515,F	GO:0005737,C	GO:0005777,C	GO:0005829,C	GO:0005856,C	GO:0005882,C	GO:0005886,C	GO:0005925,C	GO:0006928,P	GO:0008022,F	GO:0010628,P	GO:0010977,P	GO:0014002,P	GO:0016032,P	GO:0030049,P	GO:0031012,C	GO:0031252,C	GO:0042802,F	GO:0042995,C	GO:0043005,C	GO:0045103,P	GO:0045109,P	GO:0060020,P	GO:0060395,P	GO:0070062,C	GO:0070307,P	GO:0097110,F	GO:1990254,F
Q8TED0	GO:0001650,C	GO:0003723,F	GO:0005515,F	GO:0005634,C	GO:0005654,C	GO:0005730,C	GO:0005737,C	GO:0005783,C	GO:0006351,P	GO:0006355,P	GO:0006364,P	GO:0042254,P	GO:0045943,P	GO:2000234,P
Q8TED1	GO:0004601,F	GO:0004602,F	GO:0005788,C	GO:0006979,P	GO:0016020,C	GO:0016021,C	GO:0016491,F	GO:0034599,P	GO:0055114,P	GO:0098869,P
Q8TED4	GO:0005215,F	GO:0005783,C	GO:0005789,C	GO:0006810,P	GO:0008643,P	GO:0015297,F	GO:0015760,P	GO:0016020,C	GO:0016021,C	GO:0030176,C	GO:0035435,P	GO:0055085,P	GO:0061513,F	GO:0070062,C
P14635	GO:0000086,P	GO:0000278,P	GO:0000922,C	GO:0000942,C	GO:0001556,P	GO:0001701,P	GO:0001933,P	GO:0004693,F	GO:0005113,F	GO:0005515,F	GO:0005634,C	GO:0005654,C	GO:0005737,C	GO:0005759,C	GO:0005813,C	GO:0005815,C	GO:0005829,C	GO:0005856,C	GO:0006461,P	GO:0006468,P	GO:0006977,P	GO:0007049,P	GO:0007052,P	GO:0007077,P	GO:0007080,P	GO:0007283,P	GO:0009612,P	GO:0009636,P	GO:0010629,P	GO:0016020,C	GO:0016301,F	GO:0019901,F	GO:0031145,P	GO:0031442,P	GO:0031662,P	GO:0033129,P	GO:0035173,F	GO:0042246,P	GO:0042493,P	GO:0042787,P	GO:0045787,P	GO:0045931,P	GO:0046680,P	GO:0048146,P	GO:0048565,P	GO:0051301,P	GO:0051436,P	GO:0051437,P	GO:0051439,P
P07992	GO:0000109,C	GO:0000110,C	GO:0000710,P	GO:0000720,P	GO:0000784,C	GO:0001094,F	GO:0001302,P	GO:0003677,F	GO:0003684,F	GO:0003697,F	GO:0004518,F	GO:0004519,F	GO:0005515,F	GO:0005634,C	GO:0005654,C	GO:0005669,C	GO:0005737,C	GO:0005829,C	GO:0006281,P	GO:0006283,P	GO:0006289,P	GO:0006293,P	GO:0006295,P	GO:0006296,P	GO:0006302,P	GO:0006303,P	GO:0006310,P	GO:0006312,P	GO:0006949,P	GO:0006974,P	GO:0006979,P	GO:0007281,P	GO:0007283,P	GO:0007584,P	GO:0008022,F	GO:0008283,P	GO:0008584,P	GO:0009650,P	GO:0009744,P	GO:0010165,P	GO:0010259,P	GO:0016787,F	GO:0019904,F	GO:0032205,P	GO:0033683,P	GO:0035166,P	GO:0035264,P	GO:0036297,P	GO:0045190,P
O43598	GO:0005515,F	GO:0005634,C	GO:0005737,C	GO:0005829,C	GO:0006195,P	GO:0008152,P	GO:0008283,P	GO:0009117,P	GO:0009159,P	GO:0016787,F	GO:0016798,F	GO:0030307,P	GO:0030855,P	GO:0042802,F	GO:0042803,F	GO:0050144,F	GO:0070062,C	GO:0070694,F
Q92878	GO:0000019,P	GO:0000166,F	GO:0000722,P	GO:0000723,P	GO:0000724,P	GO:0000729,P	GO:0000731,P	GO:0000732,P	GO:0000781,C	GO:0000784,C	GO:0000790,C	GO:0000794,C	GO:0003677,F	GO:0003691,F	GO:0004017,F	GO:0005515,F	GO:0005524,F	GO:0005634,C	GO:0005654,C	GO:0005694,C	GO:0006260,P	GO:0006281,P	GO:0006302,P	GO:0006303,P	GO:0006310,P	GO:0006974,P	GO:0007004,P	GO:0007049,P	GO:0007131,P	GO:0016020,C	GO:0016032,P	GO:0016787,F	GO:0016887,F	GO:0030674,F	GO:0030870,C	GO:0031860,P	GO:0031954,P	GO:0032206,P	GO:0032508,P	GO:0033674,P	GO:0035861,C	GO:0043047,F	GO:0046872,F	GO:0046939,P	GO:0051321,P	GO:0051880,F	GO:0070192,P	GO:0090305,P	GO:1901796,P
P07998	GO:0003676,F	GO:0004518,F	GO:0004519,F	GO:0004522,F	GO:0004540,F	GO:0005515,F	GO:0005576,C	GO:0016787,F	GO:0070062,C	GO:0090501,P	GO:0090502,P	GO:0051607,P
Q15937	GO:0003674,F	GO:0003676,F	GO:0003677,F	GO:0005515,F	GO:0005622,C	GO:0005634,C	GO:0006351,P	GO:0006355,P	GO:0008150,P	GO:0046872,F
Q659A1	GO:0005515,F	GO:0005634,C	GO:0005654,C	GO:0005829,C	GO:0006351,P	GO:0006355,P	GO:0008023,C	GO:0015030,C	GO:0016604,C	GO:0035327,C	GO:0035363,C	GO:0042795,P	GO:0042796,P	GO:0045945,P
O43592	GO:0000049,F	GO:0003723,F	GO:0005634,C	GO:0005654,C	GO:0005737,C	GO:0005829,C	GO:0006409,P	GO:0006810,P	GO:0006886,P	GO:0008536,F	GO:0016363,C	GO:0071528,P	GO:0005643,C
O43593	GO:0000785,C	GO:0000976,F	GO:0003677,F	GO:0003700,F	GO:0003714,F	GO:0005634,C	GO:0005654,C	GO:0006351,P	GO:0006355,P	GO:0016491,F	GO:0016604,C	GO:0031490,F	GO:0032454,F	GO:0033169,P	GO:0045892,P	GO:0046872,F	GO:0055114,P
P40121	GO:0003779,F	GO:0005515,F	GO:0005576,C	GO:0005634,C	GO:0005654,C	GO:0005730,C	GO:0005737,C	GO:0005814,C	GO:0006461,P	GO:0008290,C	GO:0019904,F	GO:0032403,F	GO:0042470,C	GO:0045296,F	GO:0051015,F	GO:0051016,P	GO:0051693,P	GO:0070062,C	GO:0072686,C	GO:0090543,C	GO:0022617,P	GO:0071803,P
O95563	GO:0005634,C	GO:0005739,C	GO:0005743,C	GO:0006810,P	GO:0006850,P	GO:0016020,C	GO:0016021,C	GO:0031305,C	GO:0035774,P	GO:0050833,F	GO:0061732,P	GO:1902361,P
P40123	GO:0000902,P	GO:0003779,F	GO:0005515,F	GO:0005886,C	GO:0007010,P	GO:0007163,P	GO:0007165,P	GO:0007190,P	GO:0008154,P	GO:0008179,F	GO:0014069,C	GO:0016020,C	GO:0030864,C	GO:0042802,F
O95561	GO:0005515,F
Q6ZST2	GO:0003676,F	GO:0008270,F	GO:0046872,F
Q8TDQ0	GO:0001772,C	GO:0001819,P	GO:0002250,P	GO:0002281,P	GO:0002376,P	GO:0002519,P	GO:0002652,P	GO:0002826,P	GO:0002838,P	GO:0002859,P	GO:0005515,F	GO:0005769,C	GO:0006954,P	GO:0009986,C	GO:0010629,P	GO:0016020,C	GO:0016021,C	GO:0030054,C	GO:0030886,P	GO:0032088,P	GO:0032480,P	GO:0032687,P	GO:0032689,P	GO:0032703,P	GO:0032712,P	GO:0032715,P	GO:0032720,P	GO:0032722,P	GO:0032729,P	GO:0032732,P	GO:0032753,P	GO:0032815,P	GO:0034138,P	GO:0034154,P	GO:0034162,P	GO:0042102,P	GO:0042130,P	GO:0043032,P	GO:0045087,P	GO:0045089,P	GO:0045824,P	GO:0046872,F	GO:0050830,P	GO:0060135,P	GO:0070062,C	GO:0070374,P	GO:0071222,P	GO:0071656,P	GO:1900425,P
P40126	GO:0002052,P	GO:0004167,F	GO:0005507,F	GO:0005737,C	GO:0005829,C	GO:0006583,P	GO:0008152,P	GO:0008544,P	GO:0016020,C	GO:0016021,C	GO:0016491,F	GO:0016853,F	GO:0021847,P	GO:0033162,C	GO:0042438,P	GO:0042470,C	GO:0043473,P	GO:0046872,F	GO:0048066,P	GO:0048468,P	GO:0055114,P
Q9BT76	GO:0005886,C	GO:0010629,P	GO:0016020,C	GO:0016021,C	GO:0070062,C
O95568	GO:0005515,F	GO:0008150,P	GO:0008168,F	GO:0016740,F	GO:0031072,F	GO:0032259,P	GO:0043234,C
Q8TDQ1	GO:0001786,F	GO:0002376,P	GO:0005136,F	GO:0005886,C	GO:0008289,F	GO:0016020,C	GO:0016021,C	GO:0033004,P	GO:0034125,P	GO:0035666,P	GO:0035772,P	GO:0050776,P	GO:0097001,F	GO:1902216,P	GO:2000426,P	GO:2000427,P
Q96BP2	GO:0001650,C	GO:0003723,F	GO:0005515,F	GO:0005634,C	GO:0005654,C	GO:0005739,C	GO:0005743,C	GO:0005761,C	GO:0005829,C	GO:0005840,C	GO:0030529,C	GO:0032543,P	GO:0070125,P	GO:0070126,P
Q96BP3	GO:0000398,P	GO:0000413,P	GO:0003755,F	GO:0005634,C	GO:0005654,C	GO:0005681,C	GO:0006397,P	GO:0006457,P	GO:0008380,P	GO:0016604,C	GO:0016853,F	GO:0071013,C
Q9BQC3	GO:0005515,F	GO:0005829,C	GO:0016740,F	GO:0017183,P	GO:0090560,F
Q86X52	GO:0000139,C	GO:0002063,P	GO:0005576,C	GO:0005794,C	GO:0008376,F	GO:0009954,P	GO:0016020,C	GO:0016021,C	GO:0016740,F	GO:0016757,F	GO:0030206,P	GO:0030279,P	GO:0031667,P	GO:0032580,C	GO:0045880,P	GO:0046872,F	GO:0047238,F	GO:0050510,F	GO:0051216,P	GO:0051923,P	GO:0060349,P
Q9NXL9	GO:0000166,F	GO:0000724,P	GO:0003677,F	GO:0004386,F	GO:0005524,F	GO:0005634,C	GO:0006270,P	GO:0006281,P	GO:0006974,P	GO:0007276,P	GO:0007292,P	GO:0016787,F	GO:0097362,C
Q9BQC6	GO:0003735,F	GO:0005739,C	GO:0005743,C	GO:0005761,C	GO:0005840,C	GO:0006412,P	GO:0030529,C	GO:0032543,P	GO:0070125,P	GO:0070126,P
Q86X55	GO:0001105,F	GO:0003420,P	GO:0003713,F	GO:0005515,F	GO:0005634,C	GO:0005654,C	GO:0005737,C	GO:0005829,C	GO:0006351,P	GO:0006355,P	GO:0006479,P	GO:0006977,P	GO:0007568,P	GO:0008013,F	GO:0008168,F	GO:0008276,F	GO:0008284,P	GO:0008469,F	GO:0016032,P	GO:0016274,F	GO:0016569,P	GO:0016571,P	GO:0016740,F	GO:0019216,P	GO:0019919,P	GO:0030374,F	GO:0030518,P	GO:0030520,P	GO:0032091,P	GO:0032259,P	GO:0033146,P	GO:0034969,P	GO:0034970,P	GO:0034971,P	GO:0035242,F	GO:0035246,P	GO:0035642,F	GO:0042054,F	GO:0042803,F	GO:0043234,C	GO:0044212,F	GO:0045600,P	GO:0045944,P	GO:0051092,P	GO:0051591,P	GO:0060350,P	GO:0070577,F	GO:0071168,P	GO:0090575,C
Q71F23	GO:0000775,C	GO:0000776,C	GO:0000777,C	GO:0005515,F	GO:0005634,C	GO:0005654,C	GO:0005694,C	GO:0005737,C	GO:0005815,C	GO:0005829,C	GO:0006351,P	GO:0006355,P	GO:0007062,P	GO:0016032,P	GO:0034080,P	GO:0043009,P
Q86X59	GO:0005515,F
Q52LJ0	GO:0003723,F	GO:0005634,C	GO:0005654,C	GO:0005737,C	GO:0006388,P	GO:0043231,C	GO:0072669,C
P35916	GO:0000166,F	GO:0001525,P	GO:0001934,P	GO:0001938,P	GO:0001944,P	GO:0001945,P	GO:0001946,P	GO:0002040,P	GO:0003016,P	GO:0004672,F	GO:0004713,F	GO:0004714,F	GO:0005021,F	GO:0005515,F	GO:0005524,F	GO:0005576,C	GO:0005634,C	GO:0005737,C	GO:0005886,C	GO:0005887,C	GO:0006468,P	GO:0007169,P	GO:0007585,P	GO:0008284,P	GO:0010575,P	GO:0010595,P	GO:0016020,C	GO:0016021,C	GO:0016301,F	GO:0016310,P	GO:0016740,F	GO:0018108,P	GO:0019838,F	GO:0019903,F	GO:0035924,P	GO:0038084,P	GO:0043066,P	GO:0043235,C	GO:0043410,P	GO:0046330,P	GO:0046777,P	GO:0048010,P	GO:0048286,P	GO:0048514,P	GO:0060312,P	GO:0070374,P	GO:0090037,P
Q8IVV2	GO:0005262,F	GO:0007605,P	GO:0016020,C	GO:0032420,C	GO:0042995,C	GO:0050982,P	GO:0070588,P
Q9NYI0	GO:0005085,F	GO:0005086,F	GO:0005886,C	GO:0014069,C	GO:0016020,C	GO:0030054,C	GO:0032012,P	GO:0032587,C	GO:0043547,P	GO:0045202,C	GO:0045211,C
Q99558	GO:0000165,P	GO:0000166,F	GO:0000186,P	GO:0001650,C	GO:0004672,F	GO:0004674,F	GO:0004704,F	GO:0004709,F	GO:0005515,F	GO:0005524,F	GO:0005634,C	GO:0005737,C	GO:0005829,C	GO:0006468,P	GO:0006955,P	GO:0007249,P	GO:0007346,P	GO:0016301,F	GO:0016310,P	GO:0016740,F	GO:0023014,P	GO:0031098,P	GO:0031295,P	GO:0032147,P	GO:0033209,P	GO:0038061,P	GO:0042981,P	GO:0043123,P	GO:0043231,C	GO:0051607,P	GO:0071260,P
P0C7X5	GO:0003676,F	GO:0003677,F	GO:0005622,C	GO:0005634,C	GO:0006351,P	GO:0006355,P	GO:0046872,F
Q6IEY1	GO:0004871,F	GO:0004888,F	GO:0004930,F	GO:0004984,F	GO:0005886,C	GO:0007165,P	GO:0007186,P	GO:0007608,P	GO:0016020,C	GO:0016021,C	GO:0050896,P	GO:0050907,P	GO:0050911,P
Q2QL34	GO:0003674,F	GO:0005102,F	GO:0005737,C	GO:0005739,C	GO:0005777,C	GO:0005778,C	GO:0010730,P	GO:0016020,C	GO:0016021,C	GO:0043231,C	GO:0072593,P	GO:1901029,P
Q99551	GO:0003677,F	GO:0003690,F	GO:0003723,F	GO:0005515,F	GO:0005739,C	GO:0005759,C	GO:0005829,C	GO:0006351,P	GO:0006353,P	GO:0006355,P	GO:0006393,P	GO:0007005,P	GO:0032392,P	GO:0042645,C
Q99550	GO:0000139,C	GO:0005737,C	GO:0005794,C	GO:0005814,C	GO:0005856,C	GO:0016020,C
Q3KRB8	GO:0005096,F	GO:0005829,C	GO:0007165,P	GO:0021987,P	GO:0043547,P	GO:0051056,P
P29353	GO:0000165,P	GO:0000187,P	GO:0001525,P	GO:0001784,F	GO:0005068,F	GO:0005088,F	GO:0005154,F	GO:0005158,F	GO:0005159,F	GO:0005168,F	GO:0005515,F	GO:0005543,F	GO:0005737,C	GO:0005739,C	GO:0005759,C	GO:0005829,C	GO:0005886,C	GO:0007165,P	GO:0007173,P	GO:0007176,P	GO:0007265,P	GO:0007411,P	GO:0007507,P	GO:0008284,P	GO:0008286,P	GO:0016032,P	GO:0016337,P	GO:0030971,F	GO:0031532,P	GO:0035556,P	GO:0036498,P	GO:0038095,P	GO:0038128,P	GO:0040008,P	GO:0042127,P	GO:0042742,P	GO:0043066,P	GO:0043410,P	GO:0043547,P	GO:0045740,P	GO:0045892,P	GO:0045893,P	GO:0046875,F	GO:0048408,F	GO:0050900,P	GO:0070374,P	GO:0070435,C	GO:0071363,P
Q96RQ9	GO:0001716,F	GO:0005576,C	GO:0005764,C	GO:0006559,P	GO:0016491,F	GO:0055114,P
Q9HD64	GO:0005515,F
Q76N89	GO:0004842,F	GO:0005737,C	GO:0005829,C	GO:0016567,P	GO:0016740,F	GO:0042787,P	GO:0043161,P	GO:0061630,F	GO:0090090,P
Q96RQ3	GO:0000166,F	GO:0002169,C	GO:0003824,F	GO:0004075,F	GO:0004485,F	GO:0005515,F	GO:0005524,F	GO:0005739,C	GO:0005743,C	GO:0005759,C	GO:0005829,C	GO:0006552,P	GO:0006768,P	GO:0009083,P	GO:0009374,F	GO:0016874,F	GO:0046872,F	GO:0051291,P	GO:1905202,C
Q96RQ1	GO:0005515,F	GO:0005634,C	GO:0005730,C	GO:0005737,C	GO:0005783,C	GO:0005789,C	GO:0005794,C	GO:0006810,P	GO:0006890,P	GO:0016020,C	GO:0016021,C	GO:0016192,P	GO:0033116,C	GO:0043231,C
P57052	GO:0000381,P	GO:0003676,F	GO:0003723,F	GO:0005515,F	GO:0005634,C	GO:0005654,C	GO:0006397,P	GO:0007275,P	GO:0008266,F	GO:0008380,P	GO:0016607,C	GO:0030154,P	GO:0034599,P	GO:0042803,F
A0A0B4J1Y9	GO:0002250,P	GO:0002376,P	GO:0003823,F	GO:0005576,C	GO:0005886,C	GO:0006910,P	GO:0006911,P	GO:0006958,P	GO:0009897,C	GO:0016020,C	GO:0034987,F	GO:0042571,C	GO:0042742,P	GO:0045087,P	GO:0050853,P	GO:0050871,P	GO:0072562,C
Q8N3U4	GO:0000775,C	GO:0000785,C	GO:0005515,F	GO:0005634,C	GO:0005654,C	GO:0005694,C	GO:0005829,C	GO:0007049,P	GO:0007059,P	GO:0007062,P	GO:0016020,C	GO:0032876,P	GO:0051301,P	GO:0051321,P
P29350	GO:0001784,F	GO:0002244,P	GO:0002924,P	GO:0004721,F	GO:0004725,F	GO:0005001,F	GO:0005515,F	GO:0005576,C	GO:0005634,C	GO:0005730,C	GO:0005737,C	GO:0005829,C	GO:0005911,C	GO:0006470,P	GO:0006915,P	GO:0007186,P	GO:0008283,P	GO:0008284,P	GO:0008285,P	GO:0014068,P	GO:0016020,C	GO:0016311,P	GO:0016787,F	GO:0016791,F	GO:0017124,F	GO:0018108,P	GO:0019901,F	GO:0030154,P	GO:0030168,P	GO:0030220,P	GO:0031295,P	GO:0033277,P	GO:0033630,P	GO:0035335,P	GO:0035556,P	GO:0035580,C	GO:0035855,P	GO:0042105,C	GO:0042130,P	GO:0042169,F	GO:0042267,P	GO:0043312,P	GO:0043407,P	GO:0043409,P	GO:0045577,P	GO:0050732,P	GO:0050839,F	GO:0050853,P	GO:0050859,P
O95528	GO:0005215,F	GO:0005351,F	GO:0005355,F	GO:0005737,C	GO:0005829,C	GO:0005886,C	GO:0006810,P	GO:0008643,P	GO:0012505,C	GO:0015758,P	GO:0015992,P	GO:0016020,C	GO:0016021,C	GO:0022857,F	GO:0022891,F	GO:0035428,P	GO:0046323,P	GO:0048471,C	GO:0055056,F	GO:0055085,P	GO:1904659,P
P40879	GO:0003700,F	GO:0003712,F	GO:0005215,F	GO:0005254,F	GO:0005452,F	GO:0005515,F	GO:0005886,C	GO:0005887,C	GO:0006355,P	GO:0006810,P	GO:0006811,P	GO:0006820,P	GO:0006821,P	GO:0007588,P	GO:0008271,F	GO:0008272,P	GO:0015106,F	GO:0015108,F	GO:0015116,F	GO:0015297,F	GO:0015301,F	GO:0015701,P	GO:0016020,C	GO:0016021,C	GO:0016324,C	GO:0019531,F	GO:0019532,P	GO:0031526,C	GO:0042391,P	GO:0048240,P	GO:0051453,P	GO:0051454,P	GO:0055085,P	GO:0060081,P	GO:0071320,P	GO:0097225,C	GO:1902358,P	GO:1902476,P	GO:1903506,P
P40692	GO:0000289,P	GO:0000712,P	GO:0000793,C	GO:0000794,C	GO:0000795,C	GO:0001673,C	GO:0002204,P	GO:0003682,F	GO:0005515,F	GO:0005524,F	GO:0005634,C	GO:0005654,C	GO:0005694,C	GO:0005712,C	GO:0005715,C	GO:0006281,P	GO:0006298,P	GO:0006303,P	GO:0006974,P	GO:0007049,P	GO:0007060,P	GO:0007129,P	GO:0007131,P	GO:0007140,P	GO:0007283,P	GO:0008630,P	GO:0016020,C	GO:0016321,P	GO:0016446,P	GO:0016447,P	GO:0016887,F	GO:0030983,F	GO:0032137,F	GO:0032389,C	GO:0043060,P	GO:0045132,P	GO:0045141,P	GO:0045143,P	GO:0045190,P	GO:0045950,P	GO:0048298,P	GO:0048304,P	GO:0048477,P	GO:0051257,P	GO:0051321,P	GO:0003697,F	GO:0032407,F
P33778	GO:0000784,C	GO:0000786,C	GO:0003677,F	GO:0005515,F	GO:0005634,C	GO:0005654,C	GO:0005694,C	GO:0005829,C	GO:0006334,P	GO:0016567,P	GO:0046982,F
Q9Y5E9	GO:0005509,F	GO:0005515,F	GO:0005886,C	GO:0005887,C	GO:0007155,P	GO:0007156,P	GO:0007268,P	GO:0007416,P	GO:0016020,C	GO:0016021,C	GO:0016339,P
Q9NX36	GO:0000301,P	GO:0005515,F	GO:0006890,P	GO:0007030,P	GO:0017119,C	GO:0048213,P
Q8IUI8	GO:0000082,P	GO:0005515,F	GO:0005737,C	GO:0005829,C	GO:0005886,C	GO:0030308,P	GO:0042802,F	GO:0045893,P	GO:0045944,P	GO:0046427,P	GO:0071158,P
Q02161	GO:0005887,C	GO:0008519,F	GO:0015695,P	GO:0015696,P	GO:0016020,C	GO:0016021,C	GO:0072488,P
Q9Y5E1	GO:0005509,F	GO:0005886,C	GO:0005887,C	GO:0007155,P	GO:0007156,P	GO:0007268,P	GO:0007416,P	GO:0016020,C	GO:0016021,C	GO:0016339,P
Q9UEW3	GO:0001664,F	GO:0001934,P	GO:0002221,P	GO:0002376,P	GO:0004888,F	GO:0005044,F	GO:0005581,C	GO:0005622,C	GO:0005886,C	GO:0005887,C	GO:0006897,P	GO:0006898,P	GO:0007166,P	GO:0007194,P	GO:0008329,F	GO:0016020,C	GO:0016021,C	GO:0030666,C	GO:0043277,P	GO:0045087,P	GO:0070374,P
Q9Y5E3	GO:0005509,F	GO:0005886,C	GO:0005887,C	GO:0007155,P	GO:0007156,P	GO:0007268,P	GO:0007399,P	GO:0007416,P	GO:0009988,P	GO:0016020,C	GO:0016021,C	GO:0016339,P	GO:0042802,F	GO:0046872,F
Q9Y5E2	GO:0005509,F	GO:0005886,C	GO:0005887,C	GO:0007155,P	GO:0007156,P	GO:0007268,P	GO:0007416,P	GO:0016020,C	GO:0016021,C
Q9Y5E5	GO:0005509,F	GO:0005886,C	GO:0005887,C	GO:0007155,P	GO:0007156,P	GO:0007268,P	GO:0007399,P	GO:0007416,P	GO:0016020,C	GO:0016021,C	GO:0016339,P
Q9Y5E4	GO:0005509,F	GO:0005886,C	GO:0005887,C	GO:0007155,P	GO:0007156,P	GO:0007268,P	GO:0007416,P	GO:0016020,C	GO:0016021,C	GO:0016339,P
Q9Y5E7	GO:0005509,F	GO:0005886,C	GO:0005887,C	GO:0007155,P	GO:0007156,P	GO:0007268,P	GO:0007399,P	GO:0007416,P	GO:0016020,C	GO:0016021,C	GO:0016339,P
Q9NX38	GO:0005515,F	GO:0005634,C	GO:0016607,C	GO:0030425,C
Q13177	GO:0000166,F	GO:0002223,P	GO:0003824,F	GO:0004672,F	GO:0004674,F	GO:0005515,F	GO:0005524,F	GO:0005634,C	GO:0005737,C	GO:0005829,C	GO:0005886,C	GO:0006468,P	GO:0006469,P	GO:0006915,P	GO:0007165,P	GO:0007266,P	GO:0007346,P	GO:0008152,P	GO:0016020,C	GO:0016032,P	GO:0016301,F	GO:0016310,P	GO:0016477,P	GO:0016740,F	GO:0018105,P	GO:0019901,F	GO:0023014,P	GO:0030036,P	GO:0030296,F	GO:0031098,P	GO:0031267,F	GO:0031295,P	GO:0038095,P	GO:0040008,P	GO:0042802,F	GO:0042981,P	GO:0043066,P	GO:0043408,P	GO:0045296,F	GO:0046777,P	GO:0048010,P	GO:0048365,F	GO:0048471,C	GO:0050690,P	GO:0050731,P	GO:0050852,P	GO:0060996,P	GO:0061098,P	GO:0071407,P
P07333	GO:0000166,F	GO:0001934,P	GO:0002376,P	GO:0004672,F	GO:0004713,F	GO:0004714,F	GO:0005011,F	GO:0005524,F	GO:0005654,C	GO:0005886,C	GO:0005887,C	GO:0006468,P	GO:0006954,P	GO:0007165,P	GO:0007169,P	GO:0007275,P	GO:0007411,P	GO:0008283,P	GO:0008284,P	GO:0008285,P	GO:0008360,P	GO:0009986,C	GO:0016020,C	GO:0016021,C	GO:0016301,F	GO:0016310,P	GO:0016740,F	GO:0018108,P	GO:0019221,P	GO:0019903,F	GO:0019955,F	GO:0021772,P	GO:0021879,P	GO:0030097,P	GO:0030224,P	GO:0030225,P	GO:0030316,P	GO:0030335,P	GO:0031529,P	GO:0036006,P	GO:0038145,P	GO:0042531,P	GO:0042803,F	GO:0043066,P	GO:0043231,C	GO:0045087,P	GO:0045124,P	GO:0045217,P	GO:0046488,P
P07332	GO:0000166,F	GO:0001578,P	GO:0004672,F	GO:0004713,F	GO:0004715,F	GO:0005515,F	GO:0005524,F	GO:0005737,C	GO:0005794,C	GO:0005829,C	GO:0005856,C	GO:0005886,C	GO:0005925,C	GO:0006468,P	GO:0006935,P	GO:0007098,P	GO:0007173,P	GO:0007275,P	GO:0008017,F	GO:0008283,P	GO:0008289,F	GO:0008360,P	GO:0010976,P	GO:0015630,C	GO:0016020,C	GO:0016301,F	GO:0016310,P	GO:0016477,P	GO:0016740,F	GO:0018108,P	GO:0030054,C	GO:0030155,P	GO:0031116,P	GO:0031234,C	GO:0031410,C	GO:0034987,F	GO:0035091,F	GO:0038083,P	GO:0042127,P	GO:0043304,P	GO:0045087,P	GO:0045595,P	GO:0045639,P	GO:0046777,P	GO:0060627,P	GO:2000145,P	GO:2000251,P
P07339	GO:0004190,F	GO:0004197,F	GO:0004252,F	GO:0005515,F	GO:0005576,C	GO:0005615,C	GO:0005764,C	GO:0006508,P	GO:0006914,P	GO:0008233,F	GO:0016787,F	GO:0019886,P	GO:0030163,P	GO:0030574,P	GO:0035580,C	GO:0042470,C	GO:0043202,C	GO:0043312,P	GO:0045121,C	GO:0070062,C	GO:1904724,C	GO:1904813,C	GO:0031012,C
Q9BUB7	GO:0003674,F	GO:0005654,C	GO:0005739,C	GO:0005743,C	GO:0016020,C	GO:0016021,C	GO:0032592,C	GO:0033615,P
A4QPH2	GO:0004430,F	GO:0005737,C	GO:0005886,C	GO:0016301,F	GO:0016310,P	GO:0016740,F	GO:0030036,P	GO:0046854,P	GO:0048015,P
Q8N960	GO:0000226,P	GO:0005515,F	GO:0005737,C	GO:0005813,C	GO:0005814,C	GO:0005815,C	GO:0005856,C	GO:0007098,P	GO:0008022,F	GO:0008283,P	GO:0010825,P	GO:0021987,P	GO:0022008,P	GO:0022027,P	GO:0030953,P	GO:0032880,P	GO:0032886,P	GO:0045724,P
P61764	GO:0000149,F	GO:0002576,P	GO:0003006,P	GO:0003723,F	GO:0005515,F	GO:0005634,C	GO:0005654,C	GO:0005737,C	GO:0005739,C	GO:0005829,C	GO:0005856,C	GO:0005886,C	GO:0006810,P	GO:0006887,P	GO:0006904,P	GO:0007269,P	GO:0007274,P	GO:0007412,P	GO:0010807,P	GO:0014047,P	GO:0015031,P	GO:0016020,C	GO:0016188,P	GO:0016192,P	GO:0017075,F	GO:0019901,F	GO:0019904,F	GO:0019905,F	GO:0030424,C	GO:0031091,C	GO:0031333,P	GO:0031338,P	GO:0031630,P	GO:0032229,P	GO:0032355,P	GO:0035542,P	GO:0042802,F	GO:0043195,C	GO:0043209,C	GO:0043234,C	GO:0043274,F	GO:0043306,P	GO:0043524,P	GO:0045921,P	GO:0045956,P	GO:0047485,F	GO:0048471,C	GO:0048787,C	GO:0050821,P
P61769	GO:0000139,C	GO:0001895,P	GO:0001916,P	GO:0001948,F	GO:0002237,P	GO:0002376,P	GO:0002474,P	GO:0002479,P	GO:0002480,P	GO:0002481,P	GO:0002726,P	GO:0003254,P	GO:0005515,F	GO:0005576,C	GO:0005615,C	GO:0005788,C	GO:0005794,C	GO:0005829,C	GO:0005886,C	GO:0005925,C	GO:0006826,P	GO:0006955,P	GO:0009897,C	GO:0009986,C	GO:0010977,P	GO:0012507,C	GO:0016020,C	GO:0019731,P	GO:0019885,P	GO:0030670,C	GO:0031901,C	GO:0031905,C	GO:0032092,P	GO:0033077,P	GO:0033216,P	GO:0035580,C	GO:0042026,P	GO:0042493,P	GO:0042612,C	GO:0042802,F	GO:0043312,P	GO:0044267,P	GO:0045087,P	GO:0045646,P	GO:0046686,P	GO:0048260,P	GO:0050690,P	GO:0050776,P	GO:0050829,P
Q6ZRR9	GO:0005622,C	GO:0035556,P
P69891	GO:0005344,F	GO:0005506,F	GO:0005829,C	GO:0005833,C	GO:0006810,P	GO:0007596,P	GO:0015671,P	GO:0019825,F	GO:0020037,F	GO:0046872,F
Q6P988	GO:0004629,F	GO:0005576,C	GO:0005788,C	GO:0016055,P	GO:0016787,F	GO:0030178,P	GO:0043687,P	GO:0044267,P	GO:0052689,F	GO:0090090,P	GO:1990697,P	GO:1990699,F
Q86WJ1	GO:0000166,F	GO:0000717,P	GO:0004003,F	GO:0004386,F	GO:0005515,F	GO:0005524,F	GO:0005634,C	GO:0005654,C	GO:0005829,C	GO:0005886,C	GO:0006281,P	GO:0006293,P	GO:0006294,P	GO:0006295,P	GO:0006296,P	GO:0006338,P	GO:0006974,P	GO:0016787,F	GO:0016887,F	GO:0033683,P	GO:0070911,P
Q9H6N6	GO:0003774,F	GO:0016459,C
P10606	GO:0004129,F	GO:0005515,F	GO:0005739,C	GO:0005740,C	GO:0005743,C	GO:0005751,C	GO:0006123,P	GO:0007585,P	GO:0016020,C	GO:0042776,P	GO:0046872,F	GO:0070062,C
Q5GH77	GO:0005886,C	GO:0016020,C	GO:0016021,C
Q6ZRR5	GO:0016020,C	GO:0016021,C
Q9NZI2	GO:0005244,F	GO:0005267,F	GO:0005509,F	GO:0005515,F	GO:0005737,C	GO:0005886,C	GO:0006810,P	GO:0006811,P	GO:0006813,P	GO:0008076,C	GO:0015459,F	GO:0016020,C	GO:0030425,C	GO:0031234,C	GO:0034765,P	GO:0042995,C	GO:0046872,F	GO:0061337,P	GO:0065009,P	GO:0071805,P	GO:1901379,P
Q9NQ66	GO:0000086,P	GO:0000790,C	GO:0004435,F	GO:0004871,F	GO:0005096,F	GO:0005509,F	GO:0005515,F	GO:0005521,F	GO:0005546,F	GO:0005634,C	GO:0005737,C	GO:0005829,C	GO:0006629,P	GO:0007165,P	GO:0007213,P	GO:0007215,P	GO:0007223,P	GO:0007420,P	GO:0007613,P	GO:0008081,F	GO:0008277,P	GO:0016020,C	GO:0016042,P	GO:0016607,C	GO:0016787,F	GO:0019899,F	GO:0021987,P	GO:0031965,C	GO:0032735,P	GO:0035556,P	GO:0035722,P	GO:0035723,P	GO:0040019,P	GO:0042803,F	GO:0043209,C	GO:0043547,P	GO:0043647,P	GO:0045444,P	GO:0045663,P	GO:0045892,P	GO:0045893,P	GO:0046330,P	GO:0046488,P	GO:0048009,P	GO:0048639,P	GO:0051726,P	GO:0060466,P	GO:0070062,C	GO:0070498,P
Q9NZI7	GO:0001525,P	GO:0003677,F	GO:0003700,F	GO:0003714,F	GO:0005634,C	GO:0005654,C	GO:0005829,C	GO:0006351,P	GO:0006355,P	GO:0006357,P	GO:0019079,P	GO:0043565,F	GO:0045892,P
Q9NZI6	GO:0000122,P	GO:0000902,P	GO:0001650,C	GO:0002070,P	GO:0003677,F	GO:0003700,F	GO:0003714,F	GO:0005634,C	GO:0005737,C	GO:0005739,C	GO:0006351,P	GO:0006355,P	GO:0006357,P	GO:0006694,P	GO:0007028,P	GO:0007431,P	GO:0007565,P	GO:0008340,P	GO:0016020,C	GO:0043565,F	GO:0045927,P
Q9NZI5	GO:0000978,F	GO:0001077,F	GO:0002934,P	GO:0003677,F	GO:0005634,C	GO:0005654,C	GO:0005794,C	GO:0005829,C	GO:0006351,P	GO:0006355,P	GO:0006366,P	GO:0007275,P	GO:0008544,P	GO:0019216,P	GO:0031490,F	GO:0043231,C	GO:0043565,F	GO:0044212,F	GO:0045616,P	GO:0045944,P	GO:0061436,P
Q9HD15	GO:0003713,F	GO:0005515,F	GO:0005634,C	GO:0005654,C	GO:0005737,C	GO:0005829,C	GO:0005886,C	GO:0006351,P	GO:0006355,P	GO:0006915,P	GO:0008283,P	GO:0015630,C	GO:0030154,P	GO:0030374,F	GO:0030529,C	GO:0042981,P	GO:0045171,C	GO:2000273,P
Q9NZI8	GO:0003676,F	GO:0003723,F	GO:0003729,F	GO:0003730,F	GO:0005515,F	GO:0005634,C	GO:0005654,C	GO:0005737,C	GO:0005829,C	GO:0006403,P	GO:0006417,P	GO:0006810,P	GO:0010494,C	GO:0010610,P	GO:0017148,P	GO:0022013,P	GO:0030027,C	GO:0030175,C	GO:0030424,C	GO:0030425,C	GO:0030426,C	GO:0030529,C	GO:0042035,P	GO:0042995,C	GO:0043197,C	GO:0043488,P	GO:0045182,F	GO:0048027,F	GO:0048471,C	GO:0051028,P	GO:0070934,P	GO:0070937,C	GO:0097150,P
P25208	GO:0003677,F	GO:0003700,F	GO:0005515,F	GO:0005634,C	GO:0005654,C	GO:0006351,P	GO:0006355,P	GO:0016602,C	GO:0032403,F	GO:0032993,C	GO:0043565,F	GO:0044212,F	GO:0045540,P	GO:0045893,P	GO:0046982,F	GO:0070491,F
P62072	GO:0005215,F	GO:0005515,F	GO:0005739,C	GO:0005743,C	GO:0005744,C	GO:0005758,C	GO:0006626,P	GO:0006810,P	GO:0007605,P	GO:0008270,F	GO:0008565,F	GO:0015031,P	GO:0016020,C	GO:0042719,C	GO:0042803,F	GO:0045039,P	GO:0046872,F	GO:0051087,F	GO:0072321,P
Q9UBG7	GO:0000977,F	GO:0000978,F	GO:0000982,F	GO:0001228,F	GO:0003677,F	GO:0003682,F	GO:0003700,F	GO:0005634,C	GO:0005667,C	GO:0006351,P	GO:0006355,P	GO:0006366,P	GO:0007165,P	GO:0045893,P	GO:0045944,P
Q9UI15	GO:0000122,P	GO:0005634,C	GO:0007417,P	GO:0043209,C	GO:0051015,F
A6NER0	GO:0005096,F	GO:0005622,C	GO:0005886,C	GO:0006886,P	GO:0012505,C	GO:0016020,C	GO:0017137,F	GO:0031338,P	GO:0090630,P
Q0WX57	GO:0005634,C	GO:0005730,C	GO:0005783,C	GO:0006508,P	GO:0006511,P	GO:0006915,P	GO:0008233,F	GO:0008234,F	GO:0016579,P	GO:0016787,F	GO:0036459,F
P58753	GO:0002376,P	GO:0002755,P	GO:0005080,F	GO:0005515,F	GO:0005546,F	GO:0005737,C	GO:0005829,C	GO:0005886,C	GO:0006954,P	GO:0007165,P	GO:0007166,P	GO:0007250,P	GO:0016020,C	GO:0030099,P	GO:0030139,C	GO:0030674,F	GO:0030890,P	GO:0032496,P	GO:0032587,C	GO:0032648,P	GO:0032735,P	GO:0032738,P	GO:0032757,P	GO:0032760,P	GO:0034137,P	GO:0034141,P	GO:0034142,P	GO:0034145,P	GO:0035662,F	GO:0035663,F	GO:0035665,P	GO:0042803,F	GO:0043123,P	GO:0044130,P	GO:0045087,P	GO:0045088,P	GO:0045410,P	GO:0046330,P	GO:0046982,F	GO:0050830,P	GO:0051092,P	GO:0070374,P	GO:0070935,P	GO:0071221,P	GO:0071223,P	GO:0090023,P	GO:0090073,P	GO:2000340,P	GO:2000343,P
P62079	GO:0005886,C	GO:0005887,C	GO:0016020,C	GO:0016021,C	GO:0019899,F	GO:0045747,P	GO:0051604,P	GO:0090002,P
O14764	GO:0004890,F	GO:0005216,F	GO:0005230,F	GO:0005254,F	GO:0005515,F	GO:0005886,C	GO:0005887,C	GO:0006810,P	GO:0006811,P	GO:0006821,P	GO:0007165,P	GO:0007268,P	GO:0016020,C	GO:0016021,C	GO:0030054,C	GO:0034220,P	GO:0034707,C	GO:0045202,C	GO:0045211,C	GO:1902476,P	GO:1902711,C
O14763	GO:0004872,F	GO:0005031,F	GO:0005515,F	GO:0005622,C	GO:0005886,C	GO:0005887,C	GO:0006915,P	GO:0006919,P	GO:0006954,P	GO:0006955,P	GO:0007165,P	GO:0007166,P	GO:0007250,P	GO:0007275,P	GO:0008625,P	GO:0009986,C	GO:0016020,C	GO:0016021,C	GO:0032496,P	GO:0033209,P	GO:0034976,P	GO:0042127,P	GO:0042981,P	GO:0043123,P	GO:0043154,P	GO:0045569,F	GO:0050900,P	GO:0070059,P	GO:0071260,P	GO:0097296,P	GO:1902041,P	GO:1902042,P
O14894	GO:0005887,C	GO:0016020,C	GO:0016021,C
Q96L11	GO:0005576,C
P55103	GO:0005125,F	GO:0005160,F	GO:0005179,F	GO:0005576,C	GO:0005615,C	GO:0008083,F	GO:0010862,P	GO:0042981,P	GO:0043408,P	GO:0048468,P	GO:0060395,P	GO:0070062,C
Q96L12	GO:0005509,F	GO:0005783,C	GO:0005788,C	GO:0006457,P	GO:0007283,P	GO:0030154,P	GO:0030246,F	GO:0044183,F	GO:0046872,F	GO:0051082,F
Q96L15	GO:0003950,F	GO:0003953,F	GO:0003956,F	GO:0005576,C	GO:0006471,P	GO:0016020,C	GO:0016740,F	GO:0016757,F
Q96L14	GO:0005515,F	GO:0042802,F
P55107	GO:0001501,P	GO:0001503,P	GO:0001649,P	GO:0005125,F	GO:0005160,F	GO:0005576,C	GO:0005615,C	GO:0007179,P	GO:0008083,F	GO:0010862,P	GO:0030509,P	GO:0042981,P	GO:0043408,P	GO:0045444,P	GO:0045668,P	GO:0048468,P	GO:0060395,P
Q9UJV9	GO:0000166,F	GO:0000398,P	GO:0003676,F	GO:0003677,F	GO:0003723,F	GO:0004004,F	GO:0004386,F	GO:0005515,F	GO:0005524,F	GO:0005634,C	GO:0005681,C	GO:0005730,C	GO:0005737,C	GO:0005783,C	GO:0005829,C	GO:0006397,P	GO:0006915,P	GO:0008283,P	GO:0008380,P	GO:0010501,P	GO:0016020,C	GO:0016787,F	GO:0030154,P	GO:0032479,P	GO:0032481,P	GO:0035458,P	GO:0045944,P	GO:0046872,F	GO:0051607,P	GO:0071013,C
Q9UJV8	GO:0003677,F	GO:0003723,F	GO:0005634,C
D3W0D1	GO:0005515,F	GO:0005886,C	GO:0005887,C	GO:0016020,C	GO:0016021,C	GO:0030246,F	GO:0042803,F	GO:0043320,P	GO:0050663,P
P10147	GO:0000165,P	GO:0001649,P	GO:0001775,P	GO:0002548,P	GO:0004672,F	GO:0004698,F	GO:0005125,F	GO:0005515,F	GO:0005576,C	GO:0005615,C	GO:0005622,C	GO:0005737,C	GO:0005829,C	GO:0006816,P	GO:0006874,P	GO:0006887,P	GO:0006935,P	GO:0006954,P	GO:0006955,P	GO:0007010,P	GO:0007186,P	GO:0007267,P	GO:0007610,P	GO:0008009,F	GO:0008360,P	GO:0009636,P	GO:0010628,P	GO:0010629,P	GO:0010818,P	GO:0014808,P	GO:0016004,F	GO:0016301,F	GO:0019722,P	GO:0023052,P	GO:0030335,P	GO:0030502,P	GO:0030593,P	GO:0031663,P	GO:0031726,F	GO:0031730,F	GO:0032760,P	GO:0042056,F	GO:0042802,F	GO:0043308,P	GO:0043491,P	GO:0043525,P	GO:0043547,P	GO:0043615,P	GO:0043922,P
Q9HBR0	GO:0003333,P	GO:0005794,C	GO:0006810,P	GO:0006811,P	GO:0006814,P	GO:0006865,P	GO:0015171,F	GO:0016020,C	GO:0016021,C	GO:0060348,P
Q2TAK8	GO:0005515,F	GO:0005634,C	GO:0005829,C	GO:0006281,P	GO:0006325,P	GO:0006974,P	GO:0031491,F
P10144	GO:0001772,C	GO:0004252,F	GO:0005515,F	GO:0005634,C	GO:0005739,C	GO:0005829,C	GO:0006508,P	GO:0006915,P	GO:0008233,F	GO:0008236,F	GO:0008626,P	GO:0016020,C	GO:0016787,F	GO:0019835,P	GO:0030141,C	GO:0042267,P	GO:1900740,P
Q8N2E2	GO:0005576,C
Q99519	GO:0004308,F	GO:0005515,F	GO:0005576,C	GO:0005764,C	GO:0005765,C	GO:0005886,C	GO:0005975,P	GO:0006629,P	GO:0006687,P	GO:0006689,P	GO:0008152,P	GO:0009313,P	GO:0016020,C	GO:0016042,P	GO:0016787,F	GO:0016798,F	GO:0030054,C	GO:0031410,C	GO:0035580,C	GO:0043202,C	GO:0043231,C	GO:0043312,P	GO:0052794,F	GO:0052795,F	GO:0052796,F	GO:0070062,C
Q06643	GO:0005102,F	GO:0005125,F	GO:0005164,F	GO:0005575,C	GO:0005615,C	GO:0005886,C	GO:0006955,P	GO:0007165,P	GO:0007267,P	GO:0010467,P	GO:0016020,C	GO:0016021,C	GO:0033209,P	GO:0043588,P	GO:0045084,P	GO:0048535,P
P10145	GO:0001525,P	GO:0002237,P	GO:0005125,F	GO:0005153,F	GO:0005515,F	GO:0005576,C	GO:0005615,C	GO:0005622,C	GO:0006928,P	GO:0006935,P	GO:0006952,P	GO:0006954,P	GO:0006955,P	GO:0007050,P	GO:0007165,P	GO:0007186,P	GO:0008009,F	GO:0008285,P	GO:0019722,P	GO:0030155,P	GO:0030593,P	GO:0031623,P	GO:0031640,P	GO:0034976,P	GO:0035556,P	GO:0036499,P	GO:0042119,P	GO:0044344,P	GO:0045091,P	GO:0045744,P	GO:0045766,P	GO:0048566,P	GO:0050930,P	GO:0061844,P	GO:0070098,P	GO:0071222,P	GO:0071347,P	GO:0071356,P	GO:0090023,P	GO:2000535,P
Q6YI46	GO:0005783,C	GO:0016020,C	GO:0016021,C	GO:0043462,P	GO:0044339,P	GO:0045600,P	GO:0045668,P	GO:0045672,P	GO:0045780,P	GO:0051480,P	GO:0090090,P
Q9NUM3	GO:0006810,P	GO:0006811,P	GO:0006829,P	GO:0016020,C	GO:0016021,C	GO:0030001,P	GO:0046873,F	GO:0055085,P
Q9NUM4	GO:0003674,F	GO:0005515,F	GO:0005764,C	GO:0005765,C	GO:0005768,C	GO:0006810,P	GO:0007040,P	GO:0007041,P	GO:0016020,C	GO:0016021,C	GO:0031902,C	GO:0032418,P	GO:0048813,P	GO:0070062,C	GO:1900006,P
Q9H1F0	GO:0004867,F	GO:0005576,C	GO:0010466,P	GO:0010951,P	GO:0030414,F
P86452	GO:0000977,F	GO:0003676,F	GO:0003677,F	GO:0003700,F	GO:0005634,C	GO:0005730,C	GO:0006351,P	GO:0006355,P	GO:0006357,P	GO:0045892,P	GO:0046872,F	GO:0046983,F
Q8NCN2	GO:0003676,F	GO:0003677,F	GO:0005634,C	GO:0005654,C	GO:0006351,P	GO:0006355,P	GO:0046872,F
Q9BQG1	GO:0005509,F	GO:0005544,F	GO:0005768,C	GO:0005886,C	GO:0006906,P	GO:0016020,C	GO:0016021,C	GO:0017156,P	GO:0017158,P	GO:0019905,F	GO:0030154,P	GO:0030276,F	GO:0030658,C	GO:0031410,C	GO:0046872,F	GO:0048791,P	GO:0098793,C	GO:1903861,P
P80098	GO:0002548,P	GO:0005125,F	GO:0005515,F	GO:0005576,C	GO:0005615,C	GO:0005623,C	GO:0006874,P	GO:0006935,P	GO:0006954,P	GO:0006955,P	GO:0007010,P	GO:0007165,P	GO:0007186,P	GO:0007267,P	GO:0008009,F	GO:0008201,F	GO:0008360,P	GO:0030335,P	GO:0030593,P	GO:0031726,F	GO:0043547,P	GO:0048245,P	GO:0070098,P	GO:0070374,P	GO:0071346,P	GO:0071347,P	GO:0071356,P	GO:2000503,P
Q8NCN4	GO:0005634,C	GO:0005654,C	GO:0006974,P	GO:0016567,P	GO:0016607,C	GO:0016740,F	GO:0031491,F	GO:0035861,C	GO:0046872,F	GO:0070530,F	GO:2000780,P
Q8NCN5	GO:0004741,F	GO:0005739,C	GO:0005759,C	GO:0010510,P	GO:0016311,P	GO:0016491,F	GO:0055114,P
Q96RU7	GO:0000122,P	GO:0003714,F	GO:0004860,F	GO:0005515,F	GO:0005524,F	GO:0005634,C	GO:0005829,C	GO:0005886,C	GO:0006351,P	GO:0006355,P	GO:0006468,P	GO:0006469,P	GO:0006915,P	GO:0010827,P	GO:0019216,P	GO:0019901,F	GO:0031434,F	GO:0031625,F	GO:0032092,P	GO:0032436,P	GO:0032869,P	GO:0034976,P	GO:0043405,P	GO:0045599,P	GO:0045717,P	GO:0045892,P	GO:0051443,P	GO:0055106,F	GO:0070059,P	GO:0016301,F
P52823	GO:0001503,P	GO:0001886,P	GO:0003421,P	GO:0005179,F	GO:0005576,C	GO:0005615,C	GO:0005634,C	GO:0005737,C	GO:0006874,P	GO:0007566,P	GO:0010596,P	GO:0014070,P	GO:0016324,C	GO:0030336,P	GO:0033280,P	GO:0035988,P	GO:0044070,P	GO:0046697,P	GO:0051926,P	GO:0060348,P	GO:0071320,P	GO:0071385,P	GO:0071456,P	GO:0086004,P	GO:0090280,P	GO:1903403,P
P52824	GO:0000166,F	GO:0003951,F	GO:0004143,F	GO:0005515,F	GO:0005524,F	GO:0005634,C	GO:0005737,C	GO:0005768,C	GO:0005829,C	GO:0005856,C	GO:0005886,C	GO:0006111,P	GO:0006357,P	GO:0006654,P	GO:0007165,P	GO:0007171,P	GO:0007186,P	GO:0007205,P	GO:0008152,P	GO:0008277,P	GO:0010628,P	GO:0010629,P	GO:0010801,P	GO:0012506,C	GO:0016020,C	GO:0016301,F	GO:0016310,P	GO:0016363,C	GO:0016607,C	GO:0016740,F	GO:0018105,P	GO:0019900,F	GO:0019933,P	GO:0030168,P	GO:0030297,F	GO:0033198,P	GO:0033613,F	GO:0035556,P	GO:0043274,F	GO:0046339,P	GO:0046486,P	GO:0046834,P	GO:0046872,F	GO:0050731,P	GO:0051591,P	GO:0070493,P	GO:0070528,P	GO:0090181,P	GO:1903432,P
B4DXR9	GO:0003676,F	GO:0003677,F	GO:0005622,C	GO:0005634,C	GO:0006351,P	GO:0006355,P	GO:0046872,F
Q969Q5	GO:0000166,F	GO:0003924,F	GO:0005515,F	GO:0005525,F	GO:0005737,C	GO:0005739,C	GO:0005776,C	GO:0005829,C	GO:0005886,C	GO:0006810,P	GO:0006914,P	GO:0015031,P	GO:0016020,C	GO:0030667,C	GO:0043312,P
Q9ULD9	GO:0003676,F	GO:0046872,F
Q9ULD8	GO:0000155,F	GO:0000160,P	GO:0005216,F	GO:0005244,F	GO:0005249,F	GO:0005267,F	GO:0005515,F	GO:0005622,C	GO:0005886,C	GO:0005887,C	GO:0006810,P	GO:0006811,P	GO:0006813,P	GO:0016020,C	GO:0016021,C	GO:0023014,P	GO:0034765,P	GO:0042391,P	GO:0055085,P	GO:0071805,P
Q96TA1	GO:0003713,F	GO:0005634,C	GO:0005654,C	GO:0005737,C	GO:0005829,C	GO:0005886,C	GO:0005912,C	GO:0007411,P	GO:0008285,P	GO:0016020,C	GO:0016525,P	GO:0030054,C	GO:0030154,P	GO:0030948,P	GO:0032274,P	GO:0034337,P	GO:0040019,P	GO:0043066,P	GO:0044029,P	GO:0045296,F	GO:0045746,P	GO:0045892,P	GO:0045893,P	GO:0048743,P	GO:0070062,C	GO:2000279,P
Q96TA0	GO:0005509,F	GO:0005886,C	GO:0005887,C	GO:0007155,P	GO:0007156,P	GO:0007268,P	GO:0007416,P	GO:0016020,C	GO:0016021,C
Q9ULD5	GO:0003674,F	GO:0003676,F	GO:0003677,F	GO:0005575,C	GO:0005622,C	GO:0005634,C	GO:0006351,P	GO:0006355,P	GO:0008150,P	GO:0046872,F
Q9ULD4	GO:0002576,P	GO:0005515,F	GO:0005576,C	GO:0005829,C	GO:0016569,P	GO:0043966,P	GO:0046872,F	GO:0070776,C
Q96C23	GO:0003824,F	GO:0004034,F	GO:0005737,C	GO:0005975,P	GO:0006006,P	GO:0006012,P	GO:0016853,F	GO:0019318,P	GO:0030246,F	GO:0033499,P	GO:0070062,C
Q9ULD2	GO:0005615,C	GO:0005634,C	GO:0005730,C	GO:0005737,C	GO:0005739,C	GO:0005794,C	GO:0005815,C	GO:0005819,C	GO:0005856,C	GO:0005874,C	GO:0005886,C	GO:0015630,C	GO:0016020,C
Q9P2R6	GO:0000118,C	GO:0000122,P	GO:0001105,F	GO:0001106,F	GO:0003677,F	GO:0003682,F	GO:0003700,F	GO:0005515,F	GO:0005634,C	GO:0006338,P	GO:0006351,P	GO:0006355,P	GO:0006607,P	GO:0007275,P	GO:0008267,F	GO:0008270,F	GO:0021549,P	GO:0021691,P	GO:0021930,P	GO:0021942,P	GO:0043565,F	GO:0045944,P	GO:0046872,F	GO:0048755,P	GO:0048813,P
Q9ULD0	GO:0004591,F	GO:0005515,F	GO:0005739,C	GO:0005759,C	GO:0006096,P	GO:0006099,P	GO:0008152,P	GO:0016491,F	GO:0016624,F	GO:0030976,F	GO:0045252,C	GO:0046872,F	GO:0055114,P	GO:0005829,C
Q15283	GO:0000165,P	GO:0005096,F	GO:0005737,C	GO:0005829,C	GO:0007165,P	GO:0031235,C	GO:0035556,P	GO:0043087,P	GO:0043547,P	GO:0046580,P	GO:0046872,F	GO:0048471,C
Q6ISS4	GO:0005515,F	GO:0005576,C	GO:0050776,P
P51159	GO:0000166,F	GO:0001750,C	GO:0003924,F	GO:0005515,F	GO:0005525,F	GO:0005576,C	GO:0005764,C	GO:0005768,C	GO:0005770,C	GO:0005794,C	GO:0005829,C	GO:0006605,P	GO:0006887,P	GO:0007596,P	GO:0010628,P	GO:0016020,C	GO:0016192,P	GO:0016324,C	GO:0019003,F	GO:0019882,P	GO:0019904,F	GO:0030141,C	GO:0030318,P	GO:0030425,C	GO:0030667,C	GO:0031489,F	GO:0032400,P	GO:0032402,P	GO:0032585,C	GO:0033093,C	GO:0033162,C	GO:0035580,C	GO:0036257,P	GO:0042470,C	GO:0043312,P	GO:0043316,P	GO:0043320,P	GO:0043473,P	GO:0045202,C	GO:0045921,P	GO:0048489,P	GO:0050766,P	GO:0051875,P	GO:0051904,P	GO:0061024,P	GO:0070062,C	GO:0070382,C	GO:0071985,P	GO:0097278,P
Q5T7R7	GO:0016020,C	GO:0016021,C
Q9UK85	GO:0004871,F	GO:0005576,C	GO:0005615,C	GO:0007165,P	GO:0009653,P	GO:0045600,P
Q5BIV9	GO:0003676,F	GO:0005576,C	GO:0005634,C	GO:0005730,C	GO:0005829,C	GO:0005886,C	GO:0006501,P	GO:0006606,P	GO:0016020,C	GO:0031225,C	GO:0031982,C
P51153	GO:0000166,F	GO:0003924,F	GO:0005515,F	GO:0005525,F	GO:0005768,C	GO:0005802,C	GO:0005829,C	GO:0005886,C	GO:0005911,C	GO:0005923,C	GO:0006810,P	GO:0010737,P	GO:0015031,P	GO:0016020,C	GO:0016197,P	GO:0016328,C	GO:0030027,C	GO:0030054,C	GO:0030139,C	GO:0030659,C	GO:0030866,P	GO:0031175,P	GO:0031410,C	GO:0032456,P	GO:0032593,C	GO:0032869,P	GO:0034236,F	GO:0035767,P	GO:0042995,C	GO:0043005,C	GO:0043687,P	GO:0044795,P	GO:0055037,C	GO:0055038,C	GO:0061024,P	GO:0070062,C	GO:0070830,P	GO:0072659,P	GO:0090002,P	GO:0097368,P	GO:1902463,P	GO:0005794,C
P51151	GO:0000139,C	GO:0000166,F	GO:0003924,F	GO:0005515,F	GO:0005525,F	GO:0005764,C	GO:0005768,C	GO:0005770,C	GO:0005783,C	GO:0005789,C	GO:0005794,C	GO:0005829,C	GO:0005886,C	GO:0006810,P	GO:0015031,P	GO:0016020,C	GO:0019003,F	GO:0030133,C	GO:0030659,C	GO:0030670,C	GO:0031410,C	GO:0032588,C	GO:0032880,P	GO:0042147,P	GO:0042470,C	GO:0045335,C	GO:0045921,P	GO:0052405,P	GO:0061024,P	GO:0070062,C
P51157	GO:0000166,F	GO:0003924,F	GO:0005525,F	GO:0005737,C	GO:0005856,C	GO:0005886,C	GO:0016020,C	GO:0019003,F	GO:0035253,C	GO:0036064,C	GO:0042995,C	GO:1901998,P
Q9BTU6	GO:0000166,F	GO:0000287,F	GO:0002561,P	GO:0004430,F	GO:0005515,F	GO:0005524,F	GO:0005739,C	GO:0005765,C	GO:0005768,C	GO:0005794,C	GO:0005802,C	GO:0005829,C	GO:0005886,C	GO:0005887,C	GO:0006661,P	GO:0007030,P	GO:0007032,P	GO:0016020,C	GO:0016301,F	GO:0016310,P	GO:0016740,F	GO:0030054,C	GO:0030425,C	GO:0030672,C	GO:0031224,C	GO:0031410,C	GO:0031901,C	GO:0032403,F	GO:0035651,F	GO:0035838,C	GO:0042734,C	GO:0042995,C	GO:0043005,C	GO:0043025,C	GO:0043204,C	GO:0043231,C	GO:0043234,C	GO:0044231,C	GO:0045121,C	GO:0045202,C	GO:0046854,P	GO:0070382,C	GO:0031083,C
Q9Y2P8	GO:0000447,P	GO:0000479,P	GO:0000480,P	GO:0003824,F	GO:0004521,F	GO:0005634,C	GO:0005654,C	GO:0005730,C	GO:0006364,P	GO:0006396,P	GO:0008150,P	GO:0042254,P	GO:0003963,F
O60858	GO:0004842,F	GO:0004871,F	GO:0005515,F	GO:0005622,C	GO:0005737,C	GO:0005783,C	GO:0005789,C	GO:0007165,P	GO:0008270,F	GO:0009653,P	GO:0010332,P	GO:0010942,P	GO:0016020,C	GO:0016021,C	GO:0016239,P	GO:0016567,P	GO:0016740,F	GO:0030433,P	GO:0032897,P	GO:0043123,P	GO:0043161,P	GO:0044322,C	GO:0045087,P	GO:0046872,F	GO:0051092,P	GO:0051865,P	GO:0097038,C	GO:1902187,P	GO:1904264,F	GO:1904380,P
Q9UK80	GO:0003713,F	GO:0004843,F	GO:0005515,F	GO:0005575,C	GO:0005634,C	GO:0005654,C	GO:0005737,C	GO:0005829,C	GO:0005886,C	GO:0006351,P	GO:0006355,P	GO:0006508,P	GO:0006511,P	GO:0008233,F	GO:0008234,F	GO:0016569,P	GO:0016578,P	GO:0016579,P	GO:0016787,F	GO:0019784,F	GO:0031175,P	GO:0036459,F	GO:0045893,P	GO:0046872,F
O60583	GO:0000079,P	GO:0001223,F	GO:0003682,F	GO:0004674,F	GO:0005515,F	GO:0005634,C	GO:0005654,C	GO:0005737,C	GO:0005829,C	GO:0005886,C	GO:0006351,P	GO:0006355,P	GO:0006366,P	GO:0006368,P	GO:0006468,P	GO:0007049,P	GO:0007519,P	GO:0008024,C	GO:0016032,P	GO:0016538,F	GO:0019085,P	GO:0019086,P	GO:0019901,F	GO:0042795,P	GO:0045737,P	GO:0045944,P	GO:0048471,C	GO:0051147,P	GO:0051301,P	GO:0070063,F	GO:0097322,F	GO:1901409,P
Q9Y2P5	GO:0000038,P	GO:0000166,F	GO:0001676,P	GO:0003824,F	GO:0004467,F	GO:0005524,F	GO:0005783,C	GO:0005789,C	GO:0006629,P	GO:0006631,P	GO:0006642,P	GO:0006699,P	GO:0008152,P	GO:0008206,P	GO:0009925,C	GO:0015245,F	GO:0015721,P	GO:0015908,P	GO:0015911,P	GO:0016020,C	GO:0016021,C	GO:0016874,F	GO:0030176,C	GO:0031957,F	GO:0032403,F	GO:0043231,C	GO:0043234,C	GO:0046951,P	GO:0047747,F
Q9Y2P4	GO:0000038,P	GO:0000166,F	GO:0001676,P	GO:0003824,F	GO:0004467,F	GO:0005886,C	GO:0006629,P	GO:0006631,P	GO:0006810,P	GO:0006869,P	GO:0008152,P	GO:0015245,F	GO:0015908,P	GO:0015909,P	GO:0016020,C	GO:0016021,C	GO:0016874,F	GO:0031957,F	GO:0042383,C
Q96PC2	GO:0000166,F	GO:0000827,F	GO:0000828,F	GO:0000829,F	GO:0000831,F	GO:0000832,F	GO:0005524,F	GO:0005634,C	GO:0005737,C	GO:0005829,C	GO:0006468,P	GO:0008440,F	GO:0016301,F	GO:0016310,P	GO:0016740,F	GO:0032958,P	GO:0043647,P	GO:0046488,P	GO:0052723,F	GO:0052724,F	GO:0052836,F	GO:0052839,F
Q9Y3B3	GO:0000139,C	GO:0005783,C	GO:0005789,C	GO:0005793,C	GO:0005794,C	GO:0006810,P	GO:0006888,P	GO:0006890,P	GO:0012507,C	GO:0015031,P	GO:0016020,C	GO:0016021,C	GO:0030126,C	GO:0030127,C	GO:0030133,C	GO:0030663,C	GO:0031410,C	GO:0033116,C	GO:0070062,C
Q9UMX2	GO:0005515,F	GO:0005634,C	GO:0005654,C	GO:0005737,C	GO:0005829,C	GO:0006521,P	GO:0006595,P	GO:0006596,P	GO:0007283,P	GO:0008073,F	GO:0015489,F	GO:0015847,P	GO:0043086,P	GO:0045732,P	GO:0072562,C	GO:1902268,P
Q8N8U9	GO:0001657,P	GO:0002043,P	GO:0005576,C	GO:0005615,C	GO:0010594,P	GO:0030514,P	GO:0042118,P	GO:0045446,P	GO:0048839,P	GO:0060393,P	GO:0070374,P
Q9UMX0	GO:0000045,P	GO:0000502,C	GO:0005515,F	GO:0005634,C	GO:0005654,C	GO:0005737,C	GO:0005776,C	GO:0005783,C	GO:0005829,C	GO:0005886,C	GO:0006914,P	GO:0016020,C	GO:0016235,C	GO:0016236,P	GO:0019900,F	GO:0030433,P	GO:0031396,P	GO:0031398,P	GO:0031410,C	GO:0031593,F	GO:0034140,P	GO:0034976,P	GO:0035973,P	GO:0042802,F	GO:0043234,C	GO:0048471,C	GO:0071456,P	GO:0097352,P	GO:1901340,P	GO:1902175,P	GO:1903071,P
Q04864	GO:0000122,P	GO:0000980,F	GO:0001205,F	GO:0003677,F	GO:0003682,F	GO:0003700,F	GO:0005515,F	GO:0005634,C	GO:0005654,C	GO:0005667,C	GO:0005737,C	GO:0005829,C	GO:0006351,P	GO:0006355,P	GO:0006366,P	GO:0006954,P	GO:0007249,P	GO:0010629,P	GO:0032688,P	GO:0033256,C	GO:0034097,P	GO:0038061,P	GO:0043123,P	GO:0043565,F	GO:0045087,P	GO:0045893,P	GO:0045944,P	GO:1901215,P
Q9UMX6	GO:0001750,C	GO:0001917,C	GO:0005509,F	GO:0005886,C	GO:0007168,P	GO:0007267,P	GO:0007589,P	GO:0007601,P	GO:0007602,P	GO:0008048,F	GO:0016020,C	GO:0022400,P	GO:0030249,F	GO:0031282,P	GO:0031284,P	GO:0046872,F	GO:0050896,P	GO:0097381,C
P17735	GO:0003824,F	GO:0004838,F	GO:0005515,F	GO:0005575,C	GO:0005739,C	GO:0005829,C	GO:0006103,P	GO:0006520,P	GO:0006536,P	GO:0006559,P	GO:0006572,P	GO:0006979,P	GO:0008483,F	GO:0009058,P	GO:0009072,P	GO:0009074,P	GO:0014070,P	GO:0016597,F	GO:0016740,F	GO:0030170,F	GO:0046689,P	GO:0051384,P	GO:0080130,F
Q15935	GO:0003674,F	GO:0003676,F	GO:0003677,F	GO:0005622,C	GO:0005634,C	GO:0006351,P	GO:0006355,P	GO:0008150,P	GO:0046872,F
Q9UMX5	GO:0005576,C	GO:0005615,C	GO:0008083,F	GO:0012505,C	GO:0016020,C	GO:0032099,P	GO:0043410,P	GO:0046872,F
Q8N8U2	GO:0003824,F	GO:0005515,F	GO:0005634,C	GO:0008152,P	GO:0035064,F
Q3ZCV2	GO:0005739,C	GO:0005761,C	GO:0008284,P	GO:0035740,P	GO:1903862,P
A6NDP7	GO:0005737,C	GO:0016020,C	GO:0016021,C
Q13795	GO:0000166,F	GO:0003924,F	GO:0005515,F	GO:0005525,F	GO:0005622,C	GO:0005794,C	GO:0005802,C	GO:0005829,C	GO:0007165,P	GO:0007264,P	GO:0007369,P	GO:0016020,C	GO:0032588,C	GO:0034067,P	GO:0042147,P	GO:0043001,P
Q13794	GO:0001836,P	GO:0001844,P	GO:0005515,F	GO:0005634,C	GO:0005739,C	GO:0005741,C	GO:0005829,C	GO:0006915,P	GO:0006919,P	GO:0006974,P	GO:0010498,P	GO:0010907,P	GO:0010917,P	GO:0032461,P	GO:0042149,P	GO:0042981,P	GO:0043029,P	GO:0043065,P	GO:0043280,P	GO:0043331,P	GO:0043517,P	GO:0046902,P	GO:0051607,P	GO:0071456,P	GO:0072332,P	GO:0072593,P	GO:0090200,P	GO:0097193,P	GO:1900740,P	GO:1902043,P	GO:1902237,P	GO:2001244,P
Q13797	GO:0005518,F	GO:0005886,C	GO:0007155,P	GO:0007229,P	GO:0008305,C	GO:0009925,C	GO:0016020,C	GO:0016021,C	GO:0030198,P	GO:0030593,P	GO:0034679,C	GO:0042060,P	GO:0043236,F	GO:0046872,F
P18848	GO:0000978,F	GO:0000981,F	GO:0001046,F	GO:0001076,F	GO:0001077,F	GO:0001085,F	GO:0003677,F	GO:0003700,F	GO:0005515,F	GO:0005634,C	GO:0005654,C	GO:0005667,C	GO:0005737,C	GO:0005815,C	GO:0005856,C	GO:0005886,C	GO:0006094,P	GO:0006351,P	GO:0006355,P	GO:0006357,P	GO:0006366,P	GO:0006520,P	GO:0007214,P	GO:0007623,P	GO:0008022,F	GO:0008134,F	GO:0010575,P	GO:0010628,P	GO:0016020,C	GO:0032057,P	GO:0032590,C	GO:0032922,P	GO:0034198,P	GO:0034399,C	GO:0034644,P	GO:0034976,P	GO:0036003,P	GO:0036091,P	GO:0036499,P	GO:0042149,P	GO:0042789,P	GO:0043005,C	GO:0043065,P	GO:0043267,P	GO:0043522,F	GO:0043525,P	GO:0043565,F	GO:0044212,F	GO:0045893,P
Q96NL8	GO:0005515,F	GO:0005737,C	GO:0005829,C	GO:0005886,C	GO:0030054,C	GO:0097546,C
Q13790	GO:0005102,F	GO:0005319,F	GO:0005576,C	GO:0006629,P	GO:0006810,P	GO:0006869,P	GO:0008202,P	GO:0008203,P	GO:0015485,F	GO:0034362,C	GO:0034364,C
Q13123	GO:0005515,F	GO:0005615,C	GO:0005634,C	GO:0006955,P	GO:0007267,P	GO:0016607,C	GO:0042802,F
Q96EX3	GO:0005515,F	GO:0005737,C	GO:0005814,C	GO:0005829,C	GO:0005856,C	GO:0005868,C	GO:0005929,C	GO:0005930,C	GO:0035735,P	GO:0036064,C	GO:0042073,P	GO:0042995,C	GO:0045503,F	GO:0045504,F	GO:0060271,P	GO:0097014,C	GO:0097542,C	GO:0008574,F
Q15058	GO:0000166,F	GO:0001558,P	GO:0003777,F	GO:0005515,F	GO:0005524,F	GO:0005634,C	GO:0005737,C	GO:0005819,C	GO:0005829,C	GO:0005856,C	GO:0005871,C	GO:0005874,C	GO:0007018,P	GO:0007080,P	GO:0008017,F	GO:0008284,P	GO:0008574,F	GO:0010389,P	GO:0015631,F	GO:0016020,C	GO:0016887,F	GO:0019901,F	GO:0021685,P	GO:0021693,P	GO:0021695,P	GO:0021766,P	GO:0021772,P	GO:0021846,P	GO:0021987,P	GO:0030155,P	GO:0030165,F	GO:0030334,P	GO:0030496,C	GO:0031146,P	GO:0031641,P	GO:0032147,P	GO:0032467,P	GO:0032487,P	GO:0033624,P	GO:0034446,P	GO:0043066,P	GO:0043161,P	GO:0043523,P	GO:0043524,P	GO:0045184,P	GO:0051233,C	GO:0051301,P	GO:1903047,P	GO:1903429,P
Q96NL6	GO:0005737,C	GO:0005813,C	GO:0005814,C	GO:0005829,C	GO:0005856,C	GO:0008022,F	GO:0017080,F	GO:0030276,F	GO:0045162,P	GO:0060271,P	GO:0065009,P	GO:0070062,C	GO:0071439,C	GO:0097539,C	GO:0097711,P
Q8IZM8	GO:0003676,F	GO:0003677,F	GO:0005634,C	GO:0006351,P	GO:0006355,P	GO:0046872,F
P18847	GO:0000122,P	GO:0000976,F	GO:0000977,F	GO:0000978,F	GO:0001078,F	GO:0001228,F	GO:0003677,F	GO:0003700,F	GO:0003714,F	GO:0005515,F	GO:0005634,C	GO:0005654,C	GO:0005730,C	GO:0006094,P	GO:0006351,P	GO:0006355,P	GO:0006357,P	GO:0006366,P	GO:0008284,P	GO:0010628,P	GO:0030968,P	GO:0034198,P	GO:0035914,P	GO:0036499,P	GO:0042802,F	GO:0042803,F	GO:0044212,F	GO:0045892,P	GO:0045944,P	GO:0046982,F	GO:0061394,P	GO:0070373,P	GO:1903984,P	GO:1990440,P	GO:1990622,C
P18846	GO:0000977,F	GO:0001228,F	GO:0003677,F	GO:0003700,F	GO:0003705,F	GO:0005515,F	GO:0005634,C	GO:0005654,C	GO:0005667,C	GO:0006351,P	GO:0006355,P	GO:0006366,P	GO:0010976,P	GO:0014070,P	GO:0032025,P	GO:0032403,F	GO:0043565,F	GO:0043623,P	GO:0045740,P	GO:0045944,P	GO:0046982,F	GO:1990590,C
Q9UM21	GO:0000139,C	GO:0005576,C	GO:0005788,C	GO:0005794,C	GO:0005975,P	GO:0006486,P	GO:0006487,P	GO:0006491,P	GO:0008375,F	GO:0008454,F	GO:0016020,C	GO:0016021,C	GO:0016740,F	GO:0016757,F	GO:0016758,F	GO:0043687,P	GO:0044267,P	GO:0046872,F	GO:0070062,C
Q9Y478	GO:0004672,F	GO:0004679,F	GO:0005515,F	GO:0005634,C	GO:0005654,C	GO:0005829,C	GO:0006468,P	GO:0006629,P	GO:0006631,P	GO:0006633,P	GO:0007050,P	GO:0007165,P	GO:0010628,P	GO:0016236,P	GO:0016241,P	GO:0019901,F	GO:0031588,C	GO:0035878,P	GO:0043234,C	GO:0045859,P	GO:0050790,P	GO:0051291,P	GO:1901796,P
Q9NVU0	GO:0002376,P	GO:0003899,F	GO:0005634,C	GO:0005654,C	GO:0005666,C	GO:0005829,C	GO:0006351,P	GO:0006383,P	GO:0032481,P	GO:0045087,P	GO:0051607,P	GO:0001056,F
P02462	GO:0001525,P	GO:0001569,P	GO:0005201,F	GO:0005515,F	GO:0005576,C	GO:0005578,C	GO:0005581,C	GO:0005587,C	GO:0005604,C	GO:0005615,C	GO:0005788,C	GO:0007420,P	GO:0007528,P	GO:0030023,F	GO:0030198,P	GO:0030574,P	GO:0030855,P	GO:0031012,C	GO:0038063,P	GO:0048407,F	GO:0048514,P	GO:0061304,P	GO:0061333,P	GO:0071230,P	GO:0071711,P
Q5BKX8	GO:0005515,F	GO:0005737,C	GO:0005886,C	GO:0005901,C	GO:0006351,P	GO:0006355,P	GO:0007275,P	GO:0007517,P	GO:0010468,P	GO:0030017,C	GO:0030018,C	GO:0030154,P	GO:0035023,P	GO:0045944,P
Q00722	GO:0004435,F	GO:0004629,F	GO:0004871,F	GO:0005509,F	GO:0005737,C	GO:0005829,C	GO:0006629,P	GO:0006644,P	GO:0007165,P	GO:0007202,P	GO:0007223,P	GO:0008081,F	GO:0016042,P	GO:0016787,F	GO:0035556,P	GO:0043647,P	GO:0046872,F	GO:0050913,P
P02461	GO:0001501,P	GO:0001568,P	GO:0002020,F	GO:0005178,F	GO:0005201,F	GO:0005515,F	GO:0005576,C	GO:0005578,C	GO:0005581,C	GO:0005586,C	GO:0005615,C	GO:0005788,C	GO:0007160,P	GO:0007179,P	GO:0007229,P	GO:0007507,P	GO:0007568,P	GO:0009314,P	GO:0009612,P	GO:0018149,P	GO:0021987,P	GO:0030168,P	GO:0030198,P	GO:0030199,P	GO:0030574,P	GO:0031012,C	GO:0034097,P	GO:0035025,P	GO:0042060,P	GO:0043588,P	GO:0046332,F	GO:0046872,F	GO:0048407,F	GO:0048565,P	GO:0050776,P	GO:0050777,P	GO:0060414,P	GO:0071230,P	GO:0097435,P	GO:2001223,P
Q9Y3L5	GO:0000166,F	GO:0003713,F	GO:0003924,F	GO:0005525,F	GO:0005737,C	GO:0005768,C	GO:0005829,C	GO:0005886,C	GO:0005923,C	GO:0007165,P	GO:0016020,C	GO:0019003,F	GO:0030336,P	GO:0031954,P	GO:0032486,P	GO:0043312,P	GO:0044291,C	GO:0055037,C	GO:0055038,C	GO:0061097,P	GO:0070062,C	GO:0070821,C	GO:0090557,P	GO:1903506,P	GO:0030033,P
Q9Y471	GO:0005634,C	GO:0005737,C	GO:0005856,C	GO:0016020,C	GO:0030111,P	GO:0051537,F	GO:0030338,F
P23141	GO:0004771,F	GO:0005783,C	GO:0005788,C	GO:0005829,C	GO:0006695,P	GO:0006805,P	GO:0008152,P	GO:0009636,P	GO:0016787,F	GO:0030855,P	GO:0047374,F	GO:0051791,P	GO:0052689,F	GO:0090122,P
P23142	GO:0001933,P	GO:0001968,F	GO:0005178,F	GO:0005201,F	GO:0005509,F	GO:0005515,F	GO:0005576,C	GO:0005578,C	GO:0005604,C	GO:0005615,C	GO:0007162,P	GO:0007566,P	GO:0008022,F	GO:0010628,P	GO:0010952,P	GO:0016032,P	GO:0016504,F	GO:0030198,P	GO:0032403,F	GO:0042802,F	GO:0048146,P	GO:0070051,F	GO:0070062,C	GO:0070373,P	GO:0071953,C	GO:0072378,P	GO:1900025,P	GO:1904188,P	GO:1904237,P	GO:2000146,P	GO:2000647,P	GO:2001202,P	GO:0007229,P	GO:0005577,C	GO:0031012,C
Q9Y3L3	GO:0005096,F	GO:0005515,F	GO:0005737,C	GO:0007165,P	GO:0017124,F	GO:0043547,P
Q96S96	GO:0005515,F	GO:0005764,C	GO:0070062,C
P17655	GO:0000785,C	GO:0001666,P	GO:0001824,P	GO:0004198,F	GO:0005509,F	GO:0005515,F	GO:0005622,C	GO:0005634,C	GO:0005737,C	GO:0005764,C	GO:0005783,C	GO:0005794,C	GO:0005829,C	GO:0005886,C	GO:0005925,C	GO:0006508,P	GO:0007520,P	GO:0008092,F	GO:0008233,F	GO:0008234,F	GO:0016020,C	GO:0016540,P	GO:0016787,F	GO:0022617,P	GO:0030425,C	GO:0030864,C	GO:0031143,C	GO:0045121,C	GO:0046872,F	GO:0046982,F	GO:0051493,P	GO:0051603,P	GO:0070062,C	GO:0071230,P	GO:0097038,C
Q9Y2H2	GO:0001921,P	GO:0005515,F	GO:0005737,C	GO:0005768,C	GO:0005769,C	GO:0005905,C	GO:0006661,P	GO:0008344,P	GO:0008934,F	GO:0014898,P	GO:0016020,C	GO:0016787,F	GO:0030424,C	GO:0030425,C	GO:0031161,P	GO:0031901,C	GO:0033137,P	GO:0034595,F	GO:0034596,F	GO:0042532,P	GO:0042578,F	GO:0042803,F	GO:0043025,C	GO:0045334,C	GO:0046856,P	GO:0048015,P	GO:0048681,P	GO:0051896,P	GO:0052832,F	GO:0052833,F	GO:0052834,F	GO:0055037,C	GO:0072583,P	GO:2000145,P	GO:2001135,P
Q69YG0	GO:0016020,C	GO:0016021,C
Q96S97	GO:0001726,C	GO:0001933,P	GO:0003674,F	GO:0005886,C	GO:0005911,C	GO:0010629,P	GO:0016020,C	GO:0016021,C	GO:0030335,P	GO:0030837,P	GO:0030864,C	GO:0031579,P	GO:0034115,P	GO:0045121,C	GO:0061028,P	GO:0070062,C	GO:0072661,P	GO:0090038,P	GO:1900026,P	GO:0010810,P	GO:0045217,P
P25789	GO:0000165,P	GO:0000209,P	GO:0000502,C	GO:0000932,C	GO:0002223,P	GO:0002479,P	GO:0004175,F	GO:0004298,F	GO:0005515,F	GO:0005634,C	GO:0005654,C	GO:0005737,C	GO:0005829,C	GO:0005839,C	GO:0006508,P	GO:0006511,P	GO:0006521,P	GO:0008233,F	GO:0010972,P	GO:0016032,P	GO:0016579,P	GO:0016787,F	GO:0019773,C	GO:0031145,P	GO:0031146,P	GO:0033209,P	GO:0038061,P	GO:0038095,P	GO:0043161,P	GO:0043231,C	GO:0043488,P	GO:0043687,P	GO:0050852,P	GO:0051436,P	GO:0051437,P	GO:0051603,P	GO:0055085,P	GO:0060071,P	GO:0061418,P	GO:0070062,C	GO:0090090,P	GO:0090263,P
A2RU48	GO:0005515,F	GO:0016020,C	GO:0016021,C
P14384	GO:0004180,F	GO:0004181,F	GO:0004185,F	GO:0005576,C	GO:0005615,C	GO:0005886,C	GO:0006501,P	GO:0006508,P	GO:0006518,P	GO:0008233,F	GO:0008237,F	GO:0008270,F	GO:0009653,P	GO:0009986,C	GO:0016020,C	GO:0016485,P	GO:0016787,F	GO:0031225,C	GO:0046872,F	GO:0070062,C
Q15056	GO:0001731,P	GO:0003676,F	GO:0003723,F	GO:0003743,F	GO:0004386,F	GO:0005515,F	GO:0005737,C	GO:0005829,C	GO:0005844,C	GO:0006412,P	GO:0006413,P	GO:0006446,P	GO:0008135,F	GO:0016020,C	GO:0016032,P	GO:0016281,C	GO:0019953,P	GO:0033592,F	GO:0034057,F	GO:0043024,F	GO:0045296,F	GO:0048471,C	GO:0048589,P	GO:0097010,P
Q8N8N7	GO:0005737,C	GO:0006693,P	GO:0016491,F	GO:0036132,F	GO:0047522,F	GO:0055114,P	GO:0070062,C	GO:0008270,F
C9JG80	GO:0005654,C	GO:0016020,C	GO:0016021,C
P01040	GO:0001533,C	GO:0002020,F	GO:0004866,F	GO:0004869,F	GO:0005198,F	GO:0005615,C	GO:0005622,C	GO:0005737,C	GO:0005829,C	GO:0007155,P	GO:0010466,P	GO:0010951,P	GO:0016337,P	GO:0018149,P	GO:0030216,P	GO:0030414,F	GO:0030674,F	GO:0031012,C	GO:0045861,P	GO:0070062,C	GO:0070268,P
O00548	GO:0001709,P	GO:0001756,P	GO:0001757,P	GO:0001947,P	GO:0002315,P	GO:0003323,P	GO:0005112,F	GO:0005509,F	GO:0005515,F	GO:0005576,C	GO:0005886,C	GO:0005887,C	GO:0005912,C	GO:0007154,P	GO:0007219,P	GO:0007220,P	GO:0007267,P	GO:0007275,P	GO:0007368,P	GO:0007386,P	GO:0008217,P	GO:0008284,P	GO:0008285,P	GO:0009954,P	GO:0010628,P	GO:0014002,P	GO:0014807,P	GO:0016020,C	GO:0016021,C	GO:0016324,C	GO:0021510,P	GO:0021688,P	GO:0021693,P	GO:0030054,C	GO:0030097,P	GO:0030154,P	GO:0030155,P	GO:0030857,P	GO:0030957,F	GO:0031410,C	GO:0032693,P	GO:0034351,P	GO:0035265,P	GO:0040008,P	GO:0045121,C	GO:0045596,P	GO:0045605,P	GO:0045608,P	GO:0045638,P
Q15057	GO:0005096,F	GO:0005768,C	GO:0010008,C	GO:0016020,C	GO:0017137,F	GO:0036010,P	GO:0043547,P	GO:0046872,F	GO:1990090,P
Q15029	GO:0000166,F	GO:0000398,P	GO:0003723,F	GO:0003924,F	GO:0005515,F	GO:0005525,F	GO:0005634,C	GO:0005654,C	GO:0005681,C	GO:0005829,C	GO:0006397,P	GO:0008380,P	GO:0015030,C	GO:0016020,C	GO:0016607,C	GO:0031012,C	GO:0035690,P	GO:0042220,P	GO:0046540,C	GO:0071013,C
Q8N2N9	GO:0005515,F
Q6DN72	GO:0009897,C	GO:0016020,C	GO:0016021,C
Q15024	GO:0000175,F	GO:0000176,C	GO:0000177,C	GO:0000178,C	GO:0000467,P	GO:0003723,F	GO:0005515,F	GO:0005634,C	GO:0005654,C	GO:0005730,C	GO:0005737,C	GO:0005829,C	GO:0006364,P	GO:0006401,P	GO:0017091,F	GO:0034427,P	GO:0034473,P	GO:0034475,P	GO:0034476,P	GO:0043488,P	GO:0043928,P	GO:0071028,P	GO:0071035,P	GO:0071038,P	GO:0071042,P	GO:0004532,F
[truncated: 17,347 more rows]
[truncated: 210 more columns]
